# Supplementary material for: A novel pyroptosis-related indicator of immune infiltration features and prognosis in breast cancer
Source: Front Oncol. 2022 Sep 7;12:961500. doi: 10.3389/fonc.2022.961500 (PMC9491236; doi:10.3389/fonc.2022.961500)
Supplement: Supplementary Table S1 — Pyroptosis-related genes from the PMID:338828074, MsigDB, and GeneCards databases. [file DataSheet_1.zip › Supplementary Tables/Supplementary Table 1.xlsx]

## Sheet: Supplementary Tables S1
submitter_id.samples	group	age_at_index.demographic	gender.demographic	tumor_grade.diagnoses	tumor_stage.diagnoses	pathologic_M	pathologic_N	pathologic_T	breast_cancer_surgery_margin_status	margin_status	menopause_status	metastatic_breast_carcinoma_estrogen_receptor_status	metastatic_breast_carcinoma_lab_proc_her2_neu_immunohistochemistry_receptor_status	metastatic_breast_carcinoma_progesterone_receptor_status	person_neoplasm_cancer_status	vital_status.demographic	OS	OS.time	Survival	TNM
TCGA-E9-A1NI-01A	Tumor	51	female	not reported	stage iia	M0	N0	T2	NA	Negative	Post (prior bilateral ovariectomy OR >12 mo since LMP with no prior hysterectomy)	NA	NA	NA	NA	Alive	0	300	Long	II
TCGA-A1-A0SP-01A	Tumor	40	female	not reported	stage iia	M0	N0 (i-)	T2	NA	Negative	NA	NA	NA	NA	NA	Alive	0	584	Long	II
TCGA-E2-A14T-01A	Tumor	52	female	not reported	stage iia	M0	N0	T2	NA	Negative	Post (prior bilateral ovariectomy OR >12 mo since LMP with no prior hysterectomy)	NA	NA	NA	TUMOR FREE	Alive	0	2311	Long	II
TCGA-AR-A24O-01A	Tumor	43	female	not reported	stage iiia	M0	N2	T3	Negative	Positive	Pre (<6 months since LMP AND no prior bilateral ovariectomy AND not on estrogen replacement)	NA	NA	NA	WITH TUMOR	Alive	0	3607	Long	III
TCGA-A8-A09K-01A	Tumor	68	female	not reported	stage iia	M0	N1	T1c	NA	Negative	Post (prior bilateral ovariectomy OR >12 mo since LMP with no prior hysterectomy)	NA	NA	NA	TUMOR FREE	Alive	0	912	Long	II
TCGA-OL-A5RY-01A	Tumor	52	female	not reported	stage iia	MX	N1	T1c	Negative	Positive	Post (prior bilateral ovariectomy OR >12 mo since LMP with no prior hysterectomy)	NA	NA	NA	TUMOR FREE	Alive	0	752	Long	NA
TCGA-BH-A0DG-01A	Tumor	30	female	not reported	stage iia	M0	N0	T2	NA	Negative	Pre (<6 months since LMP AND no prior bilateral ovariectomy AND not on estrogen replacement)	NA	NA	NA	TUMOR FREE	Alive	0	2041	Long	II
TCGA-B6-A0I9-01A	Tumor	62	female	not reported	stage iv	M1	NX	T3	NA	NA	Indeterminate (neither Pre or Postmenopausal)	NA	NA	NA	WITH TUMOR	Dead	1	362	Short	IV
TCGA-E9-A1RB-01A	Tumor	40	female	not reported	stage iia	M0	N0	T2	NA	Negative	Pre (<6 months since LMP AND no prior bilateral ovariectomy AND not on estrogen replacement)	NA	NA	NA	TUMOR FREE	Dead	1	976	Short	II
TCGA-A2-A0CP-01A	Tumor	60	female	not reported	stage ia	M0	N0 (i-)	T1c	NA	Negative	Post (prior bilateral ovariectomy OR >12 mo since LMP with no prior hysterectomy)	NA	NA	NA	TUMOR FREE	Alive	0	2813	Long	I
TCGA-A8-A07S-01A	Tumor	73	female	not reported	stage iia	M0	N0	T2	NA	Positive	Post (prior bilateral ovariectomy OR >12 mo since LMP with no prior hysterectomy)	NA	NA	NA	WITH TUMOR	Alive	0	243	Long	II
TCGA-AO-A12H-01A	Tumor	69	female	not reported	stage iia	M0	N0 (i-)	T2	NA	Negative	Pre (<6 months since LMP AND no prior bilateral ovariectomy AND not on estrogen replacement)	NA	NA	NA	TUMOR FREE	Alive	0	1234	Long	II
TCGA-AO-A1KO-01A	Tumor	46	female	not reported	stage iib	M0	N0 (i+)	T3	NA	Negative	Pre (<6 months since LMP AND no prior bilateral ovariectomy AND not on estrogen replacement)	NA	NA	NA	NA	Alive	0	622	Long	II
TCGA-D8-A1X9-01A	Tumor	66	female	not reported	stage iib	M0	N1a	T2	NA	NA	Post (prior bilateral ovariectomy OR >12 mo since LMP with no prior hysterectomy)	NA	NA	NA	TUMOR FREE	Alive	0	727	Long	II
TCGA-AO-A12D-01A	Tumor	43	female	not reported	stage iia	M0	N1a	T1c	NA	Negative	Pre (<6 months since LMP AND no prior bilateral ovariectomy AND not on estrogen replacement)	NA	NA	NA	TUMOR FREE	Alive	0	2515	Long	II
TCGA-A8-A07R-01A	Tumor	80	female	not reported	stage iiic	M0	N3a	T2	NA	Positive	NA	NA	NA	NA	NA	Alive	0	273	Long	III
TCGA-AO-A12C-01A	Tumor	42	female	not reported	stage iib	M0	N1a	T2	Negative	Positive	Pre (<6 months since LMP AND no prior bilateral ovariectomy AND not on estrogen replacement)	NA	NA	NA	TUMOR FREE	Alive	0	2372	Long	II
TCGA-V7-A7HQ-01A	Tumor	75	female	not reported	stage iiia	M0	N2a	T1c	Negative	Positive	Post (prior bilateral ovariectomy OR >12 mo since LMP with no prior hysterectomy)	NA	NA	NA	TUMOR FREE	Alive	0	2033	Long	III
TCGA-C8-A27A-01A	Tumor	48	female	not reported	stage iib	M0	N1	T2	NA	Negative	Peri (6-12 months since last menstrual period)	NA	NA	NA	TUMOR FREE	Alive	0	747	Long	II
TCGA-AR-A251-01A	Tumor	51	female	not reported	stage iiia	M0	N2	T2	Negative	Positive	Pre (<6 months since LMP AND no prior bilateral ovariectomy AND not on estrogen replacement)	NA	NA	NA	TUMOR FREE	Alive	0	3030	Long	III
TCGA-BH-A0B9-01A	Tumor	44	female	not reported	stage ia	M0	N0 (i-)	T1c	NA	Negative	Pre (<6 months since LMP AND no prior bilateral ovariectomy AND not on estrogen replacement)	NA	NA	NA	TUMOR FREE	Alive	0	1572	Long	I
TCGA-EW-A1PF-01A	Tumor	50	female	not reported	stage ia	M0	N0	T1c	NA	Negative	Post (prior bilateral ovariectomy OR >12 mo since LMP with no prior hysterectomy)	NA	NA	NA	TUMOR FREE	Alive	0	439	Long	I
TCGA-AR-A24S-01A	Tumor	61	female	not reported	stage i	M0	N0	T1	NA	Negative	Post (prior bilateral ovariectomy OR >12 mo since LMP with no prior hysterectomy)	NA	NA	NA	NA	Alive	0	2976	Long	I
TCGA-AN-A041-01A	Tumor	29	female	not reported	stage iib	M0	N1a	T2	NA	Negative	Pre (<6 months since LMP AND no prior bilateral ovariectomy AND not on estrogen replacement)	NA	NA	NA	TUMOR FREE	Alive	0	7	Long	II
TCGA-BH-A0E0-11A	Normal	38	female	not reported	stage iiic	M0	N3a	T3	NA	Negative	Pre (<6 months since LMP AND no prior bilateral ovariectomy AND not on estrogen replacement)	NA	NA	NA	TUMOR FREE	Alive	0	134	NA	III
TCGA-E2-A1LL-01A	Tumor	73	female	not reported	stage iiia	MX	N2a	T3	NA	Negative	Post (prior bilateral ovariectomy OR >12 mo since LMP with no prior hysterectomy)	NA	NA	NA	WITH TUMOR	Alive	0	1309	Long	NA
TCGA-AR-A2LJ-01A	Tumor	40	female	not reported	stage iiia	MX	N1	T3	NA	Negative	Pre (<6 months since LMP AND no prior bilateral ovariectomy AND not on estrogen replacement)	NA	NA	NA	NA	Alive	0	2632	Long	NA
TCGA-A8-A08O-01A	Tumor	45	female	not reported	stage iv	M1	N3a	T2	NA	Positive	Pre (<6 months since LMP AND no prior bilateral ovariectomy AND not on estrogen replacement)	NA	NA	NA	WITH TUMOR	Alive	0	943	Long	IV
TCGA-XX-A899-01A	Tumor	46	female	not reported	stage iiia	MX	N2a	T1c	NA	Negative	Post (prior bilateral ovariectomy OR >12 mo since LMP with no prior hysterectomy)	NA	NA	NA	TUMOR FREE	Alive	0	467	Long	NA
TCGA-D8-A1XK-01A	Tumor	55	female	not reported	stage iib	MX	N1a	T2	NA	Negative	Post (prior bilateral ovariectomy OR >12 mo since LMP with no prior hysterectomy)	NA	NA	NA	TUMOR FREE	Alive	0	441	Long	NA
TCGA-AC-A5XS-01A	Tumor	74	female	not reported	stage iia	MX	N0	T2	NA	Negative	NA	NA	NA	NA	TUMOR FREE	Alive	0	588	Long	NA
TCGA-BH-A18L-01A	Tumor	50	female	not reported	stage iiia	M0	N1mi	T3	NA	Negative	NA	NA	NA	NA	NA	Dead	1	811	Short	III
TCGA-AO-A125-01A	Tumor	72	female	not reported	stage iia	M0	N0 (i-)	T2	NA	Negative	Post (prior bilateral ovariectomy OR >12 mo since LMP with no prior hysterectomy)	NA	NA	NA	TUMOR FREE	Alive	0	3456	Long	II
TCGA-AR-A0TX-01A	Tumor	64	female	not reported	stage iia	M0	N1	T1	NA	Negative	Post (prior bilateral ovariectomy OR >12 mo since LMP with no prior hysterectomy)	NA	NA	NA	TUMOR FREE	Alive	0	1972	Long	II
TCGA-AN-A04D-01A	Tumor	58	female	not reported	stage iib	M0	N1	T2	NA	Positive	Post (prior bilateral ovariectomy OR >12 mo since LMP with no prior hysterectomy)	NA	NA	NA	TUMOR FREE	Alive	0	52	Long	II
TCGA-4H-AAAK-01A	Tumor	50	female	not reported	stage iiia	M0	N2a	T2	NA	Negative	Post (prior bilateral ovariectomy OR >12 mo since LMP with no prior hysterectomy)	NA	NA	NA	TUMOR FREE	Alive	0	348	Long	III
TCGA-E9-A5FL-01A	Tumor	65	female	not reported	stage iib	M0	N0	T3	NA	Negative	Post (prior bilateral ovariectomy OR >12 mo since LMP with no prior hysterectomy)	NA	NA	NA	TUMOR FREE	Alive	0	24	Long	II
TCGA-E9-A24A-01A	Tumor	69	female	not reported	stage iia	M0	N1	T1c	NA	Negative	Post (prior bilateral ovariectomy OR >12 mo since LMP with no prior hysterectomy)	NA	NA	NA	TUMOR FREE	Alive	0	747	Long	II
TCGA-LL-A6FQ-01A	Tumor	77	female	not reported	stage iiia	MX	N2a	T2	NA	Negative	Post (prior bilateral ovariectomy OR >12 mo since LMP with no prior hysterectomy)	NA	NA	NA	NA	Alive	0	80	Long	NA
TCGA-A8-A07C-01A	Tumor	57	female	not reported	stage iia	M0	N0	T2	NA	Negative	Post (prior bilateral ovariectomy OR >12 mo since LMP with no prior hysterectomy)	NA	NA	NA	TUMOR FREE	Alive	0	1034	Long	II
TCGA-AR-A24Q-01A	Tumor	49	female	not reported	stage iib	M0	N0	T3	NA	Negative	Post (prior bilateral ovariectomy OR >12 mo since LMP with no prior hysterectomy)	NA	NA	NA	TUMOR FREE	Alive	0	3172	Long	II
TCGA-AR-A2LE-01A	Tumor	69	female	not reported	stage i	M0	N0	T1	NA	Negative	Post (prior bilateral ovariectomy OR >12 mo since LMP with no prior hysterectomy)	NA	NA	NA	NA	Alive	0	5062	Long	I
TCGA-AR-A0U4-01A	Tumor	54	female	not reported	stage iia	M0	N0	T2	NA	Negative	Pre (<6 months since LMP AND no prior bilateral ovariectomy AND not on estrogen replacement)	NA	NA	NA	TUMOR FREE	Alive	0	3261	Long	II
TCGA-GM-A2DN-01A	Tumor	58	female	not reported	stage iia	M0	N0 (i-)	T2	NA	Negative	Post (prior bilateral ovariectomy OR >12 mo since LMP with no prior hysterectomy)	NA	NA	NA	TUMOR FREE	Alive	0	3091	Long	II
TCGA-A7-A13D-01A	Tumor	46	female	not reported	stage iia	M0	N0 (i-)	T2	Negative	Close	Post (prior bilateral ovariectomy OR >12 mo since LMP with no prior hysterectomy)	NA	NA	NA	TUMOR FREE	Alive	0	965	Long	II
TCGA-D8-A1JG-01B	Tumor	62	female	not reported	stage iia	M0	N0	T2	NA	Negative	Post (prior bilateral ovariectomy OR >12 mo since LMP with no prior hysterectomy)	NA	NA	NA	TUMOR FREE	Alive	0	1612	Long	II
TCGA-E2-A570-01A	Tumor	47	female	not reported	stage ib	M0	N1mi	T1c	NA	Negative	Pre (<6 months since LMP AND no prior bilateral ovariectomy AND not on estrogen replacement)	NA	NA	NA	TUMOR FREE	Alive	0	931	Long	I
TCGA-A2-A04Q-01A	Tumor	48	female	not reported	stage ia	M0	N0 (i-)	T1	NA	Negative	Post (prior bilateral ovariectomy OR >12 mo since LMP with no prior hysterectomy)	NA	NA	NA	NA	Alive	0	2385	Long	I
TCGA-A7-A6VV-01A	Tumor	51	female	not reported	stage iia	M0	N0	T2	NA	Negative	Peri (6-12 months since last menstrual period)	NA	NA	NA	TUMOR FREE	Alive	0	313	Long	II
TCGA-EW-A1P3-01A	Tumor	48	female	not reported	stage iia	MX	N0	T2	NA	Negative	Pre (<6 months since LMP AND no prior bilateral ovariectomy AND not on estrogen replacement)	NA	NA	NA	TUMOR FREE	Alive	0	1611	Long	NA
TCGA-E2-A1IG-01A	Tumor	45	female	not reported	stage iib	M0	N1mi	T2	NA	Negative	Pre (<6 months since LMP AND no prior bilateral ovariectomy AND not on estrogen replacement)	NA	NA	NA	TUMOR FREE	Alive	0	2140	Long	II
TCGA-E9-A1N6-01A	Tumor	52	female	not reported	stage iib	M0	N1	T2	NA	Negative	Post (prior bilateral ovariectomy OR >12 mo since LMP with no prior hysterectomy)	NA	NA	NA	WITH TUMOR	Dead	1	678	Short	II
TCGA-AR-A24R-01A	Tumor	45	female	not reported	stage iiia	M0	N2	T1	NA	Negative	Pre (<6 months since LMP AND no prior bilateral ovariectomy AND not on estrogen replacement)	NA	NA	NA	TUMOR FREE	Alive	0	3430	Long	III
TCGA-E9-A1NC-01A	Tumor	61	female	not reported	stage iib	M0	N1	T2	NA	Negative	Post (prior bilateral ovariectomy OR >12 mo since LMP with no prior hysterectomy)	NA	NA	NA	TUMOR FREE	Alive	0	1203	Long	II
TCGA-A7-A3IZ-01A	Tumor	62	female	not reported	stage iia	M0	N0 (i+)	T2	Negative	Positive	Post (prior bilateral ovariectomy OR >12 mo since LMP with no prior hysterectomy)	NA	NA	NA	TUMOR FREE	Alive	0	322	Long	II
TCGA-BH-A18U-11A	Normal	72	female	not reported	stage iiia	M0	N2a	T2	NA	Negative	Post (prior bilateral ovariectomy OR >12 mo since LMP with no prior hysterectomy)	NA	NA	NA	NA	Dead	1	1563	NA	III
TCGA-AN-A0XS-01A	Tumor	63	female	not reported	stage iiia	M0	N2	T2	NA	Negative	Post (prior bilateral ovariectomy OR >12 mo since LMP with no prior hysterectomy)	NA	NA	NA	TUMOR FREE	Alive	0	10	Long	III
TCGA-D8-A1JM-01A	Tumor	59	female	not reported	stage iib	M0	N1a	T2	NA	Negative	Post (prior bilateral ovariectomy OR >12 mo since LMP with no prior hysterectomy)	NA	NA	NA	TUMOR FREE	Alive	0	590	Long	II
TCGA-OL-A5RX-01A	Tumor	51	female	not reported	stage ia	MX	N0	T1c	NA	Negative	Pre (<6 months since LMP AND no prior bilateral ovariectomy AND not on estrogen replacement)	NA	NA	NA	TUMOR FREE	Alive	0	878	Long	NA
TCGA-A8-A06Z-01A	Tumor	84	female	not reported	stage iib	M0	N0	T3	NA	NA	Post (prior bilateral ovariectomy OR >12 mo since LMP with no prior hysterectomy)	NA	NA	NA	NA	Alive	0	31	Long	II
TCGA-BH-A0HU-01A	Tumor	52	female	not reported	stage ia	M0	N0 (i-)	T1c	NA	Negative	Peri (6-12 months since last menstrual period)	NA	NA	NA	TUMOR FREE	Alive	0	392	Long	I
TCGA-A2-A04X-01A	Tumor	34	female	not reported	stage iia	M0	N0 (i-)	T2	NA	Negative	Pre (<6 months since LMP AND no prior bilateral ovariectomy AND not on estrogen replacement)	NA	NA	NA	TUMOR FREE	Alive	0	1686	Long	II
TCGA-E2-A15S-01A	Tumor	34	female	not reported	stage iib	M0	N1	T2	NA	Negative	Post (prior bilateral ovariectomy OR >12 mo since LMP with no prior hysterectomy)	NA	NA	NA	TUMOR FREE	Alive	0	428	Long	II
TCGA-B6-A0IB-01A	Tumor	64	female	not reported	stage iv	M1	N3	T3	NA	Negative	Indeterminate (neither Pre or Postmenopausal)	Positive	NA	Positive	WITH TUMOR	Dead	1	3941	Long	IV
TCGA-BH-A18R-11A	Normal	50	female	not reported	stage iia	M0	N1	T2b	NA	Negative	NA	NA	NA	NA	NA	Dead	1	1142	NA	II
TCGA-E2-A15D-01A	Tumor	47	female	not reported	stage iia	M0	N0	T2	NA	Negative	Pre (<6 months since LMP AND no prior bilateral ovariectomy AND not on estrogen replacement)	NA	NA	NA	TUMOR FREE	Alive	0	526	Long	II
TCGA-C8-A273-01A	Tumor	29	female	not reported	stage iib	M0	N1	T2	NA	Negative	Pre (<6 months since LMP AND no prior bilateral ovariectomy AND not on estrogen replacement)	NA	NA	NA	TUMOR FREE	Alive	0	513	Long	II
TCGA-E9-A1NE-01A	Tumor	28	female	not reported	stage iib	M0	N1	T2	NA	Negative	Pre (<6 months since LMP AND no prior bilateral ovariectomy AND not on estrogen replacement)	NA	NA	NA	TUMOR FREE	Alive	0	1088	Long	II
TCGA-AC-A2FM-01A	Tumor	87	female	not reported	stage iib	M0	N1mi	T2	NA	Negative	Post (prior bilateral ovariectomy OR >12 mo since LMP with no prior hysterectomy)	NA	NA	NA	WITH TUMOR	Dead	1	792	Short	II
TCGA-BH-A203-11A	Normal	78	female	not reported	stage iib	M0	N1b	T2	NA	NA	Post (prior bilateral ovariectomy OR >12 mo since LMP with no prior hysterectomy)	NA	NA	NA	NA	Dead	1	1174	NA	II
TCGA-E2-A106-01A	Tumor	34	female	not reported	stage ib	M0	N1mi	T1c	Negative	Close	Pre (<6 months since LMP AND no prior bilateral ovariectomy AND not on estrogen replacement)	NA	NA	NA	NA	Alive	0	2541	Long	I
TCGA-BH-A0DP-01A	Tumor	60	female	not reported	stage iib	M0	N0 (i-)	T3	NA	Negative	Post (prior bilateral ovariectomy OR >12 mo since LMP with no prior hysterectomy)	NA	NA	NA	TUMOR FREE	Alive	0	476	Long	II
TCGA-A2-A25E-01A	Tumor	34	female	not reported	stage iiia	M0	N2a	T2	NA	Negative	Pre (<6 months since LMP AND no prior bilateral ovariectomy AND not on estrogen replacement)	NA	NA	NA	TUMOR FREE	Alive	0	3204	Long	III
TCGA-B6-A2IU-01A	Tumor	62	female	not reported	stage iia	M0	N0	T2	NA	Negative	Indeterminate (neither Pre or Postmenopausal)	NA	NA	NA	WITH TUMOR	Alive	0	5176	Long	II
TCGA-BH-A18P-01A	Tumor	60	female	not reported	stage i	M0	N0	T1	NA	Negative	NA	NA	NA	NA	NA	Dead	1	921	Short	I
TCGA-AC-A2FF-11A	Normal	40	female	not reported	stage iib	MX	N1	T2	NA	Negative	NA	NA	NA	NA	TUMOR FREE	Alive	0	2759	NA	NA
TCGA-A2-A0SW-01A	Tumor	82	female	not reported	stage iv	M1	N2	T2	NA	Negative	Post (prior bilateral ovariectomy OR >12 mo since LMP with no prior hysterectomy)	NA	NA	NA	WITH TUMOR	Dead	1	1365	Short	IV
TCGA-E2-A107-01A	Tumor	54	female	not reported	stage iiia	M0	N2a	T3	NA	Negative	Post (prior bilateral ovariectomy OR >12 mo since LMP with no prior hysterectomy)	NA	NA	NA	TUMOR FREE	Alive	0	1047	Long	III
TCGA-E2-A1B6-01A	Tumor	44	female	not reported	stage iia	M0	N0	T2	NA	Negative	Pre (<6 months since LMP AND no prior bilateral ovariectomy AND not on estrogen replacement)	NA	NA	NA	TUMOR FREE	Alive	0	867	Long	II
TCGA-D8-A1XW-01A	Tumor	53	female	not reported	stage iia	M0	N0	T2	NA	Negative	Post (prior bilateral ovariectomy OR >12 mo since LMP with no prior hysterectomy)	NA	NA	NA	TUMOR FREE	Alive	0	1309	Long	II
TCGA-AC-A2FB-01A	Tumor	65	female	not reported	stage iia	MX	N0	T2	NA	Negative	NA	NA	NA	NA	TUMOR FREE	Alive	0	1234	Long	NA
TCGA-EW-A6SD-01A	Tumor	32	female	not reported	stage iib	M0	N1a	T2	NA	Negative	NA	NA	NA	NA	NA	Alive	0	1010	Long	II
TCGA-AO-A0J3-01A	Tumor	67	female	not reported	stage iib	M0	N1b	T2	NA	Negative	Post (prior bilateral ovariectomy OR >12 mo since LMP with no prior hysterectomy)	NA	NA	NA	TUMOR FREE	Alive	0	651	Long	II
TCGA-A7-A0DC-11A	Normal	63	female	not reported	stage ia	M0	N0 (i-)	T1c	NA	Negative	Post (prior bilateral ovariectomy OR >12 mo since LMP with no prior hysterectomy)	NA	NA	NA	NA	Alive	0	906	NA	I
TCGA-A8-A07W-01A	Tumor	76	female	not reported	stage iv	M1	NX	T2	NA	Positive	Post (prior bilateral ovariectomy OR >12 mo since LMP with no prior hysterectomy)	NA	NA	NA	WITH TUMOR	Alive	0	304	Long	IV
TCGA-A8-A099-01A	Tumor	76	female	not reported	stage x	MX	N3a	T4b	NA	NA	Post (prior bilateral ovariectomy OR >12 mo since LMP with no prior hysterectomy)	NA	NA	NA	NA	Alive	0	304	Long	NA
TCGA-E2-A14Z-01A	Tumor	64	female	not reported	stage i	M0	N0	T1c	NA	Negative	Post (prior bilateral ovariectomy OR >12 mo since LMP with no prior hysterectomy)	NA	NA	NA	WITH TUMOR	Dead	1	563	Short	I
TCGA-AR-A5QP-01A	Tumor	54	female	not reported	stage iib	M0	N1	T2	NA	NA	Post (prior bilateral ovariectomy OR >12 mo since LMP with no prior hysterectomy)	NA	NA	NA	TUMOR FREE	Alive	0	1185	Long	II
TCGA-AC-A62X-01A	Tumor	72	female	not reported	stage iia	MX	N0	T2	NA	Negative	Post (prior bilateral ovariectomy OR >12 mo since LMP with no prior hysterectomy)	NA	NA	NA	TUMOR FREE	Alive	0	417	Long	NA
TCGA-BH-A42V-01A	Tumor	41	female	not reported	stage ib	M0	N1mi	T1c	Negative	Positive	Pre (<6 months since LMP AND no prior bilateral ovariectomy AND not on estrogen replacement)	NA	NA	NA	TUMOR FREE	Alive	0	635	Long	I
TCGA-B6-A0RS-01A	Tumor	38	female	not reported	stage iia	M0	N0 (i-)	T2	NA	Negative	Indeterminate (neither Pre or Postmenopausal)	Negative	NA	Negative	WITH TUMOR	Dead	1	3063	Long	II
TCGA-A8-A0A2-01A	Tumor	66	female	not reported	stage iia	M0	N0	T2	NA	Negative	Post (prior bilateral ovariectomy OR >12 mo since LMP with no prior hysterectomy)	NA	NA	NA	NA	Alive	0	579	Long	II
TCGA-BH-A0DZ-01A	Tumor	43	female	not reported	stage iib	M0	N1a	T2	NA	Negative	Pre (<6 months since LMP AND no prior bilateral ovariectomy AND not on estrogen replacement)	NA	NA	NA	TUMOR FREE	Alive	0	495	Long	II
TCGA-B6-A1KC-01B	Tumor	67	female	not reported	stage iib	M0	N1	T2	NA	Negative	Post (prior bilateral ovariectomy OR >12 mo since LMP with no prior hysterectomy)	NA	NA	NA	TUMOR FREE	Alive	0	1326	Long	II
TCGA-C8-A135-01A	Tumor	64	female	not reported	stage iib	M0	N1	T2	NA	Negative	Post (prior bilateral ovariectomy OR >12 mo since LMP with no prior hysterectomy)	NA	NA	NA	TUMOR FREE	Alive	0	393	Long	II
TCGA-5L-AAT1-01A	Tumor	63	female	not reported	stage iv	M1	N0	T2	NA	Negative	Post (prior bilateral ovariectomy OR >12 mo since LMP with no prior hysterectomy)	NA	NA	NA	NA	Alive	0	1471	Long	IV
TCGA-GM-A3XN-01A	Tumor	44	female	not reported	stage iiia	M0	N2a	T1c	NA	Negative	Post (prior bilateral ovariectomy OR >12 mo since LMP with no prior hysterectomy)	NA	NA	NA	TUMOR FREE	Alive	0	2019	Long	III
TCGA-AO-A0J4-01A	Tumor	41	female	not reported	stage ia	M0	N0 (i-)	T1c	NA	Negative	Pre (<6 months since LMP AND no prior bilateral ovariectomy AND not on estrogen replacement)	NA	NA	NA	TUMOR FREE	Alive	0	1587	Long	I
TCGA-S3-AA0Z-01A	Tumor	63	female	not reported	stage iib	M0	N1a	T2	NA	Negative	Post (prior bilateral ovariectomy OR >12 mo since LMP with no prior hysterectomy)	NA	NA	NA	TUMOR FREE	Alive	0	629	Long	II
TCGA-D8-A1J8-01A	Tumor	77	female	not reported	stage iib	M0	N1a	T2	NA	Negative	Post (prior bilateral ovariectomy OR >12 mo since LMP with no prior hysterectomy)	NA	NA	NA	TUMOR FREE	Alive	0	431	Long	II
TCGA-A2-A0ER-01A	Tumor	63	female	not reported	stage ib	M0	N1mi	T1c	Negative	Positive	Post (prior bilateral ovariectomy OR >12 mo since LMP with no prior hysterectomy)	NA	NA	NA	TUMOR FREE	Alive	0	2263	Long	I
TCGA-E9-A1ND-01A	Tumor	75	female	not reported	stage iib	M0	N1	T2	NA	Negative	Post (prior bilateral ovariectomy OR >12 mo since LMP with no prior hysterectomy)	NA	NA	NA	TUMOR FREE	Alive	0	1266	Long	II
TCGA-E2-A1IJ-01A	Tumor	57	female	not reported	stage i	M0	N0	T1c	NA	Negative	Post (prior bilateral ovariectomy OR >12 mo since LMP with no prior hysterectomy)	NA	NA	NA	TUMOR FREE	Alive	0	865	Long	I
TCGA-A2-A1G1-01A	Tumor	85	female	not reported	stage iib	M0	N1	T2	NA	Negative	Post (prior bilateral ovariectomy OR >12 mo since LMP with no prior hysterectomy)	NA	NA	NA	TUMOR FREE	Alive	0	584	Long	II
TCGA-A2-A0SU-01A	Tumor	66	female	not reported	stage iia	M0	N0 (i+)	T2	NA	Negative	Post (prior bilateral ovariectomy OR >12 mo since LMP with no prior hysterectomy)	NA	NA	NA	TUMOR FREE	Alive	0	1662	Long	II
TCGA-BH-A18S-01A	Tumor	79	female	not reported	stage i	M0	N0	T1c	NA	Negative	Post (prior bilateral ovariectomy OR >12 mo since LMP with no prior hysterectomy)	NA	NA	NA	NA	Dead	1	2009	Long	I
TCGA-E9-A3HO-01A	Tumor	49	female	not reported	stage iia	M0	N0 (i-)	T2	NA	Negative	Pre (<6 months since LMP AND no prior bilateral ovariectomy AND not on estrogen replacement)	NA	NA	NA	TUMOR FREE	Alive	0	1158	Long	II
TCGA-E9-A1RD-01A	Tumor	67	female	not reported	stage iia	M0	N0	T2	NA	Negative	Post (prior bilateral ovariectomy OR >12 mo since LMP with no prior hysterectomy)	NA	NA	NA	NA	Alive	0	34	Long	II
TCGA-OL-A6VQ-01A	Tumor	49	female	not reported	stage iia	MX	N0	T2	Negative	Positive	Pre (<6 months since LMP AND no prior bilateral ovariectomy AND not on estrogen replacement)	NA	NA	NA	TUMOR FREE	Alive	0	600	Long	NA
TCGA-AR-A1AJ-01A	Tumor	83	female	not reported	stage i	M0	N0	T1	NA	Negative	Post (prior bilateral ovariectomy OR >12 mo since LMP with no prior hysterectomy)	NA	NA	NA	TUMOR FREE	Alive	0	2383	Long	I
TCGA-AQ-A1H3-01A	Tumor	49	female	not reported	stage iiic	MX	N3a	T2	NA	Negative	Pre (<6 months since LMP AND no prior bilateral ovariectomy AND not on estrogen replacement)	NA	NA	NA	TUMOR FREE	Alive	0	989	Long	NA
TCGA-A2-A259-01A	Tumor	70	female	not reported	stage i	M0	N0 (i-)	T1c	NA	Close	Post (prior bilateral ovariectomy OR >12 mo since LMP with no prior hysterectomy)	NA	NA	NA	TUMOR FREE	Alive	0	1596	Long	I
TCGA-AC-A3W5-01A	Tumor	65	female	not reported	stage iia	MX	N0	T2	NA	Close	NA	NA	NA	NA	TUMOR FREE	Alive	0	504	Long	NA
TCGA-WT-AB44-01A	Tumor	77	female	not reported	stage ia	MX	N0 (i-)	T1c	NA	Negative	Post (prior bilateral ovariectomy OR >12 mo since LMP with no prior hysterectomy)	NA	NA	NA	TUMOR FREE	Alive	0	883	Long	NA
TCGA-B6-A0IN-01A	Tumor	45	female	not reported	stage x	MX	NX	T1c	Negative	Positive	Indeterminate (neither Pre or Postmenopausal)	NA	NA	NA	WITH TUMOR	Dead	1	2573	Long	NA
TCGA-A8-A086-01A	Tumor	59	female	not reported	stage iia	M0	N1a	T1c	NA	Negative	Post (prior bilateral ovariectomy OR >12 mo since LMP with no prior hysterectomy)	NA	NA	NA	TUMOR FREE	Alive	0	396	Long	II
TCGA-AC-A3BB-01A	Tumor	46	female	not reported	stage iiia	MX	N2a	T3	NA	Negative	NA	NA	NA	NA	TUMOR FREE	Alive	0	987	Long	NA
TCGA-BH-A0B8-11A	Normal	64	female	not reported	stage i	M0	N0 (i-)	T1b	NA	Negative	Post (prior bilateral ovariectomy OR >12 mo since LMP with no prior hysterectomy)	NA	NA	NA	TUMOR FREE	Alive	0	1569	NA	I
TCGA-BH-A1F5-01A	Tumor	62	female	not reported	stage iia	M0	N1a	T1c	NA	NA	NA	NA	NA	NA	NA	Dead	1	2712	Long	II
TCGA-AC-A3HN-01A	Tumor	87	female	not reported	stage iib	MX	N1a	T2	NA	Negative	Post (prior bilateral ovariectomy OR >12 mo since LMP with no prior hysterectomy)	NA	NA	NA	TUMOR FREE	Alive	0	496	Long	NA
TCGA-BH-A1FG-01A	Tumor	88	female	not reported	stage i	M0	NX	T1c	NA	NA	Post (prior bilateral ovariectomy OR >12 mo since LMP with no prior hysterectomy)	NA	NA	NA	NA	Dead	1	577	Short	NA
TCGA-A8-A06P-01A	Tumor	63	female	not reported	stage iiia	M0	N2a	T1c	NA	Negative	Post (prior bilateral ovariectomy OR >12 mo since LMP with no prior hysterectomy)	NA	NA	NA	TUMOR FREE	Alive	0	396	Long	III
TCGA-A2-A4RW-01A	Tumor	49	female	not reported	stage iiic	M0	N3a	T2	NA	Negative	Pre (<6 months since LMP AND no prior bilateral ovariectomy AND not on estrogen replacement)	NA	NA	NA	TUMOR FREE	Alive	0	222	Long	III
TCGA-UL-AAZ6-01A	Tumor	73	female	not reported	stage iia	MX	N0	T2	NA	NA	Post (prior bilateral ovariectomy OR >12 mo since LMP with no prior hysterectomy)	NA	NA	NA	TUMOR FREE	Alive	0	518	Long	NA
TCGA-AR-A255-01A	Tumor	62	female	not reported	stage i	M0	N0	T1	NA	Negative	Post (prior bilateral ovariectomy OR >12 mo since LMP with no prior hysterectomy)	NA	NA	NA	TUMOR FREE	Alive	0	2161	Long	I
TCGA-LD-A7W6-01A	Tumor	54	female	not reported	stage iib	M0	N1a	T2	NA	Negative	Post (prior bilateral ovariectomy OR >12 mo since LMP with no prior hysterectomy)	NA	NA	NA	TUMOR FREE	Alive	0	404	Long	II
TCGA-AR-A24Z-01A	Tumor	57	female	not reported	stage iia	M0	N0	T2	NA	Negative	Post (prior bilateral ovariectomy OR >12 mo since LMP with no prior hysterectomy)	NA	NA	NA	TUMOR FREE	Alive	0	3001	Long	II
TCGA-A1-A0SO-01A	Tumor	67	female	not reported	stage iib	M0	N1	T2	NA	Negative	Post (prior bilateral ovariectomy OR >12 mo since LMP with no prior hysterectomy)	NA	NA	NA	NA	Alive	0	852	Long	II
TCGA-A2-A3XS-01A	Tumor	62	female	not reported	stage iiia	M0	N2a	T1	Negative	Positive	Post (prior bilateral ovariectomy OR >12 mo since LMP with no prior hysterectomy)	NA	NA	NA	WITH TUMOR	Dead	1	1032	Short	III
TCGA-D8-A1X6-01A	Tumor	80	female	not reported	stage iiia	MX	N2a	T3	NA	Negative	Post (prior bilateral ovariectomy OR >12 mo since LMP with no prior hysterectomy)	NA	NA	NA	TUMOR FREE	Alive	0	541	Long	NA
TCGA-C8-A1HF-01A	Tumor	48	female	not reported	stage iia	M0	N0	T2	NA	Negative	Pre (<6 months since LMP AND no prior bilateral ovariectomy AND not on estrogen replacement)	NA	NA	NA	TUMOR FREE	Alive	0	332	Long	II
TCGA-A7-A3J0-01A	Tumor	62	female	not reported	stage iia	M0	N0	T2	NA	Negative	Post (prior bilateral ovariectomy OR >12 mo since LMP with no prior hysterectomy)	NA	NA	NA	TUMOR FREE	Alive	0	313	Long	II
TCGA-BH-A0HY-01A	Tumor	60	female	not reported	stage i	M0	N0	T1c	NA	Negative	Post (prior bilateral ovariectomy OR >12 mo since LMP with no prior hysterectomy)	NA	NA	NA	TUMOR FREE	Alive	0	1545	Long	I
TCGA-AC-A23C-01A	Tumor	62	female	not reported	stage iib	MX	N1	T2	NA	Negative	Post (prior bilateral ovariectomy OR >12 mo since LMP with no prior hysterectomy)	NA	NA	NA	TUMOR FREE	Alive	0	585	Long	NA
TCGA-BH-A18J-11A	Normal	56	female	not reported	stage iv	M1	N2	T4b	NA	Negative	NA	NA	NA	NA	NA	Dead	1	612	NA	IV
TCGA-AC-A8OR-01A	Tumor	75	female	not reported	stage ia	MX	N0 (i-)	T1c	NA	Negative	Post (prior bilateral ovariectomy OR >12 mo since LMP with no prior hysterectomy)	NA	NA	NA	NA	Alive	0	40	Long	NA
TCGA-AR-A1AX-01A	Tumor	64	female	not reported	stage i	M0	N0	T1	NA	Negative	Post (prior bilateral ovariectomy OR >12 mo since LMP with no prior hysterectomy)	NA	NA	NA	TUMOR FREE	Alive	0	2629	Long	I
TCGA-D8-A1XO-01A	Tumor	56	female	not reported	stage iib	M0	N1a	T2	NA	Negative	Post (prior bilateral ovariectomy OR >12 mo since LMP with no prior hysterectomy)	NA	NA	NA	TUMOR FREE	Alive	0	1682	Long	II
TCGA-E9-A1R2-01A	Tumor	51	female	not reported	stage iiic	MX	N3	T2	NA	Positive	Post (prior bilateral ovariectomy OR >12 mo since LMP with no prior hysterectomy)	NA	NA	NA	NA	Alive	0	1063	Long	NA
TCGA-BH-A1EU-01A	Tumor	83	female	not reported	stage i	M0	N0	T1	NA	NA	Post (prior bilateral ovariectomy OR >12 mo since LMP with no prior hysterectomy)	NA	NA	NA	NA	Dead	1	1286	Short	I
TCGA-D8-A27M-01A	Tumor	59	female	not reported	stage ia	M0	N0	T1c	NA	Negative	Post (prior bilateral ovariectomy OR >12 mo since LMP with no prior hysterectomy)	NA	NA	NA	TUMOR FREE	Alive	0	410	Long	I
TCGA-AN-A0FY-01A	Tumor	55	female	not reported	stage ia	M0	N0	T1c	NA	Negative	Post (prior bilateral ovariectomy OR >12 mo since LMP with no prior hysterectomy)	NA	NA	NA	TUMOR FREE	Alive	0	10	Long	I
TCGA-LL-A5YM-01A	Tumor	88	female	not reported	stage iiib	M0	NX	T4b	Negative	Positive	Post (prior bilateral ovariectomy OR >12 mo since LMP with no prior hysterectomy)	NA	NA	NA	WITH TUMOR	Alive	0	394	Long	NA
TCGA-EW-A1IY-01A	Tumor	38	female	not reported	stage i	MX	N0	T1c	NA	Negative	Pre (<6 months since LMP AND no prior bilateral ovariectomy AND not on estrogen replacement)	NA	NA	NA	TUMOR FREE	Alive	0	258	Long	NA
TCGA-A2-A04N-01A	Tumor	66	female	not reported	stage ia	M0	N0 (i-)	T1c	NA	Negative	Post (prior bilateral ovariectomy OR >12 mo since LMP with no prior hysterectomy)	NA	NA	NA	TUMOR FREE	Alive	0	4354	Long	I
TCGA-AR-A1AR-01A	Tumor	50	female	not reported	stage iiia	M0	N2	T1	NA	Negative	Post (prior bilateral ovariectomy OR >12 mo since LMP with no prior hysterectomy)	NA	NA	NA	WITH TUMOR	Dead	1	524	Short	III
TCGA-PE-A5DE-01A	Tumor	41	female	not reported	stage iia	M0	N0	T2	NA	NA	Pre (<6 months since LMP AND no prior bilateral ovariectomy AND not on estrogen replacement)	NA	NA	NA	TUMOR FREE	Alive	0	2645	Long	II
TCGA-BH-A1FN-11A	Normal	34	female	not reported	stage iia	M0	N0	T2	NA	NA	NA	NA	NA	NA	NA	Dead	1	2192	NA	II
TCGA-E2-A1LS-11A	Normal	46	female	not reported	stage ia	M0	N0	T1c	NA	Negative	Pre (<6 months since LMP AND no prior bilateral ovariectomy AND not on estrogen replacement)	NA	NA	NA	TUMOR FREE	Alive	0	1604	NA	I
TCGA-B6-A0WV-01A	Tumor	67	female	not reported	stage iib	M0	N1b	T2	NA	Negative	Post (prior bilateral ovariectomy OR >12 mo since LMP with no prior hysterectomy)	NA	NA	NA	TUMOR FREE	Dead	1	2417	Long	II
TCGA-BH-A1FN-01A	Tumor	34	female	not reported	stage iia	M0	N0	T2	NA	NA	NA	NA	NA	NA	NA	Dead	1	2192	Long	II
TCGA-BH-A18V-01A	Tumor	48	female	not reported	stage iib	M0	N1b	T2	NA	Negative	NA	NA	NA	NA	NA	Dead	1	1556	Short	II
TCGA-A7-A13G-11A	Normal	79	female	not reported	stage iia	MX	N0	T2	NA	Negative	Post (prior bilateral ovariectomy OR >12 mo since LMP with no prior hysterectomy)	NA	NA	NA	TUMOR FREE	Alive	0	718	NA	NA
TCGA-AO-A0JB-01A	Tumor	50	female	not reported	stage iiia	M0	N1a	T3	NA	Negative	Pre (<6 months since LMP AND no prior bilateral ovariectomy AND not on estrogen replacement)	NA	NA	NA	TUMOR FREE	Alive	0	1542	Long	III
TCGA-A2-A0CL-01A	Tumor	37	female	not reported	stage iiia	M0	N2a	T3	NA	Positive	Pre (<6 months since LMP AND no prior bilateral ovariectomy AND not on estrogen replacement)	NA	NA	NA	TUMOR FREE	Alive	0	3015	Long	III
TCGA-A2-A0CO-01A	Tumor	85	female	not reported	stage iib	M0	N0	T3	NA	Positive	Post (prior bilateral ovariectomy OR >12 mo since LMP with no prior hysterectomy)	NA	NA	NA	TUMOR FREE	Dead	1	1468	Short	II
TCGA-OL-A66N-01A	Tumor	59	female	not reported	stage iiic	MX	N3	T3	NA	Negative	Post (prior bilateral ovariectomy OR >12 mo since LMP with no prior hysterectomy)	NA	NA	NA	TUMOR FREE	Alive	0	792	Long	NA
TCGA-BH-A18V-11A	Normal	48	female	not reported	stage iib	M0	N1b	T2	NA	Negative	NA	NA	NA	NA	NA	Dead	1	1556	NA	II
TCGA-AC-A3QP-01A	Tumor	79	female	not reported	stage iib	MX	N1mi	T2	NA	Negative	Post (prior bilateral ovariectomy OR >12 mo since LMP with no prior hysterectomy)	NA	NA	NA	TUMOR FREE	Alive	0	675	Long	NA
TCGA-AC-A2QJ-01A	Tumor	48	female	not reported	stage iiib	M0	N0	T4b	NA	Negative	Peri (6-12 months since last menstrual period)	NA	NA	NA	WITH TUMOR	Dead	1	446	Short	III
TCGA-A2-A0CM-01A	Tumor	40	female	not reported	stage iia	M0	N0 (i-)	T2	NA	Negative	Pre (<6 months since LMP AND no prior bilateral ovariectomy AND not on estrogen replacement)	NA	NA	NA	WITH TUMOR	Dead	1	754	Short	II
TCGA-B6-A0RM-01A	Tumor	57	female	not reported	stage x	MX	NX	TX	NA	NA	Indeterminate (neither Pre or Postmenopausal)	NA	NA	NA	TUMOR FREE	Dead	1	2373	Long	NA
TCGA-D8-A1JS-01A	Tumor	77	female	not reported	stage ia	M0	N0	T1c	NA	Negative	Post (prior bilateral ovariectomy OR >12 mo since LMP with no prior hysterectomy)	NA	NA	NA	TUMOR FREE	Alive	0	371	Long	I
TCGA-E9-A1RB-11A	Normal	40	female	not reported	stage iia	M0	N0	T2	NA	Negative	Pre (<6 months since LMP AND no prior bilateral ovariectomy AND not on estrogen replacement)	NA	NA	NA	TUMOR FREE	Dead	1	976	NA	II
TCGA-AO-A12A-01A	Tumor	47	female	not reported	stage iia	M0	N0 (i+)	T2	NA	Close	Pre (<6 months since LMP AND no prior bilateral ovariectomy AND not on estrogen replacement)	NA	NA	NA	NA	Alive	0	3112	Long	II
TCGA-A7-A26J-01A	Tumor	49	female	not reported	stage iia	M0	N0	T2	NA	Negative	Pre (<6 months since LMP AND no prior bilateral ovariectomy AND not on estrogen replacement)	NA	NA	NA	TUMOR FREE	Alive	0	627	Long	II
TCGA-A7-A13H-01A	Tumor	61	female	not reported	stage iib	MX	N1a	T2	NA	Negative	Post (prior bilateral ovariectomy OR >12 mo since LMP with no prior hysterectomy)	NA	NA	NA	TUMOR FREE	Alive	0	899	Long	NA
TCGA-AO-A126-01A	Tumor	39	female	not reported	stage iia	M0	N0 (i-)	T2	NA	Negative	Pre (<6 months since LMP AND no prior bilateral ovariectomy AND not on estrogen replacement)	Positive	Negative	Positive	TUMOR FREE	Alive	0	3307	Long	II
TCGA-BH-A6R8-01A	Tumor	46	female	not reported	stage iia	M0	N0	T2	NA	Negative	NA	NA	NA	NA	TUMOR FREE	Alive	0	293	Long	II
TCGA-B6-A0RG-01A	Tumor	26	female	not reported	stage iib	M0	N0 (i-)	T3	NA	Negative	Indeterminate (neither Pre or Postmenopausal)	NA	NA	NA	TUMOR FREE	Alive	0	2082	Long	II
TCGA-AC-A3TM-01A	Tumor	50	female	not reported	stage iiia	M0	N1mi	T3	NA	Negative	Peri (6-12 months since last menstrual period)	NA	NA	NA	TUMOR FREE	Alive	0	762	Long	III
TCGA-E2-A1LH-01A	Tumor	59	female	not reported	stage i	M0	N0	T1c	NA	Negative	Post (prior bilateral ovariectomy OR >12 mo since LMP with no prior hysterectomy)	NA	NA	NA	TUMOR FREE	Alive	0	3247	Long	I
TCGA-AR-A0TQ-01A	Tumor	27	female	not reported	stage iiia	M0	N1	T3	NA	Negative	Pre (<6 months since LMP AND no prior bilateral ovariectomy AND not on estrogen replacement)	NA	NA	NA	TUMOR FREE	Alive	0	2991	Long	III
TCGA-GM-A2DH-01A	Tumor	58	female	not reported	stage i	M0	N0 (i+)	T1c	NA	Negative	Post (prior bilateral ovariectomy OR >12 mo since LMP with no prior hysterectomy)	NA	NA	NA	TUMOR FREE	Alive	0	2193	Long	I
TCGA-B6-A0RI-01A	Tumor	44	female	not reported	stage iiib	M0	N1b	T4b	NA	Negative	Indeterminate (neither Pre or Postmenopausal)	Positive	NA	Positive	WITH TUMOR	Alive	0	7126	Long	III
TCGA-A2-A1G0-01A	Tumor	49	female	not reported	stage iib	M0	N1a	T2	NA	Negative	Pre (<6 months since LMP AND no prior bilateral ovariectomy AND not on estrogen replacement)	NA	NA	NA	TUMOR FREE	Alive	0	616	Long	II
TCGA-BH-A18L-11A	Normal	50	female	not reported	stage iiia	M0	N1mi	T3	NA	Negative	NA	NA	NA	NA	NA	Dead	1	811	NA	III
TCGA-A2-A1FX-01A	Tumor	61	female	not reported	stage iiia	M0	N2a	T3	Negative	Positive	Post (prior bilateral ovariectomy OR >12 mo since LMP with no prior hysterectomy)	NA	NA	NA	TUMOR FREE	Alive	0	1847	Long	III
TCGA-A7-A26G-01A	Tumor	50	female	not reported	stage iia	M0	N0 (i+)	T2	NA	Negative	Pre (<6 months since LMP AND no prior bilateral ovariectomy AND not on estrogen replacement)	NA	NA	NA	TUMOR FREE	Alive	0	722	Long	II
TCGA-E2-A1LI-01A	Tumor	57	female	not reported	stage iib	M0	N1	T2	NA	Close	Post (prior bilateral ovariectomy OR >12 mo since LMP with no prior hysterectomy)	NA	NA	NA	TUMOR FREE	Alive	0	3121	Long	II
TCGA-BH-A18I-01A	Tumor	53	female	not reported	stage iia	cM0 (i+)	N1a	T1c	Negative	Positive	Post (prior bilateral ovariectomy OR >12 mo since LMP with no prior hysterectomy)	NA	NA	NA	TUMOR FREE	Alive	0	1093	Long	II
TCGA-BH-A0HA-01A	Tumor	31	female	not reported	stage i	M0	N0 (i-)	T1c	NA	Negative	Pre (<6 months since LMP AND no prior bilateral ovariectomy AND not on estrogen replacement)	NA	NA	NA	TUMOR FREE	Alive	0	1611	Long	I
TCGA-AO-A1KR-01A	Tumor	51	female	not reported	stage iia	M0	N0	T2	NA	Negative	Pre (<6 months since LMP AND no prior bilateral ovariectomy AND not on estrogen replacement)	NA	NA	NA	TUMOR FREE	Alive	0	2513	Long	II
TCGA-3C-AALK-01A	Tumor	52	female	not reported	stage ia	M0	N0 (i+)	T1c	NA	Close	NA	NA	NA	NA	TUMOR FREE	Alive	0	1448	Long	I
TCGA-BH-A0BV-01A	Tumor	78	female	not reported	stage iib	M0	N1a	T2	NA	Negative	Post (prior bilateral ovariectomy OR >12 mo since LMP with no prior hysterectomy)	NA	NA	NA	TUMOR FREE	Alive	0	1519	Long	II
TCGA-BH-A0E9-01B	Tumor	53	female	not reported	stage iib	M0	N1a	T2	NA	Negative	Post (prior bilateral ovariectomy OR >12 mo since LMP with no prior hysterectomy)	NA	NA	NA	TUMOR FREE	Alive	0	2489	Long	II
TCGA-XX-A89A-01A	Tumor	68	female	not reported	stage iib	MX	N0	T3	NA	Negative	Post (prior bilateral ovariectomy OR >12 mo since LMP with no prior hysterectomy)	NA	NA	NA	TUMOR FREE	Alive	0	488	Long	NA
TCGA-BH-A0E0-01A	Tumor	38	female	not reported	stage iiic	M0	N3a	T3	NA	Negative	Pre (<6 months since LMP AND no prior bilateral ovariectomy AND not on estrogen replacement)	NA	NA	NA	TUMOR FREE	Alive	0	134	Long	III
TCGA-A2-A0CU-01A	Tumor	73	female	not reported	stage iia	M0	N0 (i+)	T2	NA	Close	Post (prior bilateral ovariectomy OR >12 mo since LMP with no prior hysterectomy)	NA	NA	NA	TUMOR FREE	Dead	1	158	Short	II
TCGA-A8-A085-01A	Tumor	44	male	not reported	stage iib	M0	N1a	T2	NA	Negative	NA	NA	NA	NA	TUMOR FREE	Alive	0	1124	Long	II
TCGA-E9-A1N3-01A	Tumor	70	female	not reported	stage iiia	M0	N2	T1c	NA	Negative	Post (prior bilateral ovariectomy OR >12 mo since LMP with no prior hysterectomy)	NA	NA	NA	TUMOR FREE	Alive	0	1059	Long	III
TCGA-BH-A1EW-11B	Normal	38	female	not reported	stage iia	M0	N1b	T2	NA	NA	Pre (<6 months since LMP AND no prior bilateral ovariectomy AND not on estrogen replacement)	NA	NA	NA	NA	Dead	1	1694	NA	II
TCGA-D8-A13Y-01A	Tumor	52	female	not reported	stage ia	M0	N0	T1c	NA	Negative	Post (prior bilateral ovariectomy OR >12 mo since LMP with no prior hysterectomy)	NA	NA	NA	TUMOR FREE	Alive	0	1728	Long	I
TCGA-E2-A14N-01A	Tumor	37	female	not reported	stage iib	M0	N1	T2	NA	Negative	Pre (<6 months since LMP AND no prior bilateral ovariectomy AND not on estrogen replacement)	NA	NA	NA	TUMOR FREE	Alive	0	1434	Long	II
TCGA-AR-A24T-01A	Tumor	46	female	not reported	stage iiic	M0	N3	T3	NA	Negative	Pre (<6 months since LMP AND no prior bilateral ovariectomy AND not on estrogen replacement)	NA	NA	NA	TUMOR FREE	Alive	0	3202	Long	III
TCGA-AC-A6IV-01A	Tumor	47	female	not reported	stage iib	MX	N1	T2	NA	Negative	NA	NA	NA	NA	TUMOR FREE	Alive	0	568	Long	NA
TCGA-E2-A576-01A	Tumor	69	female	not reported	stage ia	MX	N0	T1c	NA	Negative	Post (prior bilateral ovariectomy OR >12 mo since LMP with no prior hysterectomy)	NA	NA	NA	TUMOR FREE	Alive	0	1043	Long	NA
TCGA-A8-A084-01A	Tumor	81	female	not reported	stage iib	M0	N1a	T2	NA	Positive	Post (prior bilateral ovariectomy OR >12 mo since LMP with no prior hysterectomy)	NA	NA	NA	WITH TUMOR	Alive	0	458	Long	II
TCGA-AN-A0AM-01A	Tumor	56	female	not reported	stage iia	M0	N0	T2	NA	Negative	Post (prior bilateral ovariectomy OR >12 mo since LMP with no prior hysterectomy)	NA	NA	NA	TUMOR FREE	Alive	0	5	Long	II
TCGA-BH-A203-01A	Tumor	78	female	not reported	stage iib	M0	N1b	T2	NA	NA	Post (prior bilateral ovariectomy OR >12 mo since LMP with no prior hysterectomy)	NA	NA	NA	NA	Dead	1	1174	Short	II
TCGA-BH-A208-01A	Tumor	48	female	not reported	stage iib	M0	N1b	T2	NA	NA	NA	NA	NA	NA	NA	Dead	1	1759	Short	II
TCGA-E2-A15I-11A	Normal	44	female	not reported	stage iia	M0	N0	T2	NA	Negative	Pre (<6 months since LMP AND no prior bilateral ovariectomy AND not on estrogen replacement)	NA	NA	NA	TUMOR FREE	Alive	0	1692	NA	II
TCGA-EW-A1PE-01A	Tumor	56	female	not reported	stage iia	M0	N1a	T1c	NA	Negative	Post (prior bilateral ovariectomy OR >12 mo since LMP with no prior hysterectomy)	NA	NA	NA	TUMOR FREE	Alive	0	320	Long	II
TCGA-A2-A0D3-01A	Tumor	42	female	not reported	stage ia	M0	N0 (i-)	T1c	NA	Negative	Post (prior bilateral ovariectomy OR >12 mo since LMP with no prior hysterectomy)	NA	NA	NA	TUMOR FREE	Alive	0	1873	Long	I
TCGA-E2-A1B1-01A	Tumor	45	female	not reported	stage iib	M0	N1	T2	NA	Negative	Post (prior bilateral ovariectomy OR >12 mo since LMP with no prior hysterectomy)	NA	NA	NA	TUMOR FREE	Alive	0	2653	Long	II
TCGA-BH-A0C0-01A	Tumor	62	female	not reported	stage iia	M0	N1a	T1c	NA	Negative	Post (prior bilateral ovariectomy OR >12 mo since LMP with no prior hysterectomy)	NA	NA	NA	TUMOR FREE	Alive	0	1270	Long	II
TCGA-A7-A26I-01B	Tumor	65	female	not reported	stage iia	M0	N0	T2	Negative	Close	Post (prior bilateral ovariectomy OR >12 mo since LMP with no prior hysterectomy)	NA	NA	NA	TUMOR FREE	Alive	0	661	Long	II
TCGA-AO-A0JJ-01A	Tumor	54	female	not reported	stage iib	M0	N1a	T2	NA	Negative	Post (prior bilateral ovariectomy OR >12 mo since LMP with no prior hysterectomy)	NA	NA	NA	TUMOR FREE	Alive	0	1887	Long	II
TCGA-AR-A2LH-01A	Tumor	55	female	not reported	stage iii	M0	N3	T3	NA	Negative	Post (prior bilateral ovariectomy OR >12 mo since LMP with no prior hysterectomy)	NA	NA	NA	NA	Dead	1	616	Short	III
TCGA-B6-A408-01A	Tumor	55	female	not reported	stage iiic	M0	N3a	T2	NA	Negative	NA	NA	NA	NA	TUMOR FREE	Alive	0	2072	Long	III
TCGA-E2-A158-11A	Normal	43	female	not reported	stage iia	M0	N1mi	T1c	NA	Negative	Pre (<6 months since LMP AND no prior bilateral ovariectomy AND not on estrogen replacement)	NA	NA	NA	TUMOR FREE	Alive	0	450	NA	I
TCGA-AR-A0TS-01A	Tumor	46	female	not reported	stage iib	M0	N1	T2	NA	Negative	Pre (<6 months since LMP AND no prior bilateral ovariectomy AND not on estrogen replacement)	NA	NA	NA	TUMOR FREE	Alive	0	2558	Long	II
TCGA-BH-A0AV-01A	Tumor	52	female	not reported	stage i	M0	N0	T1c	NA	Negative	NA	NA	NA	NA	TUMOR FREE	Alive	0	1820	Long	I
TCGA-LL-A73Z-01A	Tumor	55	female	not reported	stage iv	M1	NX	T1c	NA	Positive	Post (prior bilateral ovariectomy OR >12 mo since LMP with no prior hysterectomy)	NA	NA	NA	WITH TUMOR	Dead	1	227	Short	IV
TCGA-BH-A0BA-11A	Normal	51	female	not reported	stage iiic	M0	N3a	T3	NA	Negative	Pre (<6 months since LMP AND no prior bilateral ovariectomy AND not on estrogen replacement)	NA	NA	NA	TUMOR FREE	Alive	0	1132	NA	III
TCGA-BH-A0B3-11B	Normal	53	female	not reported	stage iib	M0	N1a	T2	NA	Negative	Post (prior bilateral ovariectomy OR >12 mo since LMP with no prior hysterectomy)	NA	NA	NA	TUMOR FREE	Alive	0	1203	NA	II
TCGA-D8-A147-01A	Tumor	45	female	not reported	not reported	M0	N0	T2	NA	Negative	Indeterminate (neither Pre or Postmenopausal)	NA	NA	NA	TUMOR FREE	Alive	0	584	Long	II
TCGA-AR-A0TT-01A	Tumor	53	female	not reported	stage iiia	M0	N2	T2	NA	Negative	Pre (<6 months since LMP AND no prior bilateral ovariectomy AND not on estrogen replacement)	NA	NA	NA	TUMOR FREE	Alive	0	3316	Long	III
TCGA-EW-A6SB-01A	Tumor	62	female	not reported	stage ii	M0	N0	T2	NA	Negative	NA	NA	NA	NA	NA	Alive	0	760	Long	II
TCGA-AC-A62V-01A	Tumor	58	male	not reported	stage iv	M1	N1a	T2	NA	Negative	NA	NA	NA	NA	WITH TUMOR	Dead	1	348	Short	IV
TCGA-D8-A1XQ-01A	Tumor	69	female	not reported	stage iia	M0	N0	T2	NA	Negative	Post (prior bilateral ovariectomy OR >12 mo since LMP with no prior hysterectomy)	NA	NA	NA	TUMOR FREE	Alive	0	499	Long	II
TCGA-BH-A0DD-01A	Tumor	58	male	not reported	stage iib	M0	N1a	T2	NA	Negative	NA	NA	NA	NA	TUMOR FREE	Alive	0	2486	Long	II
TCGA-Z7-A8R6-01A	Tumor	46	female	not reported	stage i	M0	N0	T1c	NA	Negative	Pre (<6 months since LMP AND no prior bilateral ovariectomy AND not on estrogen replacement)	NA	NA	NA	TUMOR FREE	Alive	0	3256	Long	I
TCGA-OL-A5DA-01A	Tumor	61	female	not reported	stage iia	MX	N0	T2	NA	Negative	Post (prior bilateral ovariectomy OR >12 mo since LMP with no prior hysterectomy)	NA	NA	NA	TUMOR FREE	Alive	0	1783	Long	NA
TCGA-WT-AB41-01A	Tumor	55	female	not reported	stage iib	MX	N1mi	T2	NA	Negative	Post (prior bilateral ovariectomy OR >12 mo since LMP with no prior hysterectomy)	NA	NA	NA	TUMOR FREE	Alive	0	1611	Long	NA
TCGA-E2-A1LA-01A	Tumor	59	female	not reported	stage iia	M0	N1a	T1c	NA	Negative	Post (prior bilateral ovariectomy OR >12 mo since LMP with no prior hysterectomy)	NA	NA	NA	TUMOR FREE	Alive	0	748	Long	II
TCGA-AR-A24N-01A	Tumor	54	female	not reported	stage i	M0	N0	T1	NA	Negative	Peri (6-12 months since last menstrual period)	NA	NA	NA	TUMOR FREE	Alive	0	3035	Long	I
TCGA-BH-A0DO-11A	Normal	78	female	not reported	stage i	M0	N0	T1c	NA	Negative	Post (prior bilateral ovariectomy OR >12 mo since LMP with no prior hysterectomy)	NA	NA	NA	TUMOR FREE	Alive	0	1644	NA	I
TCGA-A8-A0AB-01A	Tumor	54	female	not reported	stage iia	M0	N0	T2	NA	Negative	Post (prior bilateral ovariectomy OR >12 mo since LMP with no prior hysterectomy)	NA	NA	NA	TUMOR FREE	Alive	0	518	Long	II
TCGA-LL-A73Y-01A	Tumor	67	female	not reported	stage ia	MX	N0	T1c	NA	Negative	Post (prior bilateral ovariectomy OR >12 mo since LMP with no prior hysterectomy)	NA	NA	NA	TUMOR FREE	Alive	0	477	Long	NA
TCGA-A8-A09M-01A	Tumor	75	female	not reported	stage iiic	M0	N3a	T2	NA	Negative	Post (prior bilateral ovariectomy OR >12 mo since LMP with no prior hysterectomy)	NA	NA	NA	TUMOR FREE	Alive	0	1006	Long	III
TCGA-D8-A1XU-01A	Tumor	56	female	not reported	stage ia	M0	N0	T1c	Negative	Negative	Post (prior bilateral ovariectomy OR >12 mo since LMP with no prior hysterectomy)	NA	NA	NA	TUMOR FREE	Alive	0	395	Long	I
TCGA-B6-A0RT-01A	Tumor	39	female	not reported	stage iiia	M0	N1	T3	NA	Close	Indeterminate (neither Pre or Postmenopausal)	NA	NA	NA	TUMOR FREE	Alive	0	2721	Long	III
TCGA-AN-A0FJ-01A	Tumor	59	female	not reported	stage iv	M1	N2	T2	NA	Negative	Peri (6-12 months since last menstrual period)	NA	NA	NA	TUMOR FREE	Alive	0	242	Long	IV
TCGA-BH-A0DK-01A	Tumor	49	female	not reported	stage iia	M0	N0 (i-)	T2	NA	Negative	Pre (<6 months since LMP AND no prior bilateral ovariectomy AND not on estrogen replacement)	NA	NA	NA	TUMOR FREE	Alive	0	423	Long	II
TCGA-B6-A0IJ-01A	Tumor	42	female	not reported	stage iib	M0	N0 (i-)	T3	NA	Negative	Indeterminate (neither Pre or Postmenopausal)	NA	NA	NA	TUMOR FREE	Alive	0	7106	Long	II
TCGA-LL-A7SZ-01A	Tumor	49	female	not reported	stage iib	MX	N1a	T2	NA	Negative	Pre (<6 months since LMP AND no prior bilateral ovariectomy AND not on estrogen replacement)	NA	NA	NA	TUMOR FREE	Alive	0	594	Long	NA
TCGA-E2-A1IK-01A	Tumor	71	female	not reported	stage iia	M0	N1mi	T1c	NA	Negative	Post (prior bilateral ovariectomy OR >12 mo since LMP with no prior hysterectomy)	NA	NA	NA	TUMOR FREE	Alive	0	1800	Long	I
TCGA-GI-A2C9-11A	Normal	58	female	not reported	stage iib	MX	N0	T3	NA	Negative	Post (prior bilateral ovariectomy OR >12 mo since LMP with no prior hysterectomy)	NA	NA	NA	NA	Alive	0	3342	NA	NA
TCGA-BH-A0BQ-11A	Normal	39	female	not reported	stage i	M0	N0	T1c	NA	Negative	Pre (<6 months since LMP AND no prior bilateral ovariectomy AND not on estrogen replacement)	NA	NA	NA	TUMOR FREE	Alive	0	2255	NA	I
TCGA-LD-A74U-01A	Tumor	79	female	not reported	stage iiic	M0	N3a	T3	NA	Negative	NA	NA	NA	NA	WITH TUMOR	Alive	0	402	Long	III
TCGA-AR-A1AO-01A	Tumor	47	female	not reported	stage iia	M0	N1	T1	NA	Negative	Pre (<6 months since LMP AND no prior bilateral ovariectomy AND not on estrogen replacement)	NA	NA	NA	TUMOR FREE	Alive	0	2618	Long	II
TCGA-A7-A0CE-11A	Normal	57	female	not reported	stage iia	M0	N0 (i-)	T2	NA	Negative	Indeterminate (neither Pre or Postmenopausal)	NA	NA	NA	TUMOR FREE	Alive	0	1074	NA	II
TCGA-A8-A06Q-01A	Tumor	63	female	not reported	stage iiia	M0	N2	T3	NA	Negative	Post (prior bilateral ovariectomy OR >12 mo since LMP with no prior hysterectomy)	NA	NA	NA	NA	Alive	0	31	Long	III
TCGA-BH-A1ET-01A	Tumor	55	female	not reported	stage i	M0	N0	T1	NA	NA	NA	NA	NA	NA	NA	Dead	1	2520	Long	I
TCGA-A2-A04V-01A	Tumor	39	female	not reported	stage iia	M0	N0 (i-)	T2	NA	Negative	Pre (<6 months since LMP AND no prior bilateral ovariectomy AND not on estrogen replacement)	NA	NA	NA	WITH TUMOR	Dead	1	1920	Long	II
TCGA-A7-A2KD-01A	Tumor	53	female	not reported	stage iiia	MX	N2a	T2	NA	Negative	Post (prior bilateral ovariectomy OR >12 mo since LMP with no prior hysterectomy)	NA	NA	NA	TUMOR FREE	Alive	0	679	Long	NA
TCGA-A7-A0CE-01A	Tumor	57	female	not reported	stage iia	M0	N0 (i-)	T2	NA	Negative	Indeterminate (neither Pre or Postmenopausal)	NA	NA	NA	TUMOR FREE	Alive	0	1074	Long	II
TCGA-D8-A1JE-01A	Tumor	62	female	not reported	stage iia	M0	N1a	T1c	NA	Negative	Post (prior bilateral ovariectomy OR >12 mo since LMP with no prior hysterectomy)	NA	NA	NA	TUMOR FREE	Alive	0	575	Long	II
TCGA-B6-A0WX-01A	Tumor	40	female	not reported	stage iiia	M0	N1b	T3	NA	Negative	Pre (<6 months since LMP AND no prior bilateral ovariectomy AND not on estrogen replacement)	NA	NA	NA	WITH TUMOR	Dead	1	639	Short	III
TCGA-LL-A442-01A	Tumor	56	female	not reported	stage iia	MX	N0 (i-)	T2	NA	Negative	Post (prior bilateral ovariectomy OR >12 mo since LMP with no prior hysterectomy)	NA	NA	NA	TUMOR FREE	Alive	0	889	Long	NA
TCGA-AO-A124-01A	Tumor	38	female	not reported	stage iia	M0	N0 (i-)	T2	NA	Negative	Pre (<6 months since LMP AND no prior bilateral ovariectomy AND not on estrogen replacement)	NA	NA	NA	NA	Alive	0	3506	Long	II
TCGA-E2-A1IN-01A	Tumor	60	female	not reported	stage i	M0	N0	T1c	NA	Negative	Post (prior bilateral ovariectomy OR >12 mo since LMP with no prior hysterectomy)	NA	NA	NA	TUMOR FREE	Alive	0	675	Long	I
TCGA-A2-A0YM-01A	Tumor	67	female	not reported	stage iia	M0	N0 (i-)	T2	NA	Negative	Post (prior bilateral ovariectomy OR >12 mo since LMP with no prior hysterectomy)	NA	NA	NA	TUMOR FREE	Alive	0	965	Long	II
TCGA-A8-A0A4-01A	Tumor	73	female	not reported	stage iia	M0	N0	T2	NA	Negative	Post (prior bilateral ovariectomy OR >12 mo since LMP with no prior hysterectomy)	NA	NA	NA	TUMOR FREE	Alive	0	396	Long	II
TCGA-AR-A24X-01A	Tumor	52	female	not reported	stage iia	M0	N0	T2	NA	Negative	Pre (<6 months since LMP AND no prior bilateral ovariectomy AND not on estrogen replacement)	NA	NA	NA	TUMOR FREE	Alive	0	3004	Long	II
TCGA-C8-A132-01A	Tumor	56	female	not reported	stage iib	M0	N1	T2	NA	Negative	Post (prior bilateral ovariectomy OR >12 mo since LMP with no prior hysterectomy)	NA	NA	NA	TUMOR FREE	Alive	0	383	Long	II
TCGA-BH-A1EN-01A	Tumor	78	female	not reported	stage iia	M0	NX	T2	NA	Negative	Post (prior bilateral ovariectomy OR >12 mo since LMP with no prior hysterectomy)	NA	NA	NA	NA	Dead	1	2127	Long	NA
TCGA-A2-A0SY-01A	Tumor	62	female	not reported	stage iiia	M0	N1	T3	NA	Negative	Post (prior bilateral ovariectomy OR >12 mo since LMP with no prior hysterectomy)	NA	NA	NA	TUMOR FREE	Alive	0	1347	Long	III
TCGA-B6-A0RU-01A	Tumor	40	female	not reported	stage ia	M0	N0 (i-)	T1c	NA	Negative	Indeterminate (neither Pre or Postmenopausal)	NA	NA	NA	TUMOR FREE	Alive	0	8605	Long	I
TCGA-BH-A0HQ-01A	Tumor	56	female	not reported	stage iia	M0	N0 (i+)	T2	NA	Negative	Post (prior bilateral ovariectomy OR >12 mo since LMP with no prior hysterectomy)	NA	NA	NA	TUMOR FREE	Alive	0	1121	Long	II
TCGA-E2-A15C-01A	Tumor	61	female	not reported	stage i	M0	N0	T1c	NA	Negative	Post (prior bilateral ovariectomy OR >12 mo since LMP with no prior hysterectomy)	NA	NA	NA	TUMOR FREE	Alive	0	694	Long	I
TCGA-AQ-A54N-01A	Tumor	51	female	not reported	stage iia	M0	N0	T2	NA	Negative	Post (prior bilateral ovariectomy OR >12 mo since LMP with no prior hysterectomy)	NA	NA	NA	TUMOR FREE	Alive	0	78	Long	II
TCGA-A8-A07I-01A	Tumor	69	female	not reported	stage iiia	M0	N2a	T2	NA	Negative	Post (prior bilateral ovariectomy OR >12 mo since LMP with no prior hysterectomy)	NA	NA	NA	TUMOR FREE	Alive	0	426	Long	III
TCGA-B6-A1KI-01A	Tumor	63	female	not reported	stage i	M0	N0	T1c	NA	Negative	Post (prior bilateral ovariectomy OR >12 mo since LMP with no prior hysterectomy)	NA	NA	NA	TUMOR FREE	Alive	0	2236	Long	I
TCGA-B6-A0RH-01A	Tumor	51	female	not reported	stage iia	M0	N0 (i-)	T2	Negative	Positive	Indeterminate (neither Pre or Postmenopausal)	NA	NA	NA	TUMOR FREE	Dead	1	6456	Long	II
TCGA-A8-A06R-01A	Tumor	69	female	not reported	stage iib	M0	N1a	T2	NA	Negative	Post (prior bilateral ovariectomy OR >12 mo since LMP with no prior hysterectomy)	NA	NA	NA	TUMOR FREE	Alive	0	547	Long	II
TCGA-B6-A401-01A	Tumor	47	female	not reported	stage iia	M0	N1a	T1c	NA	Negative	NA	NA	NA	NA	TUMOR FREE	Alive	0	2596	Long	II
TCGA-C8-A12M-01A	Tumor	70	female	not reported	stage iia	M0	N0 (i-)	T2	NA	Negative	Post (prior bilateral ovariectomy OR >12 mo since LMP with no prior hysterectomy)	NA	NA	NA	TUMOR FREE	Alive	0	358	Long	II
TCGA-BH-A0BR-01A	Tumor	59	female	not reported	stage i	M0	N0	T1c	NA	Negative	Post (prior bilateral ovariectomy OR >12 mo since LMP with no prior hysterectomy)	NA	NA	NA	TUMOR FREE	Alive	0	2330	Long	I
TCGA-A2-A3XZ-01A	Tumor	46	female	not reported	stage i	M0	N0	T1c	NA	Negative	Pre (<6 months since LMP AND no prior bilateral ovariectomy AND not on estrogen replacement)	NA	NA	NA	TUMOR FREE	Alive	0	1532	Long	I
TCGA-A2-A0EN-01A	Tumor	70	female	not reported	stage iia	M0	N0 (i+)	T2	NA	Negative	Post (prior bilateral ovariectomy OR >12 mo since LMP with no prior hysterectomy)	NA	NA	NA	TUMOR FREE	Alive	0	4088	Long	II
TCGA-OL-A5D7-01A	Tumor	70	female	not reported	stage iia	MX	N0	T2	NA	Negative	Post (prior bilateral ovariectomy OR >12 mo since LMP with no prior hysterectomy)	NA	NA	NA	TUMOR FREE	Alive	0	1780	Long	NA
TCGA-AC-A8OS-01A	Tumor	71	female	not reported	stage iia	MX	N0 (i-)	T2	NA	Negative	Post (prior bilateral ovariectomy OR >12 mo since LMP with no prior hysterectomy)	NA	NA	NA	NA	Alive	0	70	Long	NA
TCGA-BH-A1FH-01A	Tumor	47	female	not reported	stage iv	M1	N1b	T2	NA	NA	NA	NA	NA	NA	NA	Dead	1	1034	Short	IV
TCGA-A8-A09I-01A	Tumor	84	female	not reported	stage iia	M0	N0	T2	NA	Negative	Post (prior bilateral ovariectomy OR >12 mo since LMP with no prior hysterectomy)	NA	NA	NA	TUMOR FREE	Alive	0	1371	Long	II
TCGA-GM-A3XL-01A	Tumor	49	female	not reported	stage iia	M0	N0 (i-)	T2	NA	Negative	Post (prior bilateral ovariectomy OR >12 mo since LMP with no prior hysterectomy)	NA	NA	NA	TUMOR FREE	Alive	0	2108	Long	II
TCGA-W8-A86G-01A	Tumor	66	female	not reported	stage iia	MX	N0 (i-)	T2a	Negative	Negative	Post (prior bilateral ovariectomy OR >12 mo since LMP with no prior hysterectomy)	NA	NA	NA	TUMOR FREE	Alive	0	347	Long	NA
TCGA-BH-A0DH-01A	Tumor	63	female	not reported	stage iib	M0	N1a	T2	Negative	Positive	Post (prior bilateral ovariectomy OR >12 mo since LMP with no prior hysterectomy)	NA	NA	NA	TUMOR FREE	Alive	0	1156	Long	II
TCGA-BH-A0H5-11A	Normal	45	female	not reported	stage i	M0	N0 (i-)	T1c	NA	Negative	Post (prior bilateral ovariectomy OR >12 mo since LMP with no prior hysterectomy)	NA	NA	NA	TUMOR FREE	Alive	0	1620	NA	I
TCGA-AO-A0J8-01A	Tumor	61	female	not reported	stage iia	M0	N0 (i+)	T2	NA	Negative	Post (prior bilateral ovariectomy OR >12 mo since LMP with no prior hysterectomy)	NA	NA	NA	TUMOR FREE	Alive	0	680	Long	II
TCGA-BH-A42U-01A	Tumor	80	female	not reported	stage iia	M0	N0	T2	NA	Negative	Post (prior bilateral ovariectomy OR >12 mo since LMP with no prior hysterectomy)	NA	NA	NA	TUMOR FREE	Alive	0	3364	Long	II
TCGA-E2-A15F-01A	Tumor	64	female	not reported	stage i	M0	N0	T1c	NA	Negative	Post (prior bilateral ovariectomy OR >12 mo since LMP with no prior hysterectomy)	NA	NA	NA	TUMOR FREE	Alive	0	658	Long	I
TCGA-E2-A15T-01A	Tumor	65	female	not reported	stage iia	M0	N0	T2	NA	Negative	Post (prior bilateral ovariectomy OR >12 mo since LMP with no prior hysterectomy)	NA	NA	NA	TUMOR FREE	Alive	0	1563	Long	II
TCGA-Z7-A8R5-01A	Tumor	61	female	not reported	stage iiia	MX	N1a	T3	NA	Positive	Post (prior bilateral ovariectomy OR >12 mo since LMP with no prior hysterectomy)	NA	NA	NA	WITH TUMOR	Alive	0	3287	Long	NA
TCGA-B6-A0I1-01A	Tumor	73	female	not reported	stage iia	M0	N0	T2	NA	Negative	Post (prior bilateral ovariectomy OR >12 mo since LMP with no prior hysterectomy)	NA	NA	NA	TUMOR FREE	Dead	1	2361	Long	II
TCGA-E2-A1BC-01A	Tumor	63	female	not reported	stage ia	M0	N0	T1c	NA	Positive	Post (prior bilateral ovariectomy OR >12 mo since LMP with no prior hysterectomy)	NA	NA	NA	TUMOR FREE	Alive	0	501	Long	I
TCGA-EW-A1PA-01A	Tumor	59	female	not reported	stage iib	M0	N1a	T2	NA	Negative	Post (prior bilateral ovariectomy OR >12 mo since LMP with no prior hysterectomy)	NA	NA	NA	TUMOR FREE	Alive	0	575	Long	II
TCGA-BH-A0BF-01A	Tumor	56	female	not reported	stage iib	M0	N1mi	T2	NA	Negative	Post (prior bilateral ovariectomy OR >12 mo since LMP with no prior hysterectomy)	NA	NA	NA	TUMOR FREE	Dead	1	1324	Short	II
TCGA-A2-A0EY-01A	Tumor	62	female	not reported	stage iib	M0	N1a	T2	NA	Negative	Post (prior bilateral ovariectomy OR >12 mo since LMP with no prior hysterectomy)	NA	NA	NA	TUMOR FREE	Alive	0	1925	Long	II
TCGA-E2-A1B0-01A	Tumor	50	female	not reported	stage iiia	M0	N2	T2	NA	Negative	Post (prior bilateral ovariectomy OR >12 mo since LMP with no prior hysterectomy)	NA	NA	NA	TUMOR FREE	Alive	0	1631	Long	III
TCGA-AR-A0U2-01A	Tumor	47	female	not reported	stage iiia	M0	N2	T2	Negative	Negative	Pre (<6 months since LMP AND no prior bilateral ovariectomy AND not on estrogen replacement)	NA	NA	NA	NA	Dead	1	2551	Long	III
TCGA-EW-A1P4-01A	Tumor	43	female	not reported	stage iia	M0	N0 (i-)	T2	NA	Negative	Pre (<6 months since LMP AND no prior bilateral ovariectomy AND not on estrogen replacement)	NA	NA	NA	TUMOR FREE	Alive	0	907	Long	II
TCGA-E2-A10E-01A	Tumor	64	female	not reported	stage iia	M0	N1a	T1c	NA	Negative	Post (prior bilateral ovariectomy OR >12 mo since LMP with no prior hysterectomy)	NA	NA	NA	TUMOR FREE	Alive	0	865	Long	II
TCGA-EW-A1P0-01A	Tumor	55	female	not reported	stage iib	MX	N1b	T2	NA	Negative	Post (prior bilateral ovariectomy OR >12 mo since LMP with no prior hysterectomy)	Positive	Negative	Negative	TUMOR FREE	Alive	0	1251	Long	NA
TCGA-GM-A3XG-01A	Tumor	46	female	not reported	stage iiia	M0	N1a	T3	NA	Negative	Pre (<6 months since LMP AND no prior bilateral ovariectomy AND not on estrogen replacement)	NA	NA	NA	TUMOR FREE	Alive	0	1330	Long	III
TCGA-A2-A4S2-01A	Tumor	62	female	not reported	stage iiia	M0	N2	T3	NA	Negative	Post (prior bilateral ovariectomy OR >12 mo since LMP with no prior hysterectomy)	NA	NA	NA	TUMOR FREE	Alive	0	643	Long	III
TCGA-LL-A6FR-01A	Tumor	50	female	not reported	stage iia	MX	N0 (i-)	T2	NA	Negative	Post (prior bilateral ovariectomy OR >12 mo since LMP with no prior hysterectomy)	NA	NA	NA	NA	Alive	0	489	Long	NA
TCGA-AR-A5QM-01A	Tumor	62	female	not reported	stage iia	M0	N0	T2	NA	NA	Post (prior bilateral ovariectomy OR >12 mo since LMP with no prior hysterectomy)	NA	NA	NA	TUMOR FREE	Alive	0	2231	Long	II
TCGA-D8-A3Z6-01A	Tumor	56	female	not reported	stage iiic	M0	N3a	T3	NA	Negative	Post (prior bilateral ovariectomy OR >12 mo since LMP with no prior hysterectomy)	NA	NA	NA	TUMOR FREE	Alive	0	563	Long	III
TCGA-EW-A1P5-01A	Tumor	77	female	not reported	stage iib	M0	N1a	T2	NA	Negative	Post (prior bilateral ovariectomy OR >12 mo since LMP with no prior hysterectomy)	NA	NA	NA	TUMOR FREE	Alive	0	703	Long	II
TCGA-AO-A1KT-01A	Tumor	78	female	not reported	stage iia	M0	N1	T1	NA	Negative	Post (prior bilateral ovariectomy OR >12 mo since LMP with no prior hysterectomy)	NA	NA	NA	TUMOR FREE	Alive	0	541	Long	II
TCGA-E2-A14O-01A	Tumor	76	female	not reported	stage iiia	M0	N1a	T3	NA	Negative	Post (prior bilateral ovariectomy OR >12 mo since LMP with no prior hysterectomy)	NA	NA	NA	TUMOR FREE	Alive	0	1359	Long	III
TCGA-AN-A0AR-01A	Tumor	55	female	not reported	stage iia	M0	N0	T2	NA	Negative	Pre (<6 months since LMP AND no prior bilateral ovariectomy AND not on estrogen replacement)	NA	NA	NA	TUMOR FREE	Alive	0	10	Long	II
TCGA-E9-A22D-01A	Tumor	38	female	not reported	stage iia	M0	N0	T2	NA	Negative	Pre (<6 months since LMP AND no prior bilateral ovariectomy AND not on estrogen replacement)	NA	NA	NA	TUMOR FREE	Alive	0	1248	Long	II
TCGA-A2-A0CS-01A	Tumor	73	female	not reported	stage iv	M1	N3a	T4b	NA	Positive	Post (prior bilateral ovariectomy OR >12 mo since LMP with no prior hysterectomy)	NA	NA	NA	NA	Dead	1	2348	Long	IV
TCGA-AR-A1AS-01A	Tumor	54	female	not reported	stage iib	M0	N1	T2	NA	Negative	Post (prior bilateral ovariectomy OR >12 mo since LMP with no prior hysterectomy)	NA	NA	NA	TUMOR FREE	Alive	0	1150	Long	II
TCGA-AN-A04C-01A	Tumor	51	female	not reported	stage iib	M0	N1	T2	NA	Positive	Post (prior bilateral ovariectomy OR >12 mo since LMP with no prior hysterectomy)	NA	NA	NA	TUMOR FREE	Alive	0	54	Long	II
TCGA-E2-A1IE-01A	Tumor	61	female	not reported	stage iib	M0	N1	T2	NA	Negative	Post (prior bilateral ovariectomy OR >12 mo since LMP with no prior hysterectomy)	NA	NA	NA	WITH TUMOR	Alive	0	2362	Long	II
TCGA-BH-A0BW-01A	Tumor	71	female	not reported	stage i	M0	N0	T1c	NA	Negative	Post (prior bilateral ovariectomy OR >12 mo since LMP with no prior hysterectomy)	NA	NA	NA	TUMOR FREE	Alive	0	2371	Long	I
TCGA-AN-A0FL-01A	Tumor	62	female	not reported	stage iia	M0	N0	T2	NA	Negative	Post (prior bilateral ovariectomy OR >12 mo since LMP with no prior hysterectomy)	NA	NA	NA	TUMOR FREE	Alive	0	231	Long	II
TCGA-D8-A27N-01A	Tumor	36	female	not reported	stage iiia	M0	N2a	T2	NA	Negative	Pre (<6 months since LMP AND no prior bilateral ovariectomy AND not on estrogen replacement)	NA	NA	NA	TUMOR FREE	Alive	0	519	Long	III
TCGA-EW-A1J5-01A	Tumor	59	female	not reported	stage iib	M0	N0 (i-)	T3	NA	Negative	Post (prior bilateral ovariectomy OR >12 mo since LMP with no prior hysterectomy)	NA	NA	NA	TUMOR FREE	Alive	0	477	Long	II
TCGA-A2-A0CT-01A	Tumor	71	female	not reported	stage iia	M0	N0 (i-)	T2	NA	Negative	Post (prior bilateral ovariectomy OR >12 mo since LMP with no prior hysterectomy)	NA	NA	NA	TUMOR FREE	Alive	0	2289	Long	II
TCGA-E9-A3X8-01A	Tumor	48	female	not reported	stage iib	M0	N1	T2	NA	Negative	Post (prior bilateral ovariectomy OR >12 mo since LMP with no prior hysterectomy)	NA	NA	NA	TUMOR FREE	Alive	0	926	Long	II
TCGA-A8-A09R-01A	Tumor	82	female	not reported	stage iib	M0	N1	T2	NA	Negative	Post (prior bilateral ovariectomy OR >12 mo since LMP with no prior hysterectomy)	NA	NA	NA	TUMOR FREE	Alive	0	273	Long	II
TCGA-B6-A0RE-01A	Tumor	61	female	not reported	stage x	M0	N0 (i-)	TX	NA	Negative	Indeterminate (neither Pre or Postmenopausal)	NA	NA	NA	TUMOR FREE	Alive	0	7777	Long	NA
TCGA-E9-A249-01A	Tumor	45	female	not reported	stage iia	M0	N0 (i-)	T2	NA	Negative	Pre (<6 months since LMP AND no prior bilateral ovariectomy AND not on estrogen replacement)	NA	NA	NA	TUMOR FREE	Alive	0	217	Long	II
TCGA-AC-A5XU-01A	Tumor	74	female	not reported	stage iib	MX	N0 (i-)	T3	NA	Negative	NA	NA	NA	NA	TUMOR FREE	Alive	0	455	Long	NA
TCGA-AO-A03O-01A	Tumor	69	female	not reported	stage iia	M0	N0 (i-)	T2	NA	Negative	Post (prior bilateral ovariectomy OR >12 mo since LMP with no prior hysterectomy)	NA	NA	NA	TUMOR FREE	Dead	1	2483	Long	II
TCGA-EW-A1J1-01A	Tumor	38	female	not reported	stage iib	M0	N1a	T2	NA	Negative	Pre (<6 months since LMP AND no prior bilateral ovariectomy AND not on estrogen replacement)	NA	NA	NA	TUMOR FREE	Alive	0	575	Long	II
TCGA-BH-A0GZ-01A	Tumor	62	female	not reported	stage iia	M0	N1a	T1c	Negative	Negative	Post (prior bilateral ovariectomy OR >12 mo since LMP with no prior hysterectomy)	NA	NA	NA	TUMOR FREE	Alive	0	328	Long	II
TCGA-BH-A1FD-01A	Tumor	68	female	not reported	stage i	M0	N0	T1c	NA	NA	Post (prior bilateral ovariectomy OR >12 mo since LMP with no prior hysterectomy)	NA	NA	NA	NA	Dead	1	1009	Short	I
TCGA-A1-A0SH-01A	Tumor	39	female	not reported	stage iia	M0	N0 (i-)	T2	NA	Negative	Pre (<6 months since LMP AND no prior bilateral ovariectomy AND not on estrogen replacement)	NA	NA	NA	NA	Alive	0	1437	Long	II
TCGA-E2-A10A-01A	Tumor	41	female	not reported	stage iib	M0	N0 (i-)	T3	NA	Negative	Pre (<6 months since LMP AND no prior bilateral ovariectomy AND not on estrogen replacement)	NA	NA	NA	NA	Alive	0	1229	Long	II
TCGA-B6-A0IO-01A	Tumor	66	female	not reported	stage iia	M0	N0 (i-)	T2	NA	Negative	Indeterminate (neither Pre or Postmenopausal)	NA	NA	NA	TUMOR FREE	Alive	0	5042	Long	II
TCGA-BH-A1FR-01A	Tumor	73	female	not reported	stage iiib	M0	N1a	T4b	NA	NA	NA	NA	NA	NA	NA	Dead	1	1642	Short	III
TCGA-D8-A143-01A	Tumor	51	female	not reported	stage iia	M0	N0	T2	NA	Negative	Post (prior bilateral ovariectomy OR >12 mo since LMP with no prior hysterectomy)	NA	NA	NA	TUMOR FREE	Alive	0	431	Long	II
TCGA-AO-A03R-01A	Tumor	57	female	not reported	stage iib	M0	N1a	T2	NA	Negative	Post (prior bilateral ovariectomy OR >12 mo since LMP with no prior hysterectomy)	NA	NA	NA	TUMOR FREE	Alive	0	2091	Long	II
TCGA-BH-A0DQ-11A	Normal	42	female	not reported	stage iib	M0	N1	T2	NA	Negative	Pre (<6 months since LMP AND no prior bilateral ovariectomy AND not on estrogen replacement)	NA	NA	NA	TUMOR FREE	Alive	0	98	NA	II
TCGA-A2-A0YH-01A	Tumor	53	female	not reported	stage iiia	M0	N2a	T2	NA	Negative	Post (prior bilateral ovariectomy OR >12 mo since LMP with no prior hysterectomy)	NA	NA	NA	TUMOR FREE	Alive	0	659	Long	III
TCGA-E2-A152-01A	Tumor	56	female	not reported	stage i	M0	N0	T1c	NA	Negative	Post (prior bilateral ovariectomy OR >12 mo since LMP with no prior hysterectomy)	NA	NA	NA	WITH TUMOR	Alive	0	2128	Long	I
TCGA-A8-A0AD-01A	Tumor	83	female	not reported	stage i	M0	N0	T1c	NA	Negative	Post (prior bilateral ovariectomy OR >12 mo since LMP with no prior hysterectomy)	NA	NA	NA	TUMOR FREE	Alive	0	1157	Long	I
TCGA-GM-A2DI-01A	Tumor	52	female	not reported	stage i	M0	N0 (i+)	T1c	NA	Negative	Pre (<6 months since LMP AND no prior bilateral ovariectomy AND not on estrogen replacement)	NA	NA	NA	TUMOR FREE	Alive	0	2590	Long	I
TCGA-BH-A0B3-01A	Tumor	53	female	not reported	stage iib	M0	N1a	T2	NA	Negative	Post (prior bilateral ovariectomy OR >12 mo since LMP with no prior hysterectomy)	NA	NA	NA	TUMOR FREE	Alive	0	1203	Long	II
TCGA-AR-A0TU-01A	Tumor	35	female	not reported	stage iia	M0	N0	T2	NA	Negative	Pre (<6 months since LMP AND no prior bilateral ovariectomy AND not on estrogen replacement)	NA	NA	NA	TUMOR FREE	Alive	0	709	Long	II
TCGA-LQ-A4E4-01A	Tumor	73	female	not reported	stage iiia	MX	N1a	T3	NA	Positive	Post (prior bilateral ovariectomy OR >12 mo since LMP with no prior hysterectomy)	NA	NA	NA	WITH TUMOR	Alive	0	849	Long	NA
TCGA-E9-A247-01A	Tumor	59	female	not reported	stage ia	M0	N0 (i-)	T1c	NA	Negative	Post (prior bilateral ovariectomy OR >12 mo since LMP with no prior hysterectomy)	NA	NA	NA	TUMOR FREE	Alive	0	1186	Long	I
TCGA-BH-A1FU-01A	Tumor	44	female	not reported	stage ia	M0	N0	T1c	NA	NA	NA	NA	NA	NA	NA	Dead	1	1688	Short	I
TCGA-A8-A09D-01A	Tumor	47	female	not reported	stage iib	M0	N1	T2	NA	Negative	Post (prior bilateral ovariectomy OR >12 mo since LMP with no prior hysterectomy)	NA	NA	NA	TUMOR FREE	Alive	0	1522	Long	II
TCGA-A7-A5ZV-01A	Tumor	62	female	not reported	stage iia	M0	N0	T2	NA	Negative	Post (prior bilateral ovariectomy OR >12 mo since LMP with no prior hysterectomy)	NA	NA	NA	TUMOR FREE	Alive	0	368	Long	II
TCGA-LL-A441-01A	Tumor	62	female	not reported	stage ia	MX	N0	T1c	NA	Negative	Post (prior bilateral ovariectomy OR >12 mo since LMP with no prior hysterectomy)	NA	NA	NA	TUMOR FREE	Alive	0	996	Long	NA
TCGA-LL-A5YL-01A	Tumor	64	female	not reported	stage iib	MX	N1a	T2	NA	Negative	Post (prior bilateral ovariectomy OR >12 mo since LMP with no prior hysterectomy)	NA	NA	NA	NA	Alive	0	519	Long	NA
TCGA-A7-A4SD-01A	Tumor	52	female	not reported	stage iia	M0	N0	T2	NA	Negative	Post (prior bilateral ovariectomy OR >12 mo since LMP with no prior hysterectomy)	NA	NA	NA	TUMOR FREE	Alive	0	441	Long	II
TCGA-OK-A5Q2-01A	Tumor	59	female	not reported	stage ii	MX	N1a	T2	NA	Negative	NA	NA	NA	NA	NA	Alive	0	64	Long	NA
TCGA-AO-A03L-01A	Tumor	34	female	not reported	stage iiia	M0	N2	T3	NA	Negative	Pre (<6 months since LMP AND no prior bilateral ovariectomy AND not on estrogen replacement)	NA	NA	NA	NA	Alive	0	2442	Long	III
TCGA-A2-A0EX-01A	Tumor	46	female	not reported	stage iib	M0	N0 (i+)	T3	Negative	Positive	Post (prior bilateral ovariectomy OR >12 mo since LMP with no prior hysterectomy)	NA	NA	NA	TUMOR FREE	Alive	0	752	Long	II
TCGA-GM-A2DM-01A	Tumor	57	female	not reported	stage iia	M0	N0 (i-)	T2	NA	Negative	Post (prior bilateral ovariectomy OR >12 mo since LMP with no prior hysterectomy)	NA	NA	NA	TUMOR FREE	Alive	0	3226	Long	II
TCGA-BH-A0DO-01B	Tumor	78	female	not reported	stage i	M0	N0	T1c	NA	Negative	Post (prior bilateral ovariectomy OR >12 mo since LMP with no prior hysterectomy)	NA	NA	NA	TUMOR FREE	Alive	0	1644	Long	I
TCGA-AN-A03X-01A	Tumor	74	female	not reported	stage iia	M0	N0	T2	NA	Negative	Post (prior bilateral ovariectomy OR >12 mo since LMP with no prior hysterectomy)	NA	NA	NA	TUMOR FREE	Alive	0	10	Long	II
TCGA-D8-A1XL-01A	Tumor	34	female	not reported	stage iib	MX	N1a	T2	NA	Negative	Pre (<6 months since LMP AND no prior bilateral ovariectomy AND not on estrogen replacement)	NA	NA	NA	TUMOR FREE	Alive	0	606	Long	NA
TCGA-A2-A4S0-01A	Tumor	77	female	not reported	stage iia	M0	N0	T2	NA	Negative	Post (prior bilateral ovariectomy OR >12 mo since LMP with no prior hysterectomy)	NA	NA	NA	TUMOR FREE	Alive	0	706	Long	II
TCGA-BH-A0H9-01A	Tumor	69	female	not reported	stage iia	M0	N0 (i-)	T2	NA	Negative	Post (prior bilateral ovariectomy OR >12 mo since LMP with no prior hysterectomy)	NA	NA	NA	TUMOR FREE	Alive	0	1247	Long	II
TCGA-B6-A0IP-01A	Tumor	74	female	not reported	stage ia	M0	N0 (i-)	T1c	NA	Negative	Post (prior bilateral ovariectomy OR >12 mo since LMP with no prior hysterectomy)	NA	NA	NA	TUMOR FREE	Dead	1	3926	Long	I
TCGA-C8-A12X-01A	Tumor	62	female	not reported	stage iib	M0	N1	T2	NA	Negative	Post (prior bilateral ovariectomy OR >12 mo since LMP with no prior hysterectomy)	NA	NA	NA	TUMOR FREE	Alive	0	385	Long	II
TCGA-AN-A0AL-01A	Tumor	41	female	not reported	stage iiib	M0	N0	T4	NA	Negative	Pre (<6 months since LMP AND no prior bilateral ovariectomy AND not on estrogen replacement)	NA	NA	NA	TUMOR FREE	Alive	0	227	Long	III
TCGA-LD-A9QF-01A	Tumor	73	female	not reported	stage ia	M0	N0	T1c	NA	Negative	Post (prior bilateral ovariectomy OR >12 mo since LMP with no prior hysterectomy)	NA	NA	NA	TUMOR FREE	Alive	0	323	Long	I
TCGA-A2-A0ES-01A	Tumor	52	female	not reported	stage iia	M0	N0 (i-)	T2	NA	Negative	Post (prior bilateral ovariectomy OR >12 mo since LMP with no prior hysterectomy)	NA	NA	NA	TUMOR FREE	Alive	0	2190	Long	II
TCGA-D8-A1Y0-01A	Tumor	65	female	not reported	stage iiia	MX	N2a	T1c	NA	NA	Post (prior bilateral ovariectomy OR >12 mo since LMP with no prior hysterectomy)	NA	NA	NA	TUMOR FREE	Alive	0	472	Long	NA
TCGA-D8-A4Z1-01A	Tumor	68	female	not reported	stage ia	M0	N0	T1c	NA	Negative	Post (prior bilateral ovariectomy OR >12 mo since LMP with no prior hysterectomy)	NA	NA	NA	TUMOR FREE	Alive	0	659	Long	I
TCGA-C8-A1HN-01A	Tumor	56	female	not reported	stage iia	M0	N0	T2	NA	Negative	Post (prior bilateral ovariectomy OR >12 mo since LMP with no prior hysterectomy)	NA	NA	NA	TUMOR FREE	Alive	0	394	Long	II
TCGA-E2-A15K-11A	Normal	58	female	not reported	stage iib	M0	N1a	T2	NA	Negative	Post (prior bilateral ovariectomy OR >12 mo since LMP with no prior hysterectomy)	NA	NA	NA	TUMOR FREE	Alive	0	275	NA	II
TCGA-B6-A0IE-01A	Tumor	38	female	not reported	stage iiia	M0	N1b	T3	Negative	Close	Pre (<6 months since LMP AND no prior bilateral ovariectomy AND not on estrogen replacement)	NA	NA	NA	WITH TUMOR	Dead	1	1993	Long	III
TCGA-B6-A400-01A	Tumor	43	female	not reported	stage iiia	M0	N2a	T2	NA	Negative	NA	NA	NA	NA	NA	Alive	0	215	Long	III
TCGA-GM-A2DB-01A	Tumor	62	female	not reported	stage iia	M0	N0 (i-)	T2	NA	Negative	Post (prior bilateral ovariectomy OR >12 mo since LMP with no prior hysterectomy)	NA	NA	NA	TUMOR FREE	Alive	0	2406	Long	II
TCGA-AC-A2FK-01A	Tumor	45	female	not reported	stage iiic	M0	N3a	T2	NA	Negative	NA	NA	NA	NA	TUMOR FREE	Alive	0	2650	Long	III
TCGA-D8-A140-01A	Tumor	62	female	not reported	stage iib	M0	N1a	T2	NA	Negative	Post (prior bilateral ovariectomy OR >12 mo since LMP with no prior hysterectomy)	NA	NA	NA	TUMOR FREE	Alive	0	403	Long	II
TCGA-A7-A0CD-01A	Tumor	66	female	not reported	stage i	M0	N0	T1	NA	Negative	Indeterminate (neither Pre or Postmenopausal)	NA	NA	NA	TUMOR FREE	Alive	0	1165	Long	I
TCGA-BH-A208-11A	Normal	48	female	not reported	stage iib	M0	N1b	T2	NA	NA	NA	NA	NA	NA	NA	Dead	1	1759	NA	II
TCGA-A2-A4S1-01A	Tumor	66	female	not reported	stage iia	M0	N0	T2	NA	Negative	Post (prior bilateral ovariectomy OR >12 mo since LMP with no prior hysterectomy)	NA	NA	NA	TUMOR FREE	Alive	0	820	Long	II
TCGA-5T-A9QA-01A	Tumor	52	female	not reported	stage iia	MX	NX	T2	NA	NA	NA	NA	NA	NA	NA	Alive	0	303	Long	NA
TCGA-AR-A2LK-01A	Tumor	62	female	not reported	stage iii	M0	N2	T3	Negative	Positive	Post (prior bilateral ovariectomy OR >12 mo since LMP with no prior hysterectomy)	NA	NA	NA	NA	Dead	1	1649	Short	III
TCGA-AR-A1AH-01A	Tumor	51	female	not reported	stage iib	M0	N1	T2	NA	Negative	Post (prior bilateral ovariectomy OR >12 mo since LMP with no prior hysterectomy)	NA	NA	NA	TUMOR FREE	Alive	0	3807	Long	II
TCGA-AR-A254-01A	Tumor	50	female	not reported	stage iiia	M0	N2	T2	NA	Negative	Pre (<6 months since LMP AND no prior bilateral ovariectomy AND not on estrogen replacement)	NA	NA	NA	TUMOR FREE	Alive	0	2605	Long	III
TCGA-E2-A1IO-01A	Tumor	37	female	not reported	stage i	M0	N0	T1c	NA	Negative	Pre (<6 months since LMP AND no prior bilateral ovariectomy AND not on estrogen replacement)	NA	NA	NA	TUMOR FREE	Alive	0	1855	Long	I
TCGA-A8-A07G-01A	Tumor	65	female	not reported	stage iia	M0	N1a	T1c	NA	Negative	Post (prior bilateral ovariectomy OR >12 mo since LMP with no prior hysterectomy)	NA	NA	NA	TUMOR FREE	Alive	0	577	Long	II
TCGA-A8-A07J-01A	Tumor	35	female	not reported	stage iib	M0	N1a	T2	NA	Negative	Pre (<6 months since LMP AND no prior bilateral ovariectomy AND not on estrogen replacement)	NA	NA	NA	TUMOR FREE	Alive	0	365	Long	II
TCGA-C8-A12O-01A	Tumor	50	female	not reported	stage iia	M0	N0 (i-)	T2	NA	Negative	Pre (<6 months since LMP AND no prior bilateral ovariectomy AND not on estrogen replacement)	NA	NA	NA	TUMOR FREE	Alive	0	385	Long	II
TCGA-A8-A075-01A	Tumor	42	female	not reported	stage iib	M0	N1a	T2	NA	Negative	Pre (<6 months since LMP AND no prior bilateral ovariectomy AND not on estrogen replacement)	NA	NA	NA	TUMOR FREE	Alive	0	518	Long	II
TCGA-C8-A26V-01A	Tumor	47	female	not reported	stage iiia	M0	N2	T3	NA	Negative	Peri (6-12 months since last menstrual period)	NA	NA	NA	TUMOR FREE	Alive	0	616	Long	III
TCGA-A8-A08Z-01A	Tumor	76	female	not reported	not reported	M0	N3a	T4b	NA	Negative	Post (prior bilateral ovariectomy OR >12 mo since LMP with no prior hysterectomy)	NA	NA	NA	NA	Alive	0	1217	Long	III
TCGA-E9-A226-01A	Tumor	45	female	not reported	stage iiia	M0	N2	T2	NA	Negative	Pre (<6 months since LMP AND no prior bilateral ovariectomy AND not on estrogen replacement)	NA	NA	NA	WITH TUMOR	Dead	1	1048	Short	III
TCGA-AR-A1AW-01A	Tumor	65	female	not reported	stage iia	M0	N0	T2	NA	Negative	Post (prior bilateral ovariectomy OR >12 mo since LMP with no prior hysterectomy)	NA	NA	NA	TUMOR FREE	Alive	0	2632	Long	II
TCGA-GI-A2C9-01A	Tumor	58	female	not reported	stage iib	MX	N0	T3	NA	Negative	Post (prior bilateral ovariectomy OR >12 mo since LMP with no prior hysterectomy)	NA	NA	NA	NA	Alive	0	3342	Long	NA
TCGA-EW-A1J2-01A	Tumor	50	female	not reported	not reported	MX	N1mi	T1c	NA	Negative	Pre (<6 months since LMP AND no prior bilateral ovariectomy AND not on estrogen replacement)	NA	NA	NA	TUMOR FREE	Alive	0	403	Long	NA
TCGA-E9-A1NG-01A	Tumor	62	female	not reported	stage iia	M0	N0	T2	NA	Negative	Post (prior bilateral ovariectomy OR >12 mo since LMP with no prior hysterectomy)	NA	NA	NA	TUMOR FREE	Dead	1	786	Short	II
TCGA-AC-A2FE-01A	Tumor	62	female	not reported	stage iiic	MX	N3a	T3	NA	Negative	Post (prior bilateral ovariectomy OR >12 mo since LMP with no prior hysterectomy)	NA	NA	NA	WITH TUMOR	Dead	1	2636	Long	NA
TCGA-D8-A1JI-01A	Tumor	54	female	not reported	stage iia	MX	N1a	T1c	NA	Negative	Post (prior bilateral ovariectomy OR >12 mo since LMP with no prior hysterectomy)	NA	NA	NA	TUMOR FREE	Alive	0	577	Long	NA
TCGA-GM-A2DO-01A	Tumor	54	female	not reported	stage i	M0	N0 (i-)	T1c	NA	Negative	Post (prior bilateral ovariectomy OR >12 mo since LMP with no prior hysterectomy)	NA	NA	NA	TUMOR FREE	Alive	0	2596	Long	I
TCGA-BH-A1F0-11B	Normal	80	female	not reported	stage iia	M0	N1c	T1a	NA	NA	Post (prior bilateral ovariectomy OR >12 mo since LMP with no prior hysterectomy)	NA	NA	NA	NA	Dead	1	785	NA	II
TCGA-BH-A18H-01A	Tumor	63	female	not reported	stage ia	M0	N0	T1b	NA	Negative	Post (prior bilateral ovariectomy OR >12 mo since LMP with no prior hysterectomy)	NA	NA	NA	TUMOR FREE	Alive	0	652	Long	I
TCGA-AR-A0U3-01A	Tumor	59	female	not reported	stage iib	M0	N1	T2	NA	Negative	Post (prior bilateral ovariectomy OR >12 mo since LMP with no prior hysterectomy)	NA	NA	NA	TUMOR FREE	Alive	0	4080	Long	II
TCGA-E9-A1ND-11A	Normal	75	female	not reported	stage iib	M0	N1	T2	NA	Negative	Post (prior bilateral ovariectomy OR >12 mo since LMP with no prior hysterectomy)	NA	NA	NA	TUMOR FREE	Alive	0	1266	NA	II
TCGA-BH-A18K-11A	Normal	46	female	not reported	stage i	M0	N0	T1	NA	Negative	NA	NA	NA	NA	NA	Dead	1	2763	NA	I
TCGA-OL-A5RV-01A	Tumor	43	female	not reported	stage iiic	MX	N3	T2	NA	Negative	Pre (<6 months since LMP AND no prior bilateral ovariectomy AND not on estrogen replacement)	NA	NA	NA	TUMOR FREE	Alive	0	1062	Long	NA
TCGA-PL-A8LZ-01A	Tumor	29	female	not reported	stage iiib	M0	N2	T4b	NA	NA	Pre (<6 months since LMP AND no prior bilateral ovariectomy AND not on estrogen replacement)	NA	NA	NA	TUMOR FREE	Alive	0	302	Long	III
TCGA-E9-A1N5-11A	Normal	45	female	not reported	stage iib	M0	N1	T2	NA	Negative	Post (prior bilateral ovariectomy OR >12 mo since LMP with no prior hysterectomy)	NA	NA	NA	TUMOR FREE	Alive	0	1120	NA	II
TCGA-E9-A3Q9-01A	Tumor	78	female	not reported	stage iiic	M0	N3	T3	NA	Negative	Post (prior bilateral ovariectomy OR >12 mo since LMP with no prior hysterectomy)	NA	NA	NA	TUMOR FREE	Alive	0	1001	Long	III
TCGA-BH-A0HX-01A	Tumor	54	female	not reported	stage iib	M0	N1a	T2	NA	Negative	Post (prior bilateral ovariectomy OR >12 mo since LMP with no prior hysterectomy)	NA	NA	NA	TUMOR FREE	Alive	0	829	Long	II
TCGA-AC-A3W7-01A	Tumor	66	female	not reported	stage iib	MX	N1a	T2	NA	Negative	Post (prior bilateral ovariectomy OR >12 mo since LMP with no prior hysterectomy)	NA	NA	NA	TUMOR FREE	Alive	0	471	Long	NA
TCGA-AR-A1AU-01A	Tumor	39	female	not reported	stage iiia	M0	N2	T2	NA	Negative	Pre (<6 months since LMP AND no prior bilateral ovariectomy AND not on estrogen replacement)	NA	NA	NA	TUMOR FREE	Alive	0	2868	Long	III
TCGA-BH-A1FM-01A	Tumor	44	female	not reported	stage iiia	M0	N2	T2	NA	NA	NA	NA	NA	NA	NA	Dead	1	1388	Short	III
TCGA-AQ-A1H2-01A	Tumor	84	female	not reported	stage iiia	MX	N2a	T2	NA	Negative	Post (prior bilateral ovariectomy OR >12 mo since LMP with no prior hysterectomy)	NA	NA	NA	TUMOR FREE	Alive	0	475	Long	NA
TCGA-BH-A0DQ-01A	Tumor	42	female	not reported	stage iib	M0	N1	T2	NA	Negative	Pre (<6 months since LMP AND no prior bilateral ovariectomy AND not on estrogen replacement)	NA	NA	NA	TUMOR FREE	Alive	0	98	Long	II
TCGA-AO-A0JM-01A	Tumor	40	female	not reported	stage iib	M0	N1	T2	NA	Negative	Pre (<6 months since LMP AND no prior bilateral ovariectomy AND not on estrogen replacement)	NA	NA	NA	TUMOR FREE	Alive	0	2184	Long	II
TCGA-A2-A25F-01A	Tumor	66	female	not reported	stage iia	M0	N0 (i-)	T2	NA	Negative	Post (prior bilateral ovariectomy OR >12 mo since LMP with no prior hysterectomy)	NA	NA	NA	TUMOR FREE	Alive	0	322	Long	II
TCGA-AN-A0AT-01A	Tumor	62	female	not reported	stage iia	M0	N0	T2	NA	Negative	Post (prior bilateral ovariectomy OR >12 mo since LMP with no prior hysterectomy)	NA	NA	NA	TUMOR FREE	Alive	0	10	Long	II
TCGA-E9-A22B-01A	Tumor	71	female	not reported	stage ia	M0	N0	T1c	NA	Negative	Post (prior bilateral ovariectomy OR >12 mo since LMP with no prior hysterectomy)	NA	NA	NA	TUMOR FREE	Alive	0	1167	Long	I
TCGA-BH-A0H0-01A	Tumor	69	female	not reported	stage ia	M0	N0 (i-)	T1c	NA	Negative	Post (prior bilateral ovariectomy OR >12 mo since LMP with no prior hysterectomy)	NA	NA	NA	TUMOR FREE	Alive	0	461	Long	I
TCGA-A2-A3XT-01A	Tumor	45	female	not reported	stage iib	M0	N1a	T2	NA	Negative	Pre (<6 months since LMP AND no prior bilateral ovariectomy AND not on estrogen replacement)	NA	NA	NA	TUMOR FREE	Alive	0	2770	Long	II
TCGA-AR-A0TY-01A	Tumor	54	female	not reported	stage iia	M0	N0	T2	NA	Negative	Post (prior bilateral ovariectomy OR >12 mo since LMP with no prior hysterectomy)	NA	NA	NA	WITH TUMOR	Dead	1	1699	Short	II
TCGA-A2-A0YG-01A	Tumor	63	female	not reported	stage iiic	M0	N3a	T2	NA	Negative	Post (prior bilateral ovariectomy OR >12 mo since LMP with no prior hysterectomy)	NA	NA	NA	TUMOR FREE	Alive	0	666	Long	III
TCGA-B6-A0WZ-01A	Tumor	50	female	not reported	stage ii	M0	N1b	T2	NA	Negative	Indeterminate (neither Pre or Postmenopausal)	NA	NA	NA	TUMOR FREE	Alive	0	6292	Long	II
TCGA-A7-A5ZX-01A	Tumor	48	female	not reported	stage iiic	M0	N3a	T2	NA	NA	Pre (<6 months since LMP AND no prior bilateral ovariectomy AND not on estrogen replacement)	NA	NA	NA	TUMOR FREE	Alive	0	336	Long	III
TCGA-AC-A23G-01A	Tumor	76	female	not reported	stage iia	MX	N1	T1c	NA	Negative	Post (prior bilateral ovariectomy OR >12 mo since LMP with no prior hysterectomy)	NA	NA	NA	TUMOR FREE	Alive	0	2248	Long	NA
TCGA-GM-A2DA-01A	Tumor	46	female	not reported	stage iib	M0	N1b	T2	NA	Negative	Post (prior bilateral ovariectomy OR >12 mo since LMP with no prior hysterectomy)	NA	NA	NA	WITH TUMOR	Dead	1	6593	Long	II
TCGA-B6-A0X1-01A	Tumor	48	female	not reported	not reported	M1	N1	T2	NA	Negative	Indeterminate (neither Pre or Postmenopausal)	NA	NA	NA	TUMOR FREE	Dead	1	7455	Long	IV
TCGA-AO-A12E-01A	Tumor	51	female	not reported	stage iib	M0	N0 (i+)	T3	NA	Negative	Pre (<6 months since LMP AND no prior bilateral ovariectomy AND not on estrogen replacement)	NA	NA	NA	TUMOR FREE	Alive	0	2142	Long	II
TCGA-AR-A250-01A	Tumor	58	female	not reported	stage iia	M0	N0	T2	Negative	Positive	Post (prior bilateral ovariectomy OR >12 mo since LMP with no prior hysterectomy)	NA	NA	NA	TUMOR FREE	Alive	0	2707	Long	II
TCGA-AO-A12G-01A	Tumor	75	female	not reported	stage iia	M0	N0 (i+)	T2	NA	Negative	Post (prior bilateral ovariectomy OR >12 mo since LMP with no prior hysterectomy)	NA	NA	NA	TUMOR FREE	Alive	0	1639	Long	II
TCGA-A7-A0DA-01A	Tumor	62	female	not reported	stage iia	M0	N0 (i-)	T2	NA	Negative	Post (prior bilateral ovariectomy OR >12 mo since LMP with no prior hysterectomy)	NA	NA	NA	TUMOR FREE	Alive	0	1085	Long	II
TCGA-E2-A1IG-11A	Normal	45	female	not reported	stage iib	M0	N1mi	T2	NA	Negative	Pre (<6 months since LMP AND no prior bilateral ovariectomy AND not on estrogen replacement)	NA	NA	NA	TUMOR FREE	Alive	0	2140	NA	II
TCGA-BH-A1EY-01A	Tumor	79	female	not reported	stage iia	M0	N0	T2	NA	NA	Post (prior bilateral ovariectomy OR >12 mo since LMP with no prior hysterectomy)	NA	NA	NA	WITH TUMOR	Dead	1	538	Short	II
TCGA-A8-A079-01A	Tumor	69	female	not reported	stage iiib	M0	N3	T4b	NA	Negative	Post (prior bilateral ovariectomy OR >12 mo since LMP with no prior hysterectomy)	NA	NA	NA	TUMOR FREE	Alive	0	274	Long	III
TCGA-AO-A03P-01A	Tumor	54	female	not reported	stage iib	M0	N1	T2	NA	Close	Post (prior bilateral ovariectomy OR >12 mo since LMP with no prior hysterectomy)	Positive	Equivocal	Positive	WITH TUMOR	Dead	1	2911	Long	II
TCGA-E2-A572-01A	Tumor	72	female	not reported	stage iiia	M0	N2	T2	NA	Negative	Post (prior bilateral ovariectomy OR >12 mo since LMP with no prior hysterectomy)	NA	NA	NA	TUMOR FREE	Alive	0	1208	Long	III
TCGA-E2-A15G-01A	Tumor	76	female	not reported	stage iia	M0	N0	T2	NA	Negative	Post (prior bilateral ovariectomy OR >12 mo since LMP with no prior hysterectomy)	NA	NA	NA	TUMOR FREE	Alive	0	554	Long	II
TCGA-BH-A0C3-11A	Normal	47	female	not reported	stage i	M0	N0	T1c	NA	Negative	Pre (<6 months since LMP AND no prior bilateral ovariectomy AND not on estrogen replacement)	NA	NA	NA	WITH TUMOR	Alive	0	2709	NA	I
TCGA-AR-A0TV-01A	Tumor	66	female	not reported	stage iia	M0	N0	T2	NA	Negative	Post (prior bilateral ovariectomy OR >12 mo since LMP with no prior hysterectomy)	NA	NA	NA	TUMOR FREE	Alive	0	2288	Long	II
TCGA-A7-A13G-01B	Tumor	79	female	not reported	stage iia	MX	N0	T2	NA	Negative	Post (prior bilateral ovariectomy OR >12 mo since LMP with no prior hysterectomy)	NA	NA	NA	TUMOR FREE	Alive	0	718	Long	NA
TCGA-A8-A07E-01A	Tumor	81	female	not reported	stage x	MX	N3a	T4b	NA	Negative	Post (prior bilateral ovariectomy OR >12 mo since LMP with no prior hysterectomy)	NA	NA	NA	TUMOR FREE	Alive	0	608	Long	NA
TCGA-E9-A1N9-01A	Tumor	58	female	not reported	stage iia	M0	N0	T2	NA	Negative	Post (prior bilateral ovariectomy OR >12 mo since LMP with no prior hysterectomy)	NA	NA	NA	TUMOR FREE	Alive	0	1101	Long	II
TCGA-A7-A4SE-01A	Tumor	54	female	not reported	stage iia	M0	N0	T2	NA	Negative	Post (prior bilateral ovariectomy OR >12 mo since LMP with no prior hysterectomy)	NA	NA	NA	TUMOR FREE	Alive	0	644	Long	II
TCGA-BH-A0H3-01A	Tumor	46	female	not reported	stage i	M0	N0	T1c	NA	Negative	Pre (<6 months since LMP AND no prior bilateral ovariectomy AND not on estrogen replacement)	NA	NA	NA	TUMOR FREE	Alive	0	1928	Long	I
TCGA-E9-A3QA-01A	Tumor	33	female	not reported	stage iia	M0	N0 (i-)	T2	NA	Negative	Pre (<6 months since LMP AND no prior bilateral ovariectomy AND not on estrogen replacement)	NA	NA	NA	TUMOR FREE	Alive	0	918	Long	II
TCGA-E2-A1LG-01A	Tumor	50	female	not reported	stage iia	M0	N0	T2	NA	Negative	Peri (6-12 months since last menstrual period)	NA	NA	NA	TUMOR FREE	Alive	0	1523	Long	II
TCGA-S3-A6ZF-01A	Tumor	64	female	not reported	stage iia	M0	N0	T2	NA	Negative	Post (prior bilateral ovariectomy OR >12 mo since LMP with no prior hysterectomy)	NA	NA	NA	TUMOR FREE	Alive	0	572	Long	II
TCGA-PE-A5DD-01A	Tumor	64	female	not reported	stage iia	M0	N0	T2	NA	Negative	Post (prior bilateral ovariectomy OR >12 mo since LMP with no prior hysterectomy)	NA	NA	NA	TUMOR FREE	Alive	0	1953	Long	II
TCGA-AO-A0JG-01A	Tumor	49	female	not reported	stage iiia	M0	N2a	T2	NA	Close	Post (prior bilateral ovariectomy OR >12 mo since LMP with no prior hysterectomy)	NA	NA	NA	TUMOR FREE	Alive	0	798	Long	III
TCGA-GM-A2DL-01A	Tumor	50	female	not reported	stage i	M0	N0 (i-)	T1c	NA	Negative	Peri (6-12 months since last menstrual period)	NA	NA	NA	TUMOR FREE	Alive	0	3519	Long	I
TCGA-EW-A1PD-01A	Tumor	61	male	not reported	stage iia	M0	N1a	T1c	NA	Negative	NA	NA	NA	NA	TUMOR FREE	Alive	0	424	Long	II
TCGA-A1-A0SI-01A	Tumor	52	female	not reported	stage iib	M0	N1a	T2	NA	Negative	NA	NA	NA	NA	NA	Alive	0	635	Long	II
TCGA-A2-A0CV-01A	Tumor	41	female	not reported	stage iib	M0	N1a	T2	NA	Negative	Post (prior bilateral ovariectomy OR >12 mo since LMP with no prior hysterectomy)	NA	NA	NA	TUMOR FREE	Alive	0	3011	Long	II
TCGA-E2-A15E-06A	Tumor	40	female	not reported	stage iia	M0	N1a	T1c	NA	Negative	Pre (<6 months since LMP AND no prior bilateral ovariectomy AND not on estrogen replacement)	NA	NA	NA	TUMOR FREE	Alive	0	630	Long	II
TCGA-AO-A12B-01A	Tumor	63	female	not reported	stage iia	M0	N0 (i-)	T2	NA	Negative	Post (prior bilateral ovariectomy OR >12 mo since LMP with no prior hysterectomy)	NA	NA	NA	TUMOR FREE	Alive	0	2989	Long	II
TCGA-C8-A1HG-01A	Tumor	50	female	not reported	stage iia	M0	N0	T2	NA	Negative	Pre (<6 months since LMP AND no prior bilateral ovariectomy AND not on estrogen replacement)	NA	NA	NA	TUMOR FREE	Alive	0	345	Long	II
TCGA-EW-A6S9-01A	Tumor	34	female	not reported	stage iia	M0	N1	T1c	NA	NA	NA	NA	NA	NA	TUMOR FREE	Alive	0	463	Long	II
TCGA-A2-A0EW-01A	Tumor	53	female	not reported	stage iiic	M0	N3a	T1b	NA	Positive	Post (prior bilateral ovariectomy OR >12 mo since LMP with no prior hysterectomy)	NA	NA	NA	WITH TUMOR	Dead	1	1884	Long	III
TCGA-A2-A0T4-01A	Tumor	62	female	not reported	stage iia	M0	N0 (i-)	T2	NA	Negative	Post (prior bilateral ovariectomy OR >12 mo since LMP with no prior hysterectomy)	NA	NA	NA	TUMOR FREE	Alive	0	624	Long	II
TCGA-E2-A1IF-01A	Tumor	74	female	not reported	stage i	M0	N0	T1c	NA	Negative	Post (prior bilateral ovariectomy OR >12 mo since LMP with no prior hysterectomy)	NA	NA	NA	TUMOR FREE	Alive	0	1138	Long	I
TCGA-A7-A13E-01B	Tumor	62	female	not reported	stage iib	MX	N1	T2	NA	Negative	Post (prior bilateral ovariectomy OR >12 mo since LMP with no prior hysterectomy)	Negative	Negative	Negative	WITH TUMOR	Dead	1	614	Short	NA
TCGA-BH-A0BC-11A	Normal	60	female	not reported	stage iiic	M0	N3	T2	NA	Negative	Post (prior bilateral ovariectomy OR >12 mo since LMP with no prior hysterectomy)	NA	NA	NA	TUMOR FREE	Alive	0	974	NA	III
TCGA-PL-A8LY-01A	Tumor	30	female	not reported	stage iib	M0	N0	T3	NA	NA	Pre (<6 months since LMP AND no prior bilateral ovariectomy AND not on estrogen replacement)	NA	NA	NA	WITH TUMOR	Alive	0	8	Long	II
TCGA-BH-A0AY-01A	Tumor	62	female	not reported	stage iia	M0	N0 (i-)	T2	NA	Negative	Post (prior bilateral ovariectomy OR >12 mo since LMP with no prior hysterectomy)	NA	NA	NA	TUMOR FREE	Alive	0	777	Long	II
TCGA-E2-A1BD-01A	Tumor	53	female	not reported	stage iia	M0	N0	T2	NA	Negative	Post (prior bilateral ovariectomy OR >12 mo since LMP with no prior hysterectomy)	NA	NA	NA	TUMOR FREE	Alive	0	1133	Long	II
TCGA-A2-A0EO-01A	Tumor	54	female	not reported	stage ia	M0	N0 (i-)	T1	NA	Close	Peri (6-12 months since last menstrual period)	NA	NA	NA	TUMOR FREE	Alive	0	2442	Long	I
TCGA-BH-A18M-11A	Normal	39	female	not reported	stage iiia	M0	N1	T3	NA	Negative	NA	NA	NA	NA	NA	Dead	1	2207	NA	III
TCGA-E9-A1N9-11A	Normal	58	female	not reported	stage iia	M0	N0	T2	NA	Negative	Post (prior bilateral ovariectomy OR >12 mo since LMP with no prior hysterectomy)	NA	NA	NA	TUMOR FREE	Alive	0	1101	NA	II
TCGA-S3-AA14-01A	Tumor	47	female	not reported	stage i	cM0 (i+)	N0 (i+)	T1	NA	Negative	Post (prior bilateral ovariectomy OR >12 mo since LMP with no prior hysterectomy)	NA	NA	NA	TUMOR FREE	Alive	0	529	Long	I
TCGA-BH-A0DS-01A	Tumor	71	female	not reported	stage iiia	M0	N2a	T2	NA	Negative	Post (prior bilateral ovariectomy OR >12 mo since LMP with no prior hysterectomy)	NA	NA	NA	TUMOR FREE	Alive	0	78	Long	III
TCGA-AQ-A54O-01A	Tumor	51	male	not reported	stage iia	M0	N0	T2	NA	Negative	NA	NA	NA	NA	TUMOR FREE	Alive	0	1001	Long	II
TCGA-D8-A1JP-01A	Tumor	73	female	not reported	stage ia	M0	N0	T1c	Negative	Negative	Post (prior bilateral ovariectomy OR >12 mo since LMP with no prior hysterectomy)	NA	NA	NA	TUMOR FREE	Alive	0	639	Long	I
TCGA-E2-A14X-01A	Tumor	55	female	not reported	stage iiia	M0	N2	T2	NA	Negative	Post (prior bilateral ovariectomy OR >12 mo since LMP with no prior hysterectomy)	NA	NA	NA	TUMOR FREE	Alive	0	972	Long	III
TCGA-S3-AA12-01A	Tumor	82	female	not reported	stage iiia	MX	N1a	T3	NA	Negative	Post (prior bilateral ovariectomy OR >12 mo since LMP with no prior hysterectomy)	NA	NA	NA	TUMOR FREE	Alive	0	574	Long	NA
TCGA-A7-A0DC-01A	Tumor	63	female	not reported	stage ia	M0	N0 (i-)	T1c	NA	Negative	Post (prior bilateral ovariectomy OR >12 mo since LMP with no prior hysterectomy)	NA	NA	NA	NA	Alive	0	906	Long	I
TCGA-E9-A6HE-01A	Tumor	45	female	not reported	stage iiic	MX	N3	T3	NA	Negative	Pre (<6 months since LMP AND no prior bilateral ovariectomy AND not on estrogen replacement)	NA	NA	NA	TUMOR FREE	Alive	0	847	Long	NA
TCGA-D8-A1X7-01A	Tumor	40	female	not reported	stage iia	MX	N0	T2	NA	Negative	Pre (<6 months since LMP AND no prior bilateral ovariectomy AND not on estrogen replacement)	NA	NA	NA	TUMOR FREE	Alive	0	509	Long	NA
TCGA-AO-A0JD-01A	Tumor	59	female	not reported	stage iiia	M0	N1a	T3	NA	Negative	Post (prior bilateral ovariectomy OR >12 mo since LMP with no prior hysterectomy)	NA	NA	NA	TUMOR FREE	Alive	0	2190	Long	III
TCGA-D8-A1X5-01A	Tumor	81	female	not reported	stage iiic	MX	N3a	T2	NA	Negative	Post (prior bilateral ovariectomy OR >12 mo since LMP with no prior hysterectomy)	NA	NA	NA	TUMOR FREE	Alive	0	565	Long	NA
TCGA-E9-A22E-01A	Tumor	56	female	not reported	stage iiia	M0	N2	T2	NA	Negative	Post (prior bilateral ovariectomy OR >12 mo since LMP with no prior hysterectomy)	NA	NA	NA	TUMOR FREE	Alive	0	1269	Long	III
TCGA-E2-A14P-01A	Tumor	79	female	not reported	stage iiic	M0	N3	T2	NA	Negative	Post (prior bilateral ovariectomy OR >12 mo since LMP with no prior hysterectomy)	NA	NA	NA	NA	Alive	0	1246	Long	III
TCGA-E2-A105-01A	Tumor	79	female	not reported	stage iia	M0	N0 (i-)	T2	NA	Negative	Post (prior bilateral ovariectomy OR >12 mo since LMP with no prior hysterectomy)	NA	NA	NA	TUMOR FREE	Alive	0	1308	Long	II
TCGA-BH-A0E2-01A	Tumor	49	female	not reported	stage iiia	M0	N2a	T2	NA	Negative	Pre (<6 months since LMP AND no prior bilateral ovariectomy AND not on estrogen replacement)	NA	NA	NA	TUMOR FREE	Alive	0	435	Long	III
TCGA-A2-A1FV-01A	Tumor	74	female	not reported	stage iib	M0	N0 (i+)	T3	NA	Negative	Post (prior bilateral ovariectomy OR >12 mo since LMP with no prior hysterectomy)	NA	NA	NA	TUMOR FREE	Alive	0	714	Long	II
TCGA-A8-A09B-01A	Tumor	58	female	not reported	stage iiib	M0	N1a	T4b	NA	Negative	Post (prior bilateral ovariectomy OR >12 mo since LMP with no prior hysterectomy)	NA	NA	NA	TUMOR FREE	Alive	0	365	Long	III
TCGA-AN-A0XO-01A	Tumor	59	female	not reported	stage iiia	M0	N2	T2	NA	Negative	Post (prior bilateral ovariectomy OR >12 mo since LMP with no prior hysterectomy)	NA	NA	NA	TUMOR FREE	Alive	0	375	Long	III
TCGA-A7-A425-01A	Tumor	70	female	not reported	stage iiic	MX	N3a	T3	NA	Negative	Post (prior bilateral ovariectomy OR >12 mo since LMP with no prior hysterectomy)	NA	NA	NA	WITH TUMOR	Alive	0	447	Long	NA
TCGA-EW-A423-01A	Tumor	75	female	not reported	stage iia	MX	N0	T2	NA	Negative	Post (prior bilateral ovariectomy OR >12 mo since LMP with no prior hysterectomy)	NA	NA	NA	TUMOR FREE	Alive	0	533	Long	NA
TCGA-A2-A0CZ-01A	Tumor	46	female	not reported	stage iia	M0	N0 (i-)	T2	NA	Positive	Peri (6-12 months since last menstrual period)	NA	NA	NA	TUMOR FREE	Alive	0	1616	Long	II
TCGA-AQ-A04L-01B	Tumor	48	female	not reported	stage iia	MX	N0 (i-)	T2	NA	Negative	Peri (6-12 months since last menstrual period)	NA	NA	NA	TUMOR FREE	Alive	0	3957	Long	NA
TCGA-AR-A0U0-01A	Tumor	73	female	not reported	stage iib	M0	N1	T2	NA	Negative	Post (prior bilateral ovariectomy OR >12 mo since LMP with no prior hysterectomy)	NA	NA	NA	TUMOR FREE	Alive	0	1988	Long	II
TCGA-BH-A18T-01A	Tumor	70	female	not reported	stage iia	M0	N0	T2	NA	Negative	Post (prior bilateral ovariectomy OR >12 mo since LMP with no prior hysterectomy)	NA	NA	NA	NA	Dead	1	224	Short	II
TCGA-D8-A27T-01A	Tumor	53	female	not reported	stage iiic	M0	N3a	T2	NA	Negative	Post (prior bilateral ovariectomy OR >12 mo since LMP with no prior hysterectomy)	NA	NA	NA	TUMOR FREE	Alive	0	398	Long	III
TCGA-B6-A40C-01A	Tumor	51	female	not reported	stage iib	M0	N0 (i-)	T3	NA	Negative	NA	NA	NA	NA	TUMOR FREE	Alive	0	2164	Long	II
TCGA-BH-A0E6-01A	Tumor	69	female	not reported	stage ia	M0	N0 (i-)	T1c	NA	Negative	Post (prior bilateral ovariectomy OR >12 mo since LMP with no prior hysterectomy)	NA	NA	NA	TUMOR FREE	Alive	0	293	Long	I
TCGA-E9-A248-01A	Tumor	51	female	not reported	stage iia	M0	N0 (i-)	T2	NA	Negative	Peri (6-12 months since last menstrual period)	NA	NA	NA	TUMOR FREE	Alive	0	59	Long	II
TCGA-B6-A1KN-01A	Tumor	57	female	not reported	stage iiib	M0	N1	T4b	NA	Negative	Post (prior bilateral ovariectomy OR >12 mo since LMP with no prior hysterectomy)	NA	NA	NA	TUMOR FREE	Alive	0	4233	Long	III
TCGA-B6-A402-01A	Tumor	47	female	not reported	stage i	M0	N0 (i-)	T1c	NA	Negative	NA	NA	NA	NA	WITH TUMOR	Alive	0	2281	Long	I
TCGA-A8-A08B-01A	Tumor	52	female	not reported	stage iia	M0	N0	T2	NA	Negative	Pre (<6 months since LMP AND no prior bilateral ovariectomy AND not on estrogen replacement)	NA	NA	NA	TUMOR FREE	Alive	0	1156	Long	II
TCGA-A1-A0SG-01A	Tumor	61	female	not reported	stage iib	M0	N1a	T2	NA	Negative	Post (prior bilateral ovariectomy OR >12 mo since LMP with no prior hysterectomy)	NA	NA	NA	NA	Alive	0	434	Long	II
TCGA-D8-A1XR-01A	Tumor	56	female	not reported	stage iib	M0	N1a	T2	NA	Negative	Post (prior bilateral ovariectomy OR >12 mo since LMP with no prior hysterectomy)	NA	NA	NA	TUMOR FREE	Alive	0	482	Long	II
TCGA-BH-A1FE-01A	Tumor	31	female	not reported	stage iib	M0	N1	T2	NA	NA	NA	NA	NA	NA	NA	Dead	1	2273	Long	II
TCGA-BH-A0HK-01A	Tumor	81	female	not reported	stage iib	M0	N1	T2	NA	Negative	Post (prior bilateral ovariectomy OR >12 mo since LMP with no prior hysterectomy)	NA	NA	NA	TUMOR FREE	Alive	0	178	Long	II
TCGA-LL-A50Y-01A	Tumor	84	female	not reported	stage iia	MX	N0	T2	NA	Negative	Post (prior bilateral ovariectomy OR >12 mo since LMP with no prior hysterectomy)	NA	NA	NA	TUMOR FREE	Alive	0	762	Long	NA
TCGA-AO-A03N-01B	Tumor	59	female	not reported	stage iib	M0	N1a	T2	NA	Negative	Post (prior bilateral ovariectomy OR >12 mo since LMP with no prior hysterectomy)	Negative	Negative	Negative	NA	Alive	0	2031	Long	II
TCGA-E2-A1IU-01A	Tumor	60	female	not reported	stage ia	M0	N0 (mol+)	T1c	NA	Negative	Post (prior bilateral ovariectomy OR >12 mo since LMP with no prior hysterectomy)	NA	NA	NA	TUMOR FREE	Alive	0	337	Long	I
TCGA-EW-A1IX-01A	Tumor	48	female	not reported	stage iia	MX	N1a	T1b	NA	Negative	Peri (6-12 months since last menstrual period)	NA	NA	NA	TUMOR FREE	Alive	0	1208	Long	NA
TCGA-A2-A0EV-01A	Tumor	80	female	not reported	stage ia	M0	N0 (i-)	T1c	NA	Negative	Post (prior bilateral ovariectomy OR >12 mo since LMP with no prior hysterectomy)	NA	NA	NA	TUMOR FREE	Alive	0	968	Long	I
TCGA-BH-A0BT-11A	Normal	56	female	not reported	stage iia	M0	N1mi	T1c	NA	Negative	NA	NA	NA	NA	TUMOR FREE	Alive	0	2365	NA	I
TCGA-C8-A8HR-01A	Tumor	49	female	not reported	stage iiia	M0	N2	T3	NA	Negative	Peri (6-12 months since last menstrual period)	NA	NA	NA	TUMOR FREE	Alive	0	408	Long	III
TCGA-AR-A2LN-01A	Tumor	65	female	not reported	stage iia	M0	N0	T2	NA	Negative	Post (prior bilateral ovariectomy OR >12 mo since LMP with no prior hysterectomy)	NA	NA	NA	NA	Alive	0	1161	Long	II
TCGA-E9-A1QZ-01A	Tumor	61	female	not reported	stage iia	M0	N0	T2	NA	Negative	Post (prior bilateral ovariectomy OR >12 mo since LMP with no prior hysterectomy)	NA	NA	NA	TUMOR FREE	Alive	0	755	Long	II
TCGA-GM-A3NY-01A	Tumor	72	female	not reported	stage iib	M0	N1a	T2	NA	Negative	Post (prior bilateral ovariectomy OR >12 mo since LMP with no prior hysterectomy)	NA	NA	NA	TUMOR FREE	Alive	0	1162	Long	II
TCGA-AC-A6IX-06A	Tumor	49	female	not reported	stage iiic	MX	N3a	T2	NA	Negative	Peri (6-12 months since last menstrual period)	NA	NA	NA	TUMOR FREE	Alive	0	373	Long	NA
TCGA-AR-A1AL-01A	Tumor	60	female	not reported	stage iiia	M0	N1	T3	NA	Negative	Post (prior bilateral ovariectomy OR >12 mo since LMP with no prior hysterectomy)	NA	NA	NA	TUMOR FREE	Alive	0	2971	Long	III
TCGA-D8-A1Y2-01A	Tumor	71	female	not reported	stage iia	MX	N0	T2	NA	Negative	Post (prior bilateral ovariectomy OR >12 mo since LMP with no prior hysterectomy)	NA	NA	NA	TUMOR FREE	Alive	0	433	Long	NA
TCGA-BH-A0BS-11A	Normal	55	female	not reported	stage iiia	M0	N1c	T3	NA	Negative	Post (prior bilateral ovariectomy OR >12 mo since LMP with no prior hysterectomy)	NA	NA	NA	TUMOR FREE	Alive	0	2612	NA	III
TCGA-BH-A2L8-01A	Tumor	45	female	not reported	stage iia	M0	N0 (i-)	T2	NA	Negative	Pre (<6 months since LMP AND no prior bilateral ovariectomy AND not on estrogen replacement)	NA	NA	NA	TUMOR FREE	Alive	0	612	Long	II
TCGA-A2-A04T-01A	Tumor	62	female	not reported	stage iia	M0	N0 (i-)	T2	NA	Negative	Post (prior bilateral ovariectomy OR >12 mo since LMP with no prior hysterectomy)	NA	NA	NA	TUMOR FREE	Alive	0	2246	Long	II
TCGA-AC-A3EH-01A	Tumor	79	female	not reported	stage iiic	M0	N3	T3	NA	Negative	Post (prior bilateral ovariectomy OR >12 mo since LMP with no prior hysterectomy)	NA	NA	NA	TUMOR FREE	Dead	1	197	Short	III
TCGA-AN-A0FZ-01A	Tumor	45	female	not reported	stage iiia	M0	N2	T2	NA	Negative	Pre (<6 months since LMP AND no prior bilateral ovariectomy AND not on estrogen replacement)	NA	NA	NA	TUMOR FREE	Alive	0	10	Long	III
TCGA-D8-A1XJ-01A	Tumor	76	female	not reported	stage iiia	MX	N1a	T3	NA	Negative	Post (prior bilateral ovariectomy OR >12 mo since LMP with no prior hysterectomy)	NA	NA	NA	TUMOR FREE	Alive	0	664	Long	NA
TCGA-AN-A0XU-01A	Tumor	54	female	not reported	stage iia	M0	N0	T2	NA	Negative	Post (prior bilateral ovariectomy OR >12 mo since LMP with no prior hysterectomy)	NA	NA	NA	TUMOR FREE	Alive	0	10	Long	II
TCGA-BH-A18K-01A	Tumor	46	female	not reported	stage i	M0	N0	T1	NA	Negative	NA	NA	NA	NA	NA	Dead	1	2763	Long	I
TCGA-AR-A5QN-01A	Tumor	68	female	not reported	stage iiic	M0	N3	T2	NA	NA	Post (prior bilateral ovariectomy OR >12 mo since LMP with no prior hysterectomy)	NA	NA	NA	TUMOR FREE	Alive	0	1013	Long	III
TCGA-E9-A244-01A	Tumor	54	female	not reported	stage iia	M0	N0 (i-)	T2	NA	Negative	Post (prior bilateral ovariectomy OR >12 mo since LMP with no prior hysterectomy)	NA	NA	NA	TUMOR FREE	Alive	0	21	Long	II
TCGA-E2-A1II-01A	Tumor	51	female	not reported	stage i	M0	N0	T1c	NA	Negative	Post (prior bilateral ovariectomy OR >12 mo since LMP with no prior hysterectomy)	NA	NA	NA	TUMOR FREE	Alive	0	1025	Long	I
TCGA-AR-A2LQ-01A	Tumor	59	female	not reported	stage iib	M0	N0	T3	NA	Negative	Post (prior bilateral ovariectomy OR >12 mo since LMP with no prior hysterectomy)	NA	NA	NA	NA	Alive	0	1233	Long	II
TCGA-EW-A1J6-01A	Tumor	70	female	not reported	stage i	M0	N0 (i-)	T1c	NA	Negative	Post (prior bilateral ovariectomy OR >12 mo since LMP with no prior hysterectomy)	NA	NA	NA	TUMOR FREE	Alive	0	875	Long	I
TCGA-C8-A1HK-01A	Tumor	53	female	not reported	stage iib	M0	N1	T2	NA	Negative	Peri (6-12 months since last menstrual period)	NA	NA	NA	TUMOR FREE	Alive	0	366	Long	II
TCGA-AC-A2FG-01A	Tumor	79	female	not reported	stage iib	MX	N1a	T2	NA	Negative	Post (prior bilateral ovariectomy OR >12 mo since LMP with no prior hysterectomy)	NA	NA	NA	TUMOR FREE	Alive	0	1853	Long	NA
TCGA-A2-A3XW-01A	Tumor	42	female	not reported	stage iib	M0	N1a	T2	NA	Negative	Pre (<6 months since LMP AND no prior bilateral ovariectomy AND not on estrogen replacement)	NA	NA	NA	TUMOR FREE	Alive	0	1712	Long	II
TCGA-A8-A0A9-01A	Tumor	80	female	not reported	stage iia	M0	N0	T2	NA	Negative	Post (prior bilateral ovariectomy OR >12 mo since LMP with no prior hysterectomy)	NA	NA	NA	TUMOR FREE	Alive	0	822	Long	II
TCGA-AO-A03T-01A	Tumor	42	female	not reported	stage iib	M0	N1a	T2	NA	Negative	Pre (<6 months since LMP AND no prior bilateral ovariectomy AND not on estrogen replacement)	NA	NA	NA	TUMOR FREE	Alive	0	2124	Long	II
TCGA-BH-A1FM-11B	Normal	44	female	not reported	stage iiia	M0	N2	T2	NA	NA	NA	NA	NA	NA	NA	Dead	1	1388	NA	III
TCGA-A2-A4RY-01A	Tumor	46	female	not reported	stage iiic	M0	N3a	T3	NA	Negative	Pre (<6 months since LMP AND no prior bilateral ovariectomy AND not on estrogen replacement)	NA	NA	NA	TUMOR FREE	Alive	0	648	Long	III
TCGA-D8-A27F-01A	Tumor	40	female	not reported	stage iia	M0	N0	T2	NA	Negative	Pre (<6 months since LMP AND no prior bilateral ovariectomy AND not on estrogen replacement)	NA	NA	NA	TUMOR FREE	Alive	0	488	Long	II
TCGA-E9-A1RI-11A	Normal	43	female	not reported	stage iiia	M0	N2	T1c	NA	Negative	Pre (<6 months since LMP AND no prior bilateral ovariectomy AND not on estrogen replacement)	NA	NA	NA	TUMOR FREE	Alive	0	1449	NA	III
TCGA-D8-A27E-01A	Tumor	66	female	not reported	stage ia	M0	N0	T1c	NA	Negative	Post (prior bilateral ovariectomy OR >12 mo since LMP with no prior hysterectomy)	NA	NA	NA	TUMOR FREE	Alive	0	530	Long	I
TCGA-C8-A138-01A	Tumor	54	female	not reported	stage iiia	M0	N2	T2	NA	Negative	Post (prior bilateral ovariectomy OR >12 mo since LMP with no prior hysterectomy)	NA	NA	NA	TUMOR FREE	Alive	0	380	Long	III
TCGA-JL-A3YW-01A	Tumor	49	female	not reported	stage iib	M0	N1	T2	NA	Negative	Post (prior bilateral ovariectomy OR >12 mo since LMP with no prior hysterectomy)	NA	NA	NA	NA	Alive	0	360	Long	II
TCGA-AC-A5EH-01A	Tumor	76	female	not reported	stage iib	MX	N1mi	T2	NA	Negative	NA	NA	NA	NA	TUMOR FREE	Alive	0	511	Long	NA
TCGA-A2-A0YL-01A	Tumor	48	female	not reported	stage iiia	M0	N2a	T3	NA	Negative	Pre (<6 months since LMP AND no prior bilateral ovariectomy AND not on estrogen replacement)	NA	NA	NA	TUMOR FREE	Alive	0	1474	Long	III
TCGA-D8-A1JL-01A	Tumor	72	female	not reported	stage iia	M0	N0	T2	NA	Negative	Post (prior bilateral ovariectomy OR >12 mo since LMP with no prior hysterectomy)	NA	NA	NA	TUMOR FREE	Alive	0	611	Long	II
TCGA-BH-A0C3-01A	Tumor	47	female	not reported	stage i	M0	N0	T1c	NA	Negative	Pre (<6 months since LMP AND no prior bilateral ovariectomy AND not on estrogen replacement)	NA	NA	NA	WITH TUMOR	Alive	0	2709	Long	I
TCGA-A2-A1G6-01A	Tumor	50	female	not reported	stage iiia	M0	N2a	T2	NA	Negative	Pre (<6 months since LMP AND no prior bilateral ovariectomy AND not on estrogen replacement)	NA	NA	NA	TUMOR FREE	Alive	0	501	Long	III
TCGA-EW-A3U0-01A	Tumor	61	female	not reported	stage iiia	M0	N1a	T3	NA	Negative	Post (prior bilateral ovariectomy OR >12 mo since LMP with no prior hysterectomy)	NA	NA	NA	TUMOR FREE	Alive	0	532	Long	III
TCGA-D8-A1XV-01A	Tumor	84	female	not reported	stage iia	M0	N0	T2	NA	Negative	Post (prior bilateral ovariectomy OR >12 mo since LMP with no prior hysterectomy)	NA	NA	NA	TUMOR FREE	Alive	0	461	Long	II
TCGA-AR-A2LR-01A	Tumor	49	female	not reported	stage i	M0	N0	T1	NA	Negative	Post (prior bilateral ovariectomy OR >12 mo since LMP with no prior hysterectomy)	NA	NA	NA	TUMOR FREE	Alive	0	1742	Long	I
TCGA-AN-A0FT-01A	Tumor	63	female	not reported	stage iib	M0	N1	T2	NA	Negative	Post (prior bilateral ovariectomy OR >12 mo since LMP with no prior hysterectomy)	NA	NA	NA	TUMOR FREE	Alive	0	214	Long	II
TCGA-A7-A0D9-11A	Normal	37	female	not reported	stage iia	M0	N0 (i-)	T2	NA	Negative	Pre (<6 months since LMP AND no prior bilateral ovariectomy AND not on estrogen replacement)	NA	NA	NA	TUMOR FREE	Alive	0	1139	NA	II
TCGA-E2-A15K-01A	Tumor	58	female	not reported	stage iib	M0	N1a	T2	NA	Negative	Post (prior bilateral ovariectomy OR >12 mo since LMP with no prior hysterectomy)	NA	NA	NA	TUMOR FREE	Alive	0	275	Long	II
TCGA-D8-A142-01A	Tumor	74	female	not reported	stage iib	M0	N0	T3	NA	Negative	Post (prior bilateral ovariectomy OR >12 mo since LMP with no prior hysterectomy)	NA	NA	NA	TUMOR FREE	Alive	0	425	Long	II
TCGA-A7-A0CG-01A	Tumor	78	female	not reported	stage iia	M0	N0 (i-)	T2	NA	Close	Post (prior bilateral ovariectomy OR >12 mo since LMP with no prior hysterectomy)	NA	NA	NA	NA	Alive	0	1043	Long	II
TCGA-B6-A0IG-01A	Tumor	50	female	not reported	stage iib	M0	N1b	T2	NA	Negative	Indeterminate (neither Pre or Postmenopausal)	NA	NA	NA	NA	Dead	1	4456	Long	II
TCGA-BH-A0HI-01A	Tumor	78	female	not reported	stage ia	M0	N0 (i-)	T1c	NA	Negative	Post (prior bilateral ovariectomy OR >12 mo since LMP with no prior hysterectomy)	NA	NA	NA	TUMOR FREE	Alive	0	620	Long	I
TCGA-LL-A9Q3-01A	Tumor	69	female	not reported	stage iiic	MX	N3a	T3	NA	Negative	Post (prior bilateral ovariectomy OR >12 mo since LMP with no prior hysterectomy)	NA	NA	NA	TUMOR FREE	Alive	0	532	Long	NA
TCGA-BH-A0B6-01A	Tumor	47	female	not reported	stage i	M0	N0	T1c	NA	Negative	NA	NA	NA	NA	TUMOR FREE	Alive	0	2483	Long	I
TCGA-BH-A0BV-11A	Normal	78	female	not reported	stage iib	M0	N1a	T2	NA	Negative	Post (prior bilateral ovariectomy OR >12 mo since LMP with no prior hysterectomy)	NA	NA	NA	TUMOR FREE	Alive	0	1519	NA	II
TCGA-BH-A201-01A	Tumor	64	female	not reported	stage ia	M0	N0	T1	NA	NA	Post (prior bilateral ovariectomy OR >12 mo since LMP with no prior hysterectomy)	NA	NA	NA	TUMOR FREE	Alive	0	856	Long	I
TCGA-A2-A3XU-01A	Tumor	35	female	not reported	stage iib	M0	N1mi	T2	NA	Negative	Post (prior bilateral ovariectomy OR >12 mo since LMP with no prior hysterectomy)	NA	NA	NA	WITH TUMOR	Dead	1	912	Short	II
TCGA-A1-A0SN-01A	Tumor	50	female	not reported	stage iia	MX	N1	T1c	NA	Negative	Post (prior bilateral ovariectomy OR >12 mo since LMP with no prior hysterectomy)	NA	NA	NA	NA	Alive	0	1196	Long	NA
TCGA-B6-A1KF-01A	Tumor	68	female	not reported	stage iib	M0	N1	T2	NA	Negative	Post (prior bilateral ovariectomy OR >12 mo since LMP with no prior hysterectomy)	NA	NA	NA	TUMOR FREE	Alive	0	3088	Long	II
TCGA-A2-A04R-01A	Tumor	36	female	not reported	stage ia	M0	N0 (i-)	T1	NA	Negative	Pre (<6 months since LMP AND no prior bilateral ovariectomy AND not on estrogen replacement)	NA	NA	NA	TUMOR FREE	Alive	0	3709	Long	I
TCGA-A2-A0YI-01A	Tumor	62	female	not reported	stage i	M0	N0 (i+)	T1c	NA	Negative	Post (prior bilateral ovariectomy OR >12 mo since LMP with no prior hysterectomy)	NA	NA	NA	TUMOR FREE	Alive	0	1505	Long	I
TCGA-AR-A1AN-01A	Tumor	46	female	not reported	stage iia	M0	N0	T2	NA	Negative	Pre (<6 months since LMP AND no prior bilateral ovariectomy AND not on estrogen replacement)	NA	NA	NA	TUMOR FREE	Alive	0	2920	Long	II
TCGA-E9-A5UO-01A	Tumor	41	female	not reported	stage iia	M0	N0	T2	NA	Negative	Pre (<6 months since LMP AND no prior bilateral ovariectomy AND not on estrogen replacement)	NA	NA	NA	TUMOR FREE	Alive	0	785	Long	II
TCGA-AR-A2LM-01A	Tumor	49	female	not reported	stage ii	M0	N1	T1	NA	Negative	Pre (<6 months since LMP AND no prior bilateral ovariectomy AND not on estrogen replacement)	NA	NA	NA	TUMOR FREE	Alive	0	1935	Long	II
TCGA-AR-A5QQ-01A	Tumor	68	female	not reported	stage iiia	M0	N1	T3	NA	NA	Post (prior bilateral ovariectomy OR >12 mo since LMP with no prior hysterectomy)	NA	NA	NA	WITH TUMOR	Dead	1	322	Short	III
TCGA-AR-A0TR-01A	Tumor	68	female	not reported	stage iib	M0	N1	T2	NA	Negative	Post (prior bilateral ovariectomy OR >12 mo since LMP with no prior hysterectomy)	NA	NA	NA	NA	Dead	1	160	Short	II
TCGA-BH-A1FC-01A	Tumor	78	female	not reported	stage iia	M0	N1b	T1c	NA	NA	Post (prior bilateral ovariectomy OR >12 mo since LMP with no prior hysterectomy)	NA	NA	NA	NA	Dead	1	3472	Long	II
TCGA-A2-A0D1-01A	Tumor	76	female	not reported	stage iia	M0	N0 (i-)	T2	NA	Negative	Post (prior bilateral ovariectomy OR >12 mo since LMP with no prior hysterectomy)	NA	NA	NA	TUMOR FREE	Alive	0	1051	Long	II
TCGA-EW-A1P7-01A	Tumor	59	female	not reported	stage iia	M0	N0 (i-)	T2	NA	Negative	Post (prior bilateral ovariectomy OR >12 mo since LMP with no prior hysterectomy)	NA	NA	NA	WITH TUMOR	Alive	0	915	Long	II
TCGA-AR-A1AP-01A	Tumor	80	female	not reported	stage i	M0	N0	T1	Negative	Positive	Post (prior bilateral ovariectomy OR >12 mo since LMP with no prior hysterectomy)	NA	NA	NA	TUMOR FREE	Alive	0	2856	Long	I
TCGA-A8-A08P-01A	Tumor	70	female	not reported	stage iiia	M0	N2a	T2	NA	Negative	Post (prior bilateral ovariectomy OR >12 mo since LMP with no prior hysterectomy)	NA	NA	NA	TUMOR FREE	Alive	0	943	Long	III
TCGA-EW-A2FW-01A	Tumor	52	female	not reported	stage iia	MX	N0 (i-)	T2	NA	Negative	Post (prior bilateral ovariectomy OR >12 mo since LMP with no prior hysterectomy)	NA	NA	NA	TUMOR FREE	Alive	0	672	Long	NA
TCGA-AR-A1AV-01A	Tumor	68	male	not reported	stage iib	M0	N1	T2	NA	Negative	NA	NA	NA	NA	TUMOR FREE	Alive	0	1864	Long	II
TCGA-A2-A0T1-01A	Tumor	55	female	not reported	stage iiic	M0	N3	T3	NA	Negative	Post (prior bilateral ovariectomy OR >12 mo since LMP with no prior hysterectomy)	NA	NA	NA	TUMOR FREE	Alive	0	521	Long	III
TCGA-BH-A0BM-11A	Normal	54	female	not reported	stage iib	M0	N1a	T2	NA	Negative	Post (prior bilateral ovariectomy OR >12 mo since LMP with no prior hysterectomy)	NA	NA	NA	TUMOR FREE	Alive	0	1876	NA	II
TCGA-BH-A0B7-11A	Normal	42	female	not reported	stage iib	M0	N1a	T2	NA	Negative	Pre (<6 months since LMP AND no prior bilateral ovariectomy AND not on estrogen replacement)	NA	NA	NA	TUMOR FREE	Alive	0	2559	NA	II
TCGA-AO-A0JF-01A	Tumor	68	female	not reported	stage iia	M0	N1a	T1c	NA	Negative	Post (prior bilateral ovariectomy OR >12 mo since LMP with no prior hysterectomy)	NA	NA	NA	TUMOR FREE	Alive	0	1980	Long	II
TCGA-BH-A1EV-11A	Normal	45	female	not reported	stage iiia	M0	N1b	T3	NA	NA	NA	NA	NA	NA	WITH TUMOR	Dead	1	365	NA	III
TCGA-A8-A09Q-01A	Tumor	83	female	not reported	stage iiib	M0	N2a	T4b	NA	Positive	Post (prior bilateral ovariectomy OR >12 mo since LMP with no prior hysterectomy)	NA	NA	NA	WITH TUMOR	Alive	0	761	Long	III
TCGA-E2-A150-01A	Tumor	48	female	not reported	stage iia	M0	N0	T2	NA	Negative	Post (prior bilateral ovariectomy OR >12 mo since LMP with no prior hysterectomy)	NA	NA	NA	TUMOR FREE	Alive	0	1935	Long	II
TCGA-B6-A0RQ-01A	Tumor	68	female	not reported	stage iib	M0	N0 (i-)	T3	Negative	NA	Post (prior bilateral ovariectomy OR >12 mo since LMP with no prior hysterectomy)	NA	NA	NA	TUMOR FREE	Dead	1	4267	Long	II
TCGA-AO-A1KP-01A	Tumor	77	female	not reported	stage iia	M0	N1	T1	NA	Negative	Post (prior bilateral ovariectomy OR >12 mo since LMP with no prior hysterectomy)	NA	NA	NA	NA	Alive	0	2953	Long	II
TCGA-E2-A56Z-01A	Tumor	69	female	not reported	stage iib	M0	N1a	T2	NA	Negative	Post (prior bilateral ovariectomy OR >12 mo since LMP with no prior hysterectomy)	NA	NA	NA	TUMOR FREE	Alive	0	252	Long	II
TCGA-BH-A8FZ-01A	Tumor	58	female	not reported	stage ia	M0	N0	T1b	NA	Negative	Post (prior bilateral ovariectomy OR >12 mo since LMP with no prior hysterectomy)	NA	NA	NA	TUMOR FREE	Alive	0	574	Long	I
TCGA-AN-A0XT-01A	Tumor	54	female	not reported	stage iiia	M0	N2	T2	NA	Negative	Post (prior bilateral ovariectomy OR >12 mo since LMP with no prior hysterectomy)	NA	NA	NA	TUMOR FREE	Alive	0	10	Long	III
TCGA-BH-A0RX-01A	Tumor	59	female	not reported	stage iia	M0	N0 (i-)	T2	NA	Negative	Post (prior bilateral ovariectomy OR >12 mo since LMP with no prior hysterectomy)	NA	NA	NA	TUMOR FREE	Alive	0	170	Long	II
TCGA-D8-A1XB-01A	Tumor	62	female	not reported	stage iib	M0	N1a	T2	NA	Negative	Post (prior bilateral ovariectomy OR >12 mo since LMP with no prior hysterectomy)	NA	NA	NA	TUMOR FREE	Alive	0	552	Long	II
TCGA-A2-A0ST-01A	Tumor	62	female	not reported	stage iia	M0	N1a	T1c	NA	Negative	Post (prior bilateral ovariectomy OR >12 mo since LMP with no prior hysterectomy)	NA	NA	NA	WITH TUMOR	Alive	0	3017	Long	II
TCGA-A2-A0D4-01A	Tumor	37	female	not reported	stage iib	M0	N1a	T2	NA	Negative	Pre (<6 months since LMP AND no prior bilateral ovariectomy AND not on estrogen replacement)	NA	NA	NA	TUMOR FREE	Alive	0	767	Long	II
TCGA-BH-A0BC-01A	Tumor	60	female	not reported	stage iiic	M0	N3	T2	NA	Negative	Post (prior bilateral ovariectomy OR >12 mo since LMP with no prior hysterectomy)	NA	NA	NA	TUMOR FREE	Alive	0	974	Long	III
TCGA-E9-A1NH-01A	Tumor	71	female	not reported	stage iib	M0	N1	T2	NA	Negative	Post (prior bilateral ovariectomy OR >12 mo since LMP with no prior hysterectomy)	NA	NA	NA	TUMOR FREE	Alive	0	576	Long	II
TCGA-B6-A0X5-01A	Tumor	61	female	not reported	stage iib	M0	N1b	T2	NA	Negative	Post (prior bilateral ovariectomy OR >12 mo since LMP with no prior hysterectomy)	NA	NA	NA	WITH TUMOR	Dead	1	2097	Long	II
TCGA-AC-A4ZE-01A	Tumor	63	female	not reported	stage iib	M0	N0	T3	NA	Negative	Post (prior bilateral ovariectomy OR >12 mo since LMP with no prior hysterectomy)	NA	NA	NA	TUMOR FREE	Alive	0	890	Long	II
TCGA-AR-A2LO-01A	Tumor	46	female	not reported	stage iib	M0	N1	T2	NA	Negative	Pre (<6 months since LMP AND no prior bilateral ovariectomy AND not on estrogen replacement)	NA	NA	NA	NA	Alive	0	1198	Long	II
TCGA-OL-A66P-01A	Tumor	75	female	not reported	stage iia	MX	N0	T2	NA	Negative	NA	NA	NA	NA	TUMOR FREE	Alive	0	428	Long	NA
TCGA-AN-A049-01A	Tumor	62	female	not reported	stage iia	M0	N0	T2	NA	Positive	Post (prior bilateral ovariectomy OR >12 mo since LMP with no prior hysterectomy)	NA	NA	NA	TUMOR FREE	Alive	0	19	Long	II
TCGA-D8-A1JJ-01A	Tumor	54	female	not reported	stage iia	M0	N0	T2	NA	Negative	Post (prior bilateral ovariectomy OR >12 mo since LMP with no prior hysterectomy)	NA	NA	NA	TUMOR FREE	Alive	0	611	Long	II
TCGA-BH-A0HB-01A	Tumor	55	female	not reported	stage ia	M0	N0 (i-)	T1c	NA	Negative	Post (prior bilateral ovariectomy OR >12 mo since LMP with no prior hysterectomy)	NA	NA	NA	TUMOR FREE	Alive	0	806	Long	I
TCGA-A2-A0T6-01A	Tumor	50	female	not reported	stage iib	M0	N0 (i-)	T3	NA	Negative	Pre (<6 months since LMP AND no prior bilateral ovariectomy AND not on estrogen replacement)	NA	NA	NA	TUMOR FREE	Alive	0	575	Long	II
TCGA-A2-A0EQ-01A	Tumor	64	female	not reported	stage iia	M0	N0 (i-)	T2	Negative	Positive	Post (prior bilateral ovariectomy OR >12 mo since LMP with no prior hysterectomy)	NA	NA	NA	TUMOR FREE	Alive	0	2426	Long	II
TCGA-B6-A3ZX-01A	Tumor	50	female	not reported	stage iv	M1	N1	T3	Negative	Close	NA	NA	NA	NA	WITH TUMOR	Dead	1	1152	Short	IV
TCGA-A2-A0T0-01A	Tumor	59	female	not reported	stage iib	M0	N1	T2	NA	Negative	Post (prior bilateral ovariectomy OR >12 mo since LMP with no prior hysterectomy)	NA	NA	NA	TUMOR FREE	Alive	0	533	Long	II
TCGA-A7-A0DB-11A	Normal	56	female	not reported	stage iia	M0	N0 (i-)	T2	NA	Close	Post (prior bilateral ovariectomy OR >12 mo since LMP with no prior hysterectomy)	NA	NA	NA	TUMOR FREE	Alive	0	1007	NA	II
TCGA-E9-A22A-01A	Tumor	74	female	not reported	stage iia	M0	N0	T2	NA	Negative	Post (prior bilateral ovariectomy OR >12 mo since LMP with no prior hysterectomy)	NA	NA	NA	TUMOR FREE	Alive	0	1189	Long	II
TCGA-A8-A07B-01A	Tumor	69	female	not reported	stage iia	M0	N0	T2	NA	Negative	Post (prior bilateral ovariectomy OR >12 mo since LMP with no prior hysterectomy)	NA	NA	NA	TUMOR FREE	Alive	0	1308	Long	II
TCGA-AN-A0AK-01A	Tumor	76	female	not reported	stage iia	M0	N0	T2	NA	Negative	Post (prior bilateral ovariectomy OR >12 mo since LMP with no prior hysterectomy)	NA	NA	NA	TUMOR FREE	Alive	0	224	Long	II
TCGA-A7-A5ZW-01A	Tumor	47	female	not reported	stage iia	M0	N1a	T1c	NA	Negative	Peri (6-12 months since last menstrual period)	NA	NA	NA	TUMOR FREE	Alive	0	326	Long	II
TCGA-BH-A18Q-11A	Normal	56	female	not reported	stage iib	M0	N1b	T2	NA	Negative	NA	NA	NA	NA	NA	Dead	1	1692	NA	II
TCGA-EW-A3E8-01B	Tumor	60	female	not reported	stage iib	MX	N0	T3	NA	Negative	NA	NA	NA	NA	TUMOR FREE	Alive	0	1035	Long	NA
TCGA-A8-A06Y-01A	Tumor	66	female	not reported	stage iia	M0	N0	T2	NA	Negative	Post (prior bilateral ovariectomy OR >12 mo since LMP with no prior hysterectomy)	NA	NA	NA	TUMOR FREE	Alive	0	791	Long	II
TCGA-E2-A1B4-01A	Tumor	74	female	not reported	stage iiia	M0	N2a	T1c	NA	Negative	Post (prior bilateral ovariectomy OR >12 mo since LMP with no prior hysterectomy)	NA	NA	NA	TUMOR FREE	Dead	1	1004	Short	III
TCGA-EW-A2FS-01A	Tumor	41	female	not reported	stage iib	MX	N1mi	T2	NA	Negative	Pre (<6 months since LMP AND no prior bilateral ovariectomy AND not on estrogen replacement)	NA	NA	NA	TUMOR FREE	Alive	0	1604	Long	NA
TCGA-S3-A6ZG-01A	Tumor	71	female	not reported	stage iib	M0	N1	T2	NA	Negative	Post (prior bilateral ovariectomy OR >12 mo since LMP with no prior hysterectomy)	NA	NA	NA	TUMOR FREE	Alive	0	562	Long	II
TCGA-BH-A209-11A	Normal	77	female	not reported	stage i	M0	N0	T1c	NA	NA	Post (prior bilateral ovariectomy OR >12 mo since LMP with no prior hysterectomy)	NA	NA	NA	NA	Dead	1	3959	NA	I
TCGA-BH-A0DK-11A	Normal	49	female	not reported	stage iia	M0	N0 (i-)	T2	NA	Negative	Pre (<6 months since LMP AND no prior bilateral ovariectomy AND not on estrogen replacement)	NA	NA	NA	TUMOR FREE	Alive	0	423	NA	II
TCGA-EW-A1P8-01A	Tumor	58	female	not reported	stage iiic	M0	N3b	T2	NA	Negative	Post (prior bilateral ovariectomy OR >12 mo since LMP with no prior hysterectomy)	NA	NA	NA	WITH TUMOR	Dead	1	239	Short	III
TCGA-D8-A27V-01A	Tumor	62	female	not reported	stage iia	M0	N0	T2	NA	Negative	Post (prior bilateral ovariectomy OR >12 mo since LMP with no prior hysterectomy)	NA	NA	NA	TUMOR FREE	Alive	0	381	Long	II
TCGA-E2-A156-01A	Tumor	61	female	not reported	stage i	M0	N0	T1c	NA	Negative	Post (prior bilateral ovariectomy OR >12 mo since LMP with no prior hysterectomy)	NA	NA	NA	TUMOR FREE	Alive	0	726	Long	I
TCGA-AC-A8OP-01A	Tumor	72	female	not reported	stage ia	MX	N0 (i-)	T1c	NA	Negative	Post (prior bilateral ovariectomy OR >12 mo since LMP with no prior hysterectomy)	NA	NA	NA	TUMOR FREE	Alive	0	614	Long	NA
TCGA-AN-A0FS-01A	Tumor	55	female	not reported	stage ia	M0	N0	T1c	NA	Negative	Peri (6-12 months since last menstrual period)	NA	NA	NA	TUMOR FREE	Alive	0	210	Long	I
TCGA-E2-A15M-11A	Normal	66	female	not reported	stage iia	M0	N0	T2	NA	Negative	Post (prior bilateral ovariectomy OR >12 mo since LMP with no prior hysterectomy)	NA	NA	NA	TUMOR FREE	Dead	1	336	NA	II
TCGA-B6-A0IM-01A	Tumor	75	female	not reported	stage iib	M0	N0 (i-)	T3	Negative	Positive	Post (prior bilateral ovariectomy OR >12 mo since LMP with no prior hysterectomy)	NA	NA	NA	TUMOR FREE	Dead	1	3873	Long	II
TCGA-E2-A1LB-01A	Tumor	41	female	not reported	stage iib	M0	N1	T2	NA	Negative	Pre (<6 months since LMP AND no prior bilateral ovariectomy AND not on estrogen replacement)	NA	NA	NA	TUMOR FREE	Alive	0	2306	Long	II
TCGA-E2-A1L7-11A	Normal	40	female	not reported	stage iiia	M0	N2	T2	NA	Negative	Pre (<6 months since LMP AND no prior bilateral ovariectomy AND not on estrogen replacement)	NA	NA	NA	TUMOR FREE	Alive	0	1836	NA	III
TCGA-D8-A27K-01A	Tumor	47	female	not reported	stage iib	M0	N1a	T2	NA	Negative	Post (prior bilateral ovariectomy OR >12 mo since LMP with no prior hysterectomy)	NA	NA	NA	TUMOR FREE	Alive	0	1461	Long	II
TCGA-E9-A2JT-01A	Tumor	63	female	not reported	stage iia	M0	N0 (i-)	T2	NA	Negative	Post (prior bilateral ovariectomy OR >12 mo since LMP with no prior hysterectomy)	NA	NA	NA	TUMOR FREE	Alive	0	288	Long	II
TCGA-E9-A22G-01A	Tumor	47	female	not reported	stage iia	M0	N0	T2	NA	Negative	Post (prior bilateral ovariectomy OR >12 mo since LMP with no prior hysterectomy)	NA	NA	NA	TUMOR FREE	Alive	0	1239	Long	II
TCGA-BH-A1EN-11A	Normal	78	female	not reported	stage iia	M0	NX	T2	NA	Negative	Post (prior bilateral ovariectomy OR >12 mo since LMP with no prior hysterectomy)	NA	NA	NA	NA	Dead	1	2127	NA	NA
TCGA-GM-A2DK-01A	Tumor	58	female	not reported	stage i	M0	N0 (i-)	T1c	NA	Negative	Post (prior bilateral ovariectomy OR >12 mo since LMP with no prior hysterectomy)	NA	NA	NA	TUMOR FREE	Alive	0	2645	Long	I
TCGA-AR-A1AK-01A	Tumor	70	female	not reported	stage i	M0	N0	T1	NA	Negative	Post (prior bilateral ovariectomy OR >12 mo since LMP with no prior hysterectomy)	NA	NA	NA	TUMOR FREE	Alive	0	3159	Long	I
TCGA-E2-A1B5-01A	Tumor	46	female	not reported	stage iia	M0	N0	T2	NA	Negative	Pre (<6 months since LMP AND no prior bilateral ovariectomy AND not on estrogen replacement)	NA	NA	NA	TUMOR FREE	Alive	0	984	Long	II
TCGA-BH-A18Q-01A	Tumor	56	female	not reported	stage iib	M0	N1b	T2	NA	Negative	NA	NA	NA	NA	NA	Dead	1	1692	Short	II
TCGA-BH-A0DV-11A	Normal	54	female	not reported	stage iiia	M0	N2a	T2	NA	Negative	Peri (6-12 months since last menstrual period)	NA	NA	NA	TUMOR FREE	Alive	0	2064	NA	III
TCGA-E2-A153-01A	Tumor	51	female	not reported	stage iib	M0	N1a	T2	NA	Negative	Pre (<6 months since LMP AND no prior bilateral ovariectomy AND not on estrogen replacement)	NA	NA	NA	TUMOR FREE	Alive	0	707	Long	II
TCGA-BH-A0BT-01A	Tumor	56	female	not reported	stage iia	M0	N1mi	T1c	NA	Negative	NA	NA	NA	NA	TUMOR FREE	Alive	0	2365	Long	I
TCGA-E9-A54Y-01A	Tumor	63	female	not reported	stage iiia	M0	N2	T2	NA	Negative	Post (prior bilateral ovariectomy OR >12 mo since LMP with no prior hysterectomy)	NA	NA	NA	TUMOR FREE	Alive	0	725	Long	III
TCGA-E2-A14Q-01A	Tumor	50	female	not reported	stage iib	M0	N1mi	T2	NA	Negative	Pre (<6 months since LMP AND no prior bilateral ovariectomy AND not on estrogen replacement)	NA	NA	NA	TUMOR FREE	Alive	0	1163	Long	II
TCGA-BH-A0HN-01A	Tumor	67	female	not reported	stage ia	M0	N0 (i-)	T1c	Negative	Positive	Post (prior bilateral ovariectomy OR >12 mo since LMP with no prior hysterectomy)	NA	NA	NA	TUMOR FREE	Alive	0	516	Long	I
TCGA-E2-A10C-01A	Tumor	54	female	not reported	stage iib	M0	N1a	T2	NA	Negative	Post (prior bilateral ovariectomy OR >12 mo since LMP with no prior hysterectomy)	NA	NA	NA	TUMOR FREE	Alive	0	1220	Long	II
TCGA-A8-A095-01A	Tumor	45	female	not reported	stage i	M0	N0	T1c	NA	Negative	Pre (<6 months since LMP AND no prior bilateral ovariectomy AND not on estrogen replacement)	NA	NA	NA	TUMOR FREE	Alive	0	1277	Long	I
TCGA-BH-A0DH-11A	Normal	63	female	not reported	stage iib	M0	N1a	T2	Negative	Positive	Post (prior bilateral ovariectomy OR >12 mo since LMP with no prior hysterectomy)	NA	NA	NA	TUMOR FREE	Alive	0	1156	NA	II
TCGA-C8-A12P-01A	Tumor	55	female	not reported	stage iib	M0	N1	T2	NA	Negative	Post (prior bilateral ovariectomy OR >12 mo since LMP with no prior hysterectomy)	NA	NA	NA	TUMOR FREE	Alive	0	358	Long	II
TCGA-A7-A0DB-01A	Tumor	56	female	not reported	stage iia	M0	N0 (i-)	T2	NA	Close	Post (prior bilateral ovariectomy OR >12 mo since LMP with no prior hysterectomy)	NA	NA	NA	TUMOR FREE	Alive	0	1007	Long	II
TCGA-BH-A0BJ-01A	Tumor	41	female	not reported	stage iib	M0	N1a	T2	NA	Negative	Pre (<6 months since LMP AND no prior bilateral ovariectomy AND not on estrogen replacement)	NA	NA	NA	TUMOR FREE	Alive	0	660	Long	II
TCGA-BH-A28O-01A	Tumor	50	female	not reported	stage iiic	M0	N3	T3a	NA	Negative	NA	NA	NA	NA	TUMOR FREE	Alive	0	1120	Long	III
TCGA-AC-A3TN-01A	Tumor	75	female	not reported	stage iib	MX	N0	T3	NA	Negative	Post (prior bilateral ovariectomy OR >12 mo since LMP with no prior hysterectomy)	NA	NA	NA	TUMOR FREE	Alive	0	456	Long	NA
TCGA-A7-A13E-01A	Tumor	62	female	not reported	stage iib	MX	N1	T2	NA	Negative	Post (prior bilateral ovariectomy OR >12 mo since LMP with no prior hysterectomy)	Negative	Negative	Negative	WITH TUMOR	Dead	1	614	Short	NA
TCGA-BH-A0W5-01A	Tumor	77	female	not reported	stage iia	M0	N1a	T1c	NA	Negative	NA	NA	NA	NA	TUMOR FREE	Alive	0	1288	Long	II
TCGA-GM-A2DD-01A	Tumor	53	female	not reported	stage i	M0	N0 (i-)	T1c	NA	Negative	Post (prior bilateral ovariectomy OR >12 mo since LMP with no prior hysterectomy)	NA	NA	NA	TUMOR FREE	Alive	0	2282	Long	I
TCGA-AN-A0XV-01A	Tumor	67	female	not reported	stage iiia	M0	N2	T2	NA	Negative	Post (prior bilateral ovariectomy OR >12 mo since LMP with no prior hysterectomy)	NA	NA	NA	TUMOR FREE	Alive	0	162	Long	III
TCGA-E2-A1IL-01A	Tumor	78	female	not reported	stage iia	M0	N1a	T1c	NA	Negative	Post (prior bilateral ovariectomy OR >12 mo since LMP with no prior hysterectomy)	NA	NA	NA	TUMOR FREE	Alive	0	118	Long	II
TCGA-EW-A2FR-01A	Tumor	59	female	not reported	stage iiic	MX	N3a	T1b	NA	Negative	Post (prior bilateral ovariectomy OR >12 mo since LMP with no prior hysterectomy)	NA	NA	NA	TUMOR FREE	Alive	0	1673	Long	NA
TCGA-3C-AAAU-01A	Tumor	55	female	not reported	stage x	MX	NX	TX	NA	Negative	Pre (<6 months since LMP AND no prior bilateral ovariectomy AND not on estrogen replacement)	NA	NA	NA	WITH TUMOR	Alive	0	4047	Long	NA
TCGA-AR-A24W-01A	Tumor	55	female	not reported	stage iib	M0	N1	T2	NA	Negative	Post (prior bilateral ovariectomy OR >12 mo since LMP with no prior hysterectomy)	NA	NA	NA	TUMOR FREE	Alive	0	1550	Long	II
TCGA-OL-A5RZ-01A	Tumor	57	female	not reported	stage ia	MX	N0	T1b	NA	Negative	Post (prior bilateral ovariectomy OR >12 mo since LMP with no prior hysterectomy)	NA	NA	NA	TUMOR FREE	Alive	0	679	Long	NA
TCGA-BH-A0C0-11A	Normal	62	female	not reported	stage iia	M0	N1a	T1c	NA	Negative	Post (prior bilateral ovariectomy OR >12 mo since LMP with no prior hysterectomy)	NA	NA	NA	TUMOR FREE	Alive	0	1270	NA	II
TCGA-AN-A0AJ-01A	Tumor	79	female	not reported	stage iib	M0	N0	T3	NA	Negative	Post (prior bilateral ovariectomy OR >12 mo since LMP with no prior hysterectomy)	NA	NA	NA	TUMOR FREE	Alive	0	303	Long	II
TCGA-AR-A1AT-01A	Tumor	62	female	not reported	stage iia	M0	N0	T2	NA	Negative	Post (prior bilateral ovariectomy OR >12 mo since LMP with no prior hysterectomy)	NA	NA	NA	NA	Dead	1	1272	Short	II
TCGA-BH-A1FD-11B	Normal	68	female	not reported	stage i	M0	N0	T1c	NA	NA	Post (prior bilateral ovariectomy OR >12 mo since LMP with no prior hysterectomy)	NA	NA	NA	NA	Dead	1	1009	NA	I
TCGA-A8-A07P-01A	Tumor	68	female	not reported	stage iib	M0	N1	T2	NA	Negative	Post (prior bilateral ovariectomy OR >12 mo since LMP with no prior hysterectomy)	NA	NA	NA	TUMOR FREE	Alive	0	334	Long	II
TCGA-AN-A0XL-01A	Tumor	61	female	not reported	stage iia	M0	N0	T2	NA	Negative	Post (prior bilateral ovariectomy OR >12 mo since LMP with no prior hysterectomy)	NA	NA	NA	TUMOR FREE	Alive	0	163	Long	II
TCGA-E9-A1RC-01A	Tumor	56	female	not reported	stage iiic	M0	N3	T4b	NA	Negative	Post (prior bilateral ovariectomy OR >12 mo since LMP with no prior hysterectomy)	NA	NA	NA	NA	Alive	0	1224	Long	III
TCGA-D8-A27I-01A	Tumor	58	female	not reported	stage iiia	M0	N2a	T1c	NA	Negative	Post (prior bilateral ovariectomy OR >12 mo since LMP with no prior hysterectomy)	NA	NA	NA	TUMOR FREE	Alive	0	439	Long	III
TCGA-A2-A04Y-01A	Tumor	53	female	not reported	stage iib	M0	N1mi	T2	NA	Negative	Post (prior bilateral ovariectomy OR >12 mo since LMP with no prior hysterectomy)	NA	NA	NA	TUMOR FREE	Alive	0	1099	Long	II
TCGA-PE-A5DC-01A	Tumor	72	female	not reported	stage iiia	M0	N2a	T2	NA	NA	Post (prior bilateral ovariectomy OR >12 mo since LMP with no prior hysterectomy)	NA	NA	NA	NA	Dead	1	1430	Short	III
TCGA-OL-A5D8-01A	Tumor	40	female	not reported	stage iib	MX	N0	T3	NA	NA	Pre (<6 months since LMP AND no prior bilateral ovariectomy AND not on estrogen replacement)	NA	NA	NA	TUMOR FREE	Alive	0	973	Long	NA
TCGA-A7-A26E-01A	Tumor	71	female	not reported	stage iiia	MX	N1a	T3	NA	Negative	Post (prior bilateral ovariectomy OR >12 mo since LMP with no prior hysterectomy)	NA	NA	NA	TUMOR FREE	Alive	0	954	Long	NA
TCGA-E2-A1AZ-01A	Tumor	63	female	not reported	stage iib	M0	N1a	T2	NA	Negative	Post (prior bilateral ovariectomy OR >12 mo since LMP with no prior hysterectomy)	NA	NA	NA	NA	Alive	0	2329	Long	II
TCGA-A8-A0A1-01A	Tumor	84	female	not reported	stage iia	M0	N0	T2	NA	Negative	Post (prior bilateral ovariectomy OR >12 mo since LMP with no prior hysterectomy)	NA	NA	NA	NA	Alive	0	365	Long	II
TCGA-BH-A204-11A	Normal	80	female	not reported	stage iib	M0	N1b	T2	NA	NA	Post (prior bilateral ovariectomy OR >12 mo since LMP with no prior hysterectomy)	NA	NA	NA	NA	Dead	1	2534	NA	II
TCGA-D8-A1J9-01A	Tumor	48	female	not reported	stage ia	M0	N0	T1c	NA	Negative	Post (prior bilateral ovariectomy OR >12 mo since LMP with no prior hysterectomy)	NA	NA	NA	TUMOR FREE	Alive	0	532	Long	I
TCGA-BH-A1EO-01A	Tumor	68	female	not reported	stage iia	M0	N1	T1c	NA	NA	Post (prior bilateral ovariectomy OR >12 mo since LMP with no prior hysterectomy)	NA	NA	NA	NA	Dead	1	2798	Long	II
TCGA-B6-A0I2-01A	Tumor	45	female	not reported	stage ia	M0	N0 (i-)	T1c	NA	NA	Indeterminate (neither Pre or Postmenopausal)	NA	NA	NA	TUMOR FREE	Alive	0	4361	Long	I
TCGA-E9-A5UP-01A	Tumor	63	female	not reported	stage iia	M0	N0	T2	NA	Negative	Post (prior bilateral ovariectomy OR >12 mo since LMP with no prior hysterectomy)	NA	NA	NA	TUMOR FREE	Alive	0	803	Long	II
TCGA-A2-A0T5-01A	Tumor	39	female	not reported	stage iia	M0	N0 (i-)	T2	NA	Negative	Pre (<6 months since LMP AND no prior bilateral ovariectomy AND not on estrogen replacement)	NA	NA	NA	TUMOR FREE	Alive	0	531	Long	II
TCGA-A7-A3IY-01A	Tumor	71	female	not reported	stage i	M0	N0	T1c	Negative	Close	Post (prior bilateral ovariectomy OR >12 mo since LMP with no prior hysterectomy)	NA	NA	NA	TUMOR FREE	Alive	0	345	Long	I
TCGA-BH-A1FJ-11B	Normal	66	female	not reported	stage iiia	M0	N1b	T3	NA	NA	NA	NA	NA	NA	NA	Dead	1	1927	NA	III
TCGA-BH-A1FH-11B	Normal	47	female	not reported	stage iv	M1	N1b	T2	NA	NA	NA	NA	NA	NA	NA	Dead	1	1034	NA	IV
TCGA-BH-A5J0-01A	Tumor	63	female	not reported	stage ia	M0	N0	T1c	NA	Negative	Post (prior bilateral ovariectomy OR >12 mo since LMP with no prior hysterectomy)	NA	NA	NA	TUMOR FREE	Alive	0	715	Long	I
TCGA-D8-A1JD-01A	Tumor	41	female	not reported	stage iib	M0	N1a	T2	NA	Negative	Pre (<6 months since LMP AND no prior bilateral ovariectomy AND not on estrogen replacement)	NA	NA	NA	TUMOR FREE	Alive	0	552	Long	II
TCGA-A2-A0CY-01A	Tumor	63	female	not reported	stage iib	M0	N1	T2	NA	Negative	Post (prior bilateral ovariectomy OR >12 mo since LMP with no prior hysterectomy)	NA	NA	NA	TUMOR FREE	Alive	0	1673	Long	II
TCGA-E9-A245-01A	Tumor	47	female	not reported	stage iib	M0	N1	T2	NA	Negative	Pre (<6 months since LMP AND no prior bilateral ovariectomy AND not on estrogen replacement)	NA	NA	NA	TUMOR FREE	Dead	1	26	Short	II
TCGA-GM-A3NW-01A	Tumor	63	female	not reported	stage iia	M0	N0 (i-)	T2	NA	Negative	Post (prior bilateral ovariectomy OR >12 mo since LMP with no prior hysterectomy)	NA	NA	NA	TUMOR FREE	Alive	0	3361	Long	II
TCGA-A1-A0SB-01A	Tumor	70	female	not reported	stage i	M0	N0	T1c	NA	Negative	Post (prior bilateral ovariectomy OR >12 mo since LMP with no prior hysterectomy)	NA	NA	NA	NA	Alive	0	259	Long	I
TCGA-AC-A2QI-01A	Tumor	76	female	not reported	stage iiia	MX	N1a	T3	NA	Negative	Post (prior bilateral ovariectomy OR >12 mo since LMP with no prior hysterectomy)	NA	NA	NA	TUMOR FREE	Alive	0	588	Long	NA
TCGA-A2-A0EP-01A	Tumor	56	female	not reported	stage i	M0	N0 (i+)	T1	NA	Negative	Post (prior bilateral ovariectomy OR >12 mo since LMP with no prior hysterectomy)	NA	NA	NA	TUMOR FREE	Alive	0	3603	Long	I
TCGA-A2-A0CQ-01A	Tumor	62	female	not reported	stage ia	M0	N0 (i-)	T1	Negative	Positive	Post (prior bilateral ovariectomy OR >12 mo since LMP with no prior hysterectomy)	NA	NA	NA	TUMOR FREE	Alive	0	2695	Long	I
TCGA-A8-A07Z-01A	Tumor	85	female	not reported	stage iia	M0	N0	T2	NA	Negative	Post (prior bilateral ovariectomy OR >12 mo since LMP with no prior hysterectomy)	NA	NA	NA	TUMOR FREE	Alive	0	1371	Long	II
TCGA-AC-A2BK-01A	Tumor	78	female	not reported	stage iiia	MX	N2a	T2	NA	Negative	Post (prior bilateral ovariectomy OR >12 mo since LMP with no prior hysterectomy)	NA	NA	NA	TUMOR FREE	Alive	0	2222	Long	NA
TCGA-A8-A08J-01A	Tumor	52	female	not reported	stage iv	M1	N3	T4b	NA	Positive	Post (prior bilateral ovariectomy OR >12 mo since LMP with no prior hysterectomy)	NA	NA	NA	WITH TUMOR	Dead	1	1127	Short	IV
TCGA-A8-A09V-01A	Tumor	51	female	not reported	stage iia	M0	N0	T2	NA	Negative	Pre (<6 months since LMP AND no prior bilateral ovariectomy AND not on estrogen replacement)	NA	NA	NA	TUMOR FREE	Alive	0	457	Long	II
TCGA-A2-A0T3-01A	Tumor	37	female	not reported	stage ib	M0	N1mi	T1c	Negative	Positive	Pre (<6 months since LMP AND no prior bilateral ovariectomy AND not on estrogen replacement)	NA	NA	NA	TUMOR FREE	Alive	0	1516	Long	I
TCGA-AC-A2FM-11B	Normal	87	female	not reported	stage iib	M0	N1mi	T2	NA	Negative	Post (prior bilateral ovariectomy OR >12 mo since LMP with no prior hysterectomy)	NA	NA	NA	WITH TUMOR	Dead	1	792	NA	II
TCGA-A8-A09T-01A	Tumor	68	female	not reported	not reported	MX	N0	T1c	NA	Negative	Post (prior bilateral ovariectomy OR >12 mo since LMP with no prior hysterectomy)	NA	NA	NA	TUMOR FREE	Alive	0	579	Long	NA
TCGA-AN-A04A-01A	Tumor	36	female	not reported	stage iiia	M0	N2	T2	NA	Positive	Peri (6-12 months since last menstrual period)	NA	NA	NA	TUMOR FREE	Alive	0	90	Long	III
TCGA-E9-A1RF-01A	Tumor	68	female	not reported	stage iiia	M0	N2	T2	NA	Negative	Post (prior bilateral ovariectomy OR >12 mo since LMP with no prior hysterectomy)	NA	NA	NA	NA	Alive	0	200	Long	III
TCGA-E9-A1RG-01A	Tumor	62	female	not reported	stage iiia	M0	N2	T1c	NA	Negative	Post (prior bilateral ovariectomy OR >12 mo since LMP with no prior hysterectomy)	NA	NA	NA	TUMOR FREE	Alive	0	647	Long	III
TCGA-BH-A0H7-11A	Normal	65	female	not reported	stage iiia	M0	N2a	T1c	NA	Negative	Post (prior bilateral ovariectomy OR >12 mo since LMP with no prior hysterectomy)	NA	NA	NA	TUMOR FREE	Alive	0	702	NA	III
TCGA-E9-A1R0-01A	Tumor	58	female	not reported	stage iia	M0	N1	T1c	NA	NA	Post (prior bilateral ovariectomy OR >12 mo since LMP with no prior hysterectomy)	NA	NA	NA	TUMOR FREE	Alive	0	860	Long	II
TCGA-A2-A04U-01A	Tumor	47	female	not reported	stage iia	M0	N0 (i+)	T2	NA	Negative	Peri (6-12 months since last menstrual period)	NA	NA	NA	NA	Alive	0	2654	Long	II
TCGA-BH-A0EE-01A	Tumor	68	female	not reported	stage iib	M0	N0 (i-)	T3	NA	Negative	Post (prior bilateral ovariectomy OR >12 mo since LMP with no prior hysterectomy)	NA	NA	NA	TUMOR FREE	Alive	0	943	Long	II
TCGA-BH-A0H5-01A	Tumor	45	female	not reported	stage i	M0	N0 (i-)	T1c	NA	Negative	Post (prior bilateral ovariectomy OR >12 mo since LMP with no prior hysterectomy)	NA	NA	NA	TUMOR FREE	Alive	0	1620	Long	I
TCGA-EW-A1IW-01A	Tumor	80	female	not reported	stage iib	MX	N1a	T2	NA	Negative	Post (prior bilateral ovariectomy OR >12 mo since LMP with no prior hysterectomy)	NA	NA	NA	TUMOR FREE	Alive	0	371	Long	NA
TCGA-BH-A1EU-11A	Normal	83	female	not reported	stage i	M0	N0	T1	NA	NA	Post (prior bilateral ovariectomy OR >12 mo since LMP with no prior hysterectomy)	NA	NA	NA	NA	Dead	1	1286	NA	I
TCGA-A7-A3J1-01A	Tumor	63	female	not reported	stage ia	MX	N0	T1c	NA	Negative	Post (prior bilateral ovariectomy OR >12 mo since LMP with no prior hysterectomy)	NA	NA	NA	TUMOR FREE	Alive	0	343	Long	NA
TCGA-E9-A243-01A	Tumor	52	female	not reported	stage iia	M0	N0 (i-)	T2	NA	Negative	Peri (6-12 months since last menstrual period)	NA	NA	NA	NA	Alive	0	612	Long	II
TCGA-C8-A134-01A	Tumor	52	female	not reported	stage iia	M0	N0	T2	NA	Negative	Peri (6-12 months since last menstrual period)	NA	NA	NA	TUMOR FREE	Alive	0	383	Long	II
TCGA-BH-A1FC-11A	Normal	78	female	not reported	stage iia	M0	N1b	T1c	NA	NA	Post (prior bilateral ovariectomy OR >12 mo since LMP with no prior hysterectomy)	NA	NA	NA	NA	Dead	1	3472	NA	II
TCGA-D8-A1Y1-01A	Tumor	80	female	not reported	stage iiia	MX	N1a	T3	NA	NA	Post (prior bilateral ovariectomy OR >12 mo since LMP with no prior hysterectomy)	NA	NA	NA	WITH TUMOR	Dead	1	302	Short	NA
TCGA-A2-A25A-01A	Tumor	44	female	not reported	stage iia	M0	N0 (i-)	T2	NA	Negative	Pre (<6 months since LMP AND no prior bilateral ovariectomy AND not on estrogen replacement)	NA	NA	NA	TUMOR FREE	Alive	0	3276	Long	II
TCGA-E2-A108-01A	Tumor	64	female	not reported	stage iiia	M0	N2a	T2	NA	Negative	Post (prior bilateral ovariectomy OR >12 mo since LMP with no prior hysterectomy)	NA	NA	NA	WITH TUMOR	Alive	0	837	Long	III
TCGA-BH-A1F8-11B	Normal	90	female	not reported	stage iiib	M0	N2	T4b	NA	NA	Post (prior bilateral ovariectomy OR >12 mo since LMP with no prior hysterectomy)	NA	NA	NA	NA	Dead	1	1	NA	III
TCGA-BH-A0E1-01A	Tumor	52	female	not reported	stage iib	M0	N1	T2	NA	Negative	Peri (6-12 months since last menstrual period)	NA	NA	NA	TUMOR FREE	Alive	0	477	Long	II
TCGA-AN-A0FN-01A	Tumor	61	female	not reported	stage ia	M0	N0	T1c	NA	Negative	Post (prior bilateral ovariectomy OR >12 mo since LMP with no prior hysterectomy)	NA	NA	NA	TUMOR FREE	Alive	0	218	Long	I
TCGA-5L-AAT0-01A	Tumor	42	female	not reported	stage iia	M0	N0	T2	NA	Positive	Post (prior bilateral ovariectomy OR >12 mo since LMP with no prior hysterectomy)	NA	NA	NA	NA	Alive	0	1477	Long	II
TCGA-E2-A14U-01A	Tumor	74	female	not reported	stage i	M0	N0	T1c	NA	Negative	Post (prior bilateral ovariectomy OR >12 mo since LMP with no prior hysterectomy)	NA	NA	NA	TUMOR FREE	Alive	0	1318	Long	I
TCGA-AO-A12F-01A	Tumor	36	female	not reported	stage iia	M0	N0 (i-)	T2	NA	Negative	Pre (<6 months since LMP AND no prior bilateral ovariectomy AND not on estrogen replacement)	NA	NA	NA	TUMOR FREE	Alive	0	1842	Long	II
TCGA-BH-A0HL-01A	Tumor	56	female	not reported	stage iib	M0	N1a	T2	NA	Negative	Post (prior bilateral ovariectomy OR >12 mo since LMP with no prior hysterectomy)	NA	NA	NA	TUMOR FREE	Alive	0	72	Long	II
TCGA-E9-A229-01A	Tumor	37	female	not reported	stage ia	M0	N0	T1c	NA	Negative	Pre (<6 months since LMP AND no prior bilateral ovariectomy AND not on estrogen replacement)	NA	NA	NA	TUMOR FREE	Alive	0	1148	Long	I
TCGA-A8-A08T-01A	Tumor	64	female	not reported	stage iv	M1	N1a	T2	NA	Positive	Post (prior bilateral ovariectomy OR >12 mo since LMP with no prior hysterectomy)	NA	NA	NA	WITH TUMOR	Dead	1	3409	Long	IV
TCGA-AO-A129-01A	Tumor	29	female	not reported	stage iib	M0	N1a	T2	NA	Negative	Pre (<6 months since LMP AND no prior bilateral ovariectomy AND not on estrogen replacement)	NA	NA	NA	TUMOR FREE	Alive	0	3286	Long	II
TCGA-E2-A15P-01A	Tumor	61	female	not reported	stage ia	M0	N0	T1c	NA	Negative	Post (prior bilateral ovariectomy OR >12 mo since LMP with no prior hysterectomy)	NA	NA	NA	TUMOR FREE	Alive	0	595	Long	I
TCGA-C8-A3M8-01A	Tumor	68	female	not reported	stage ia	M0	N0	T1c	NA	Negative	Post (prior bilateral ovariectomy OR >12 mo since LMP with no prior hysterectomy)	NA	NA	NA	TUMOR FREE	Alive	0	394	Long	I
TCGA-LL-A5YO-01A	Tumor	50	female	not reported	stage ia	MX	N0	T1b	NA	Negative	Pre (<6 months since LMP AND no prior bilateral ovariectomy AND not on estrogen replacement)	NA	NA	NA	TUMOR FREE	Alive	0	440	Long	NA
TCGA-OL-A66L-01A	Tumor	71	female	not reported	stage ia	MX	N0	T1c	NA	Negative	Post (prior bilateral ovariectomy OR >12 mo since LMP with no prior hysterectomy)	NA	NA	NA	TUMOR FREE	Alive	0	1301	Long	NA
TCGA-OL-A66K-01A	Tumor	72	female	not reported	stage iia	MX	N0	T2	NA	Negative	Post (prior bilateral ovariectomy OR >12 mo since LMP with no prior hysterectomy)	NA	NA	NA	TUMOR FREE	Dead	1	1275	Short	NA
TCGA-D8-A1JF-01A	Tumor	79	female	not reported	stage iiia	M0	N2a	T1c	NA	Negative	Post (prior bilateral ovariectomy OR >12 mo since LMP with no prior hysterectomy)	NA	NA	NA	TUMOR FREE	Alive	0	366	Long	III
TCGA-E2-A1LS-01A	Tumor	46	female	not reported	stage ia	M0	N0	T1c	NA	Negative	Pre (<6 months since LMP AND no prior bilateral ovariectomy AND not on estrogen replacement)	NA	NA	NA	TUMOR FREE	Alive	0	1604	Long	I
TCGA-A7-A426-01A	Tumor	50	female	not reported	stage iiic	MX	N3a	T3	NA	Negative	Pre (<6 months since LMP AND no prior bilateral ovariectomy AND not on estrogen replacement)	NA	NA	NA	TUMOR FREE	Alive	0	364	Long	NA
TCGA-BH-A0B7-01A	Tumor	42	female	not reported	stage iib	M0	N1a	T2	NA	Negative	Pre (<6 months since LMP AND no prior bilateral ovariectomy AND not on estrogen replacement)	NA	NA	NA	TUMOR FREE	Alive	0	2559	Long	II
TCGA-E2-A574-01A	Tumor	44	female	not reported	stage iia	M0	N0	T2	NA	Negative	Pre (<6 months since LMP AND no prior bilateral ovariectomy AND not on estrogen replacement)	NA	NA	NA	TUMOR FREE	Alive	0	1179	Long	II
TCGA-D8-A27L-01A	Tumor	49	female	not reported	stage iiia	M0	N2a	T1c	NA	Negative	Post (prior bilateral ovariectomy OR >12 mo since LMP with no prior hysterectomy)	NA	NA	NA	TUMOR FREE	Alive	0	499	Long	III
TCGA-AC-A2FF-01A	Tumor	40	female	not reported	stage iib	MX	N1	T2	NA	Negative	NA	NA	NA	NA	TUMOR FREE	Alive	0	2759	Long	NA
TCGA-GM-A2D9-01A	Tumor	69	female	not reported	stage i	M0	N0 (i-)	T1c	NA	Negative	Post (prior bilateral ovariectomy OR >12 mo since LMP with no prior hysterectomy)	NA	NA	NA	WITH TUMOR	Dead	1	1812	Short	I
TCGA-C8-A1HM-01A	Tumor	74	female	not reported	stage iia	M0	N0	T2	NA	Negative	Post (prior bilateral ovariectomy OR >12 mo since LMP with no prior hysterectomy)	NA	NA	NA	TUMOR FREE	Alive	0	375	Long	II
TCGA-A2-A0EM-01A	Tumor	73	female	not reported	stage ia	M0	N0 (i-)	T1	NA	Negative	Post (prior bilateral ovariectomy OR >12 mo since LMP with no prior hysterectomy)	NA	NA	NA	TUMOR FREE	Alive	0	3094	Long	I
TCGA-A8-A09A-01A	Tumor	40	female	not reported	stage x	M0	NX	T2	NA	Positive	Pre (<6 months since LMP AND no prior bilateral ovariectomy AND not on estrogen replacement)	NA	NA	NA	WITH TUMOR	Alive	0	304	Long	NA
TCGA-E9-A1NA-11A	Normal	58	female	not reported	stage iia	M0	N0	T2	NA	Negative	Post (prior bilateral ovariectomy OR >12 mo since LMP with no prior hysterectomy)	NA	NA	NA	TUMOR FREE	Alive	0	1112	NA	II
TCGA-A2-A0T7-01A	Tumor	51	female	not reported	stage iia	M0	N0 (i+)	T2	Negative	Positive	Pre (<6 months since LMP AND no prior bilateral ovariectomy AND not on estrogen replacement)	NA	NA	NA	TUMOR FREE	Alive	0	631	Long	II
TCGA-OL-A6VO-01A	Tumor	43	female	not reported	stage ia	MX	N0	T1c	NA	Negative	NA	NA	NA	NA	TUMOR FREE	Alive	0	858	Long	NA
TCGA-BH-A0EI-01A	Tumor	51	female	not reported	stage iia	M0	N1a	T1c	NA	Negative	Peri (6-12 months since last menstrual period)	NA	NA	NA	TUMOR FREE	Alive	0	1926	Long	II
TCGA-A7-A56D-01A	Tumor	84	female	not reported	stage iia	M0	N0	T2	NA	Negative	Post (prior bilateral ovariectomy OR >12 mo since LMP with no prior hysterectomy)	NA	NA	NA	TUMOR FREE	Alive	0	448	Long	II
TCGA-A8-A092-01A	Tumor	48	female	not reported	stage iiia	M0	N2a	T2	NA	Negative	Pre (<6 months since LMP AND no prior bilateral ovariectomy AND not on estrogen replacement)	NA	NA	NA	TUMOR FREE	Alive	0	942	Long	III
TCGA-BH-A0BA-01A	Tumor	51	female	not reported	stage iiic	M0	N3a	T3	NA	Negative	Pre (<6 months since LMP AND no prior bilateral ovariectomy AND not on estrogen replacement)	NA	NA	NA	TUMOR FREE	Alive	0	1132	Long	III
TCGA-EW-A1OX-01A	Tumor	43	female	not reported	stage iia	MX	N0	T2	NA	Negative	Pre (<6 months since LMP AND no prior bilateral ovariectomy AND not on estrogen replacement)	NA	NA	NA	TUMOR FREE	Alive	0	911	Long	NA
TCGA-A2-A0CR-01A	Tumor	54	female	not reported	stage iib	M0	N0	T3	NA	Close	Post (prior bilateral ovariectomy OR >12 mo since LMP with no prior hysterectomy)	NA	NA	NA	TUMOR FREE	Alive	0	3283	Long	II
TCGA-A8-A09X-01A	Tumor	62	female	not reported	stage iiic	M0	N3a	T2	NA	NA	Post (prior bilateral ovariectomy OR >12 mo since LMP with no prior hysterectomy)	NA	NA	NA	NA	Dead	1	426	Short	III
TCGA-C8-A26X-01A	Tumor	58	female	not reported	stage iia	M0	N1	T1	NA	Negative	Post (prior bilateral ovariectomy OR >12 mo since LMP with no prior hysterectomy)	NA	NA	NA	TUMOR FREE	Alive	0	376	Long	II
TCGA-E9-A1RC-11A	Normal	56	female	not reported	stage iiic	M0	N3	T4b	NA	Negative	Post (prior bilateral ovariectomy OR >12 mo since LMP with no prior hysterectomy)	NA	NA	NA	NA	Alive	0	1224	NA	III
TCGA-EW-A1J3-01A	Tumor	61	female	not reported	stage ia	M0	N0	T1c	NA	Negative	Post (prior bilateral ovariectomy OR >12 mo since LMP with no prior hysterectomy)	NA	NA	NA	TUMOR FREE	Alive	0	504	Long	I
TCGA-BH-A18G-01A	Tumor	81	female	not reported	stage ia	M0	N0	T1c	NA	Negative	Post (prior bilateral ovariectomy OR >12 mo since LMP with no prior hysterectomy)	NA	NA	NA	TUMOR FREE	Alive	0	149	Long	I
TCGA-E2-A10B-01A	Tumor	67	female	not reported	stage iib	M0	N1a	T2	NA	Close	Post (prior bilateral ovariectomy OR >12 mo since LMP with no prior hysterectomy)	Negative	NA	Negative	NA	Alive	0	1141	Long	II
TCGA-C8-A26W-01A	Tumor	58	female	not reported	stage iib	M0	N1	T2	NA	Negative	Post (prior bilateral ovariectomy OR >12 mo since LMP with no prior hysterectomy)	NA	NA	NA	TUMOR FREE	Alive	0	381	Long	II
TCGA-A8-A08R-01A	Tumor	52	female	not reported	stage iib	M0	N1a	T2	NA	Negative	Post (prior bilateral ovariectomy OR >12 mo since LMP with no prior hysterectomy)	NA	NA	NA	NA	Alive	0	30	Long	II
TCGA-D8-A1JC-01A	Tumor	59	female	not reported	stage iiia	M0	N2a	T2	NA	Negative	Post (prior bilateral ovariectomy OR >12 mo since LMP with no prior hysterectomy)	NA	NA	NA	TUMOR FREE	Alive	0	480	Long	III
TCGA-C8-A12V-01A	Tumor	55	female	not reported	stage iia	M0	N0	T2	NA	NA	Post (prior bilateral ovariectomy OR >12 mo since LMP with no prior hysterectomy)	NA	NA	NA	TUMOR FREE	Alive	0	385	Long	II
TCGA-A2-A04P-01A	Tumor	36	female	not reported	stage iiic	M0	N3c	T2	Positive	Positive	Pre (<6 months since LMP AND no prior bilateral ovariectomy AND not on estrogen replacement)	NA	NA	NA	WITH TUMOR	Dead	1	548	Short	III
TCGA-BH-A0W3-01A	Tumor	58	female	not reported	stage iia	M0	N1a	T1c	NA	NA	Indeterminate (neither Pre or Postmenopausal)	NA	NA	NA	TUMOR FREE	Alive	0	728	Long	II
TCGA-BH-A0B5-01A	Tumor	40	female	not reported	stage iiia	M0	N2a	T2	NA	Positive	Pre (<6 months since LMP AND no prior bilateral ovariectomy AND not on estrogen replacement)	NA	NA	NA	TUMOR FREE	Alive	0	2136	Long	III
TCGA-PL-A8LX-01A	Tumor	35	female	not reported	stage iv	M1	N1a	T4	NA	NA	Pre (<6 months since LMP AND no prior bilateral ovariectomy AND not on estrogen replacement)	NA	NA	NA	WITH TUMOR	Alive	0	5	Long	IV
TCGA-BH-A0B0-01A	Tumor	56	female	not reported	stage i	M0	N0	T1c	NA	Negative	Peri (6-12 months since last menstrual period)	NA	NA	NA	TUMOR FREE	Alive	0	2477	Long	I
TCGA-AC-A2FO-01A	Tumor	65	female	not reported	stage iib	MX	N1	T2	NA	Negative	Post (prior bilateral ovariectomy OR >12 mo since LMP with no prior hysterectomy)	NA	NA	NA	TUMOR FREE	Alive	0	2255	Long	NA
TCGA-E9-A1R3-01A	Tumor	70	female	not reported	stage iiic	M0	N3	T2	NA	Negative	Post (prior bilateral ovariectomy OR >12 mo since LMP with no prior hysterectomy)	NA	NA	NA	NA	Alive	0	78	Long	III
TCGA-AN-A0XW-01A	Tumor	36	female	not reported	stage iiia	M0	N2	T2	NA	Negative	Pre (<6 months since LMP AND no prior bilateral ovariectomy AND not on estrogen replacement)	NA	NA	NA	TUMOR FREE	Alive	0	170	Long	III
TCGA-BH-A0HF-01A	Tumor	77	female	not reported	stage ia	M0	N0 (i-)	T1c	NA	Negative	Post (prior bilateral ovariectomy OR >12 mo since LMP with no prior hysterectomy)	NA	NA	NA	TUMOR FREE	Alive	0	727	Long	I
TCGA-OL-A97C-01A	Tumor	67	female	not reported	stage iib	M0	N0	T3	NA	NA	Post (prior bilateral ovariectomy OR >12 mo since LMP with no prior hysterectomy)	NA	NA	NA	TUMOR FREE	Alive	0	271	Long	II
TCGA-D8-A1XA-01A	Tumor	64	female	not reported	stage ia	M0	N0	T1c	NA	Negative	Post (prior bilateral ovariectomy OR >12 mo since LMP with no prior hysterectomy)	NA	NA	NA	TUMOR FREE	Alive	0	839	Long	I
TCGA-A2-A25C-01A	Tumor	50	female	not reported	stage iib	M0	N1a	T2	NA	Negative	Pre (<6 months since LMP AND no prior bilateral ovariectomy AND not on estrogen replacement)	NA	NA	NA	TUMOR FREE	Alive	0	523	Long	II
TCGA-BH-A0AZ-01A	Tumor	47	female	not reported	stage iiia	cM0 (i+)	N1a	T3	NA	Negative	Pre (<6 months since LMP AND no prior bilateral ovariectomy AND not on estrogen replacement)	NA	NA	NA	TUMOR FREE	Alive	0	1919	Long	III
TCGA-E9-A227-01A	Tumor	42	female	not reported	stage iib	M0	N1	T2	Negative	Positive	Pre (<6 months since LMP AND no prior bilateral ovariectomy AND not on estrogen replacement)	NA	NA	NA	NA	Alive	0	975	Long	II
TCGA-A2-A0D2-01A	Tumor	45	female	not reported	stage iia	M0	N0 (i+)	T2	NA	Negative	Pre (<6 months since LMP AND no prior bilateral ovariectomy AND not on estrogen replacement)	NA	NA	NA	TUMOR FREE	Alive	0	1027	Long	II
TCGA-D8-A1XM-01A	Tumor	57	female	not reported	stage ia	M0	N0	T1c	NA	Negative	Post (prior bilateral ovariectomy OR >12 mo since LMP with no prior hysterectomy)	NA	NA	NA	TUMOR FREE	Alive	0	538	Long	I
TCGA-D8-A1Y3-01A	Tumor	61	female	not reported	stage iiia	MX	N2a	T2	NA	Negative	Post (prior bilateral ovariectomy OR >12 mo since LMP with no prior hysterectomy)	NA	NA	NA	TUMOR FREE	Alive	0	430	Long	NA
TCGA-A2-A1FZ-01A	Tumor	63	female	not reported	stage iia	M0	N0 (i-)	T2	NA	Negative	Post (prior bilateral ovariectomy OR >12 mo since LMP with no prior hysterectomy)	NA	NA	NA	TUMOR FREE	Alive	0	683	Long	II
TCGA-E2-A3DX-01A	Tumor	43	female	not reported	stage iiic	M0	N3	T2	NA	Positive	Pre (<6 months since LMP AND no prior bilateral ovariectomy AND not on estrogen replacement)	NA	NA	NA	TUMOR FREE	Alive	0	1325	Long	III
TCGA-EW-A1PC-01B	Tumor	66	female	not reported	stage iib	MX	N0 (i-)	T3	NA	Negative	Post (prior bilateral ovariectomy OR >12 mo since LMP with no prior hysterectomy)	NA	NA	NA	TUMOR FREE	Alive	0	187	Long	NA
TCGA-AR-A0TP-01A	Tumor	43	female	not reported	stage iia	M0	N0	T2	NA	Negative	Pre (<6 months since LMP AND no prior bilateral ovariectomy AND not on estrogen replacement)	NA	NA	NA	TUMOR FREE	Alive	0	4275	Long	II
TCGA-A7-A26F-01B	Tumor	55	female	not reported	stage ia	M0	N0	T1	Negative	Close	Post (prior bilateral ovariectomy OR >12 mo since LMP with no prior hysterectomy)	NA	NA	NA	TUMOR FREE	Alive	0	738	Long	I
TCGA-A2-A1FW-01A	Tumor	62	female	not reported	stage iiia	M0	N2a	T3	NA	Negative	Post (prior bilateral ovariectomy OR >12 mo since LMP with no prior hysterectomy)	NA	NA	NA	TUMOR FREE	Alive	0	528	Long	III
TCGA-E2-A15A-06A	Tumor	45	female	not reported	stage iiic	M0	N3a	T2	NA	Negative	Pre (<6 months since LMP AND no prior bilateral ovariectomy AND not on estrogen replacement)	NA	NA	NA	TUMOR FREE	Alive	0	710	Long	III
TCGA-A7-A0CH-11A	Normal	79	female	not reported	stage iia	M0	N0 (i-)	T2	NA	Negative	Post (prior bilateral ovariectomy OR >12 mo since LMP with no prior hysterectomy)	NA	NA	NA	TUMOR FREE	Alive	0	1079	NA	II
TCGA-EW-A1OY-01A	Tumor	63	female	not reported	stage iia	MX	N0	T2	NA	Negative	Post (prior bilateral ovariectomy OR >12 mo since LMP with no prior hysterectomy)	NA	NA	NA	TUMOR FREE	Alive	0	908	Long	NA
TCGA-A2-A0YJ-01A	Tumor	39	female	not reported	stage iiia	M0	N2a	T3	NA	Negative	Pre (<6 months since LMP AND no prior bilateral ovariectomy AND not on estrogen replacement)	Negative	Negative	Negative	WITH TUMOR	Alive	0	566	Long	III
TCGA-GM-A2DC-01A	Tumor	57	female	not reported	stage iia	M0	N1a	T1c	NA	Negative	Post (prior bilateral ovariectomy OR >12 mo since LMP with no prior hysterectomy)	NA	NA	NA	TUMOR FREE	Alive	0	2535	Long	II
TCGA-AO-A0J9-01A	Tumor	61	female	not reported	stage iiic	M0	N3	T2	Negative	Positive	Post (prior bilateral ovariectomy OR >12 mo since LMP with no prior hysterectomy)	Positive	Negative	Positive	WITH TUMOR	Alive	0	1613	Long	III
TCGA-E2-A14Y-01A	Tumor	35	female	not reported	stage iia	M0	N0	T2	NA	Negative	Pre (<6 months since LMP AND no prior bilateral ovariectomy AND not on estrogen replacement)	NA	NA	NA	TUMOR FREE	Alive	0	2109	Long	II
TCGA-OL-A5RU-01A	Tumor	63	female	not reported	stage iia	MX	N1	T1c	NA	Negative	Post (prior bilateral ovariectomy OR >12 mo since LMP with no prior hysterectomy)	NA	NA	NA	TUMOR FREE	Alive	0	1219	Long	NA
TCGA-3C-AALI-01A	Tumor	50	female	not reported	stage iib	M0	N1a	T2	NA	Negative	Post (prior bilateral ovariectomy OR >12 mo since LMP with no prior hysterectomy)	NA	NA	NA	TUMOR FREE	Alive	0	4005	Long	II
TCGA-S3-A6ZH-01A	Tumor	29	female	not reported	stage iiic	MX	N3a	T3	NA	Negative	NA	NA	NA	NA	TUMOR FREE	Alive	0	641	Long	NA
TCGA-E2-A159-01A	Tumor	50	female	not reported	stage iia	M0	N0	T2	NA	Negative	Pre (<6 months since LMP AND no prior bilateral ovariectomy AND not on estrogen replacement)	NA	NA	NA	TUMOR FREE	Alive	0	762	Long	II
TCGA-E2-A155-01A	Tumor	58	female	not reported	stage iib	M0	N1a	T2	NA	Negative	Post (prior bilateral ovariectomy OR >12 mo since LMP with no prior hysterectomy)	NA	NA	NA	TUMOR FREE	Alive	0	640	Long	II
TCGA-A8-A082-01A	Tumor	58	female	not reported	stage iib	M0	N1a	T2	NA	Negative	Post (prior bilateral ovariectomy OR >12 mo since LMP with no prior hysterectomy)	NA	NA	NA	TUMOR FREE	Alive	0	549	Long	II
TCGA-E2-A14R-01A	Tumor	62	female	not reported	stage iia	M0	N0	T2	NA	Negative	Post (prior bilateral ovariectomy OR >12 mo since LMP with no prior hysterectomy)	NA	NA	NA	TUMOR FREE	Alive	0	1174	Long	II
TCGA-E9-A1RI-01A	Tumor	43	female	not reported	stage iiia	M0	N2	T1c	NA	Negative	Pre (<6 months since LMP AND no prior bilateral ovariectomy AND not on estrogen replacement)	NA	NA	NA	TUMOR FREE	Alive	0	1449	Long	III
TCGA-BH-A204-01A	Tumor	80	female	not reported	stage iib	M0	N1b	T2	NA	NA	Post (prior bilateral ovariectomy OR >12 mo since LMP with no prior hysterectomy)	NA	NA	NA	NA	Dead	1	2534	Long	II
TCGA-LL-A7T0-01A	Tumor	70	female	not reported	stage iib	M0	N1a	T2	NA	Negative	Post (prior bilateral ovariectomy OR >12 mo since LMP with no prior hysterectomy)	NA	NA	NA	TUMOR FREE	Alive	0	376	Long	II
TCGA-C8-A1HJ-01A	Tumor	53	female	not reported	stage iia	M0	N0	T2	NA	Negative	Peri (6-12 months since last menstrual period)	NA	NA	NA	NA	Alive	0	5	Long	II
TCGA-D8-A1XT-01A	Tumor	61	female	not reported	stage iia	M0	N1a	T1c	NA	Negative	Post (prior bilateral ovariectomy OR >12 mo since LMP with no prior hysterectomy)	NA	NA	NA	TUMOR FREE	Alive	0	506	Long	II
TCGA-D8-A146-01A	Tumor	57	female	not reported	stage iia	MX	N0	T2	NA	Negative	Post (prior bilateral ovariectomy OR >12 mo since LMP with no prior hysterectomy)	NA	NA	NA	TUMOR FREE	Alive	0	643	Long	NA
TCGA-E2-A1LH-11A	Normal	59	female	not reported	stage i	M0	N0	T1c	NA	Negative	Post (prior bilateral ovariectomy OR >12 mo since LMP with no prior hysterectomy)	NA	NA	NA	TUMOR FREE	Alive	0	3247	NA	I
TCGA-A8-A097-01A	Tumor	65	female	not reported	stage iib	M0	N1	T2	NA	Negative	Post (prior bilateral ovariectomy OR >12 mo since LMP with no prior hysterectomy)	NA	NA	NA	TUMOR FREE	Alive	0	365	Long	II
TCGA-A2-A0YK-01A	Tumor	61	female	not reported	stage iia	M0	N0 (i-)	T2	NA	Close	Post (prior bilateral ovariectomy OR >12 mo since LMP with no prior hysterectomy)	NA	NA	NA	TUMOR FREE	Alive	0	588	Long	II
TCGA-E9-A22H-01A	Tumor	42	female	not reported	stage iib	M0	N1	T2	NA	Negative	Pre (<6 months since LMP AND no prior bilateral ovariectomy AND not on estrogen replacement)	NA	NA	NA	TUMOR FREE	Alive	0	1232	Long	II
TCGA-AR-A1AQ-01A	Tumor	49	female	not reported	stage iia	M0	N0	T2	NA	Negative	Post (prior bilateral ovariectomy OR >12 mo since LMP with no prior hysterectomy)	NA	NA	NA	TUMOR FREE	Alive	0	3021	Long	II
TCGA-E2-A1L8-01A	Tumor	52	female	not reported	stage iib	M0	N1a	T2	NA	Negative	Post (prior bilateral ovariectomy OR >12 mo since LMP with no prior hysterectomy)	NA	NA	NA	TUMOR FREE	Alive	0	2240	Long	II
TCGA-JL-A3YX-01A	Tumor	46	female	not reported	stage iia	M0	N0	T2	NA	Negative	Post (prior bilateral ovariectomy OR >12 mo since LMP with no prior hysterectomy)	NA	NA	NA	NA	Alive	0	352	Long	II
TCGA-S3-AA17-01A	Tumor	64	female	not reported	stage iib	cM0 (i+)	N1mi	T2	NA	Negative	Post (prior bilateral ovariectomy OR >12 mo since LMP with no prior hysterectomy)	NA	NA	NA	TUMOR FREE	Alive	0	424	Long	II
TCGA-BH-A0B5-11A	Normal	40	female	not reported	stage iiia	M0	N2a	T2	NA	Positive	Pre (<6 months since LMP AND no prior bilateral ovariectomy AND not on estrogen replacement)	NA	NA	NA	TUMOR FREE	Alive	0	2136	NA	III
TCGA-E2-A15M-01A	Tumor	66	female	not reported	stage iia	M0	N0	T2	NA	Negative	Post (prior bilateral ovariectomy OR >12 mo since LMP with no prior hysterectomy)	NA	NA	NA	TUMOR FREE	Dead	1	336	Short	II
TCGA-A7-A0CH-01A	Tumor	79	female	not reported	stage iia	M0	N0 (i-)	T2	NA	Negative	Post (prior bilateral ovariectomy OR >12 mo since LMP with no prior hysterectomy)	NA	NA	NA	TUMOR FREE	Alive	0	1079	Long	II
TCGA-AR-A0TZ-01A	Tumor	43	female	not reported	not reported	M1	N2	T2	NA	Negative	Pre (<6 months since LMP AND no prior bilateral ovariectomy AND not on estrogen replacement)	NA	NA	NA	NA	Dead	1	3262	Long	IV
TCGA-E2-A15I-01A	Tumor	44	female	not reported	stage iia	M0	N0	T2	NA	Negative	Pre (<6 months since LMP AND no prior bilateral ovariectomy AND not on estrogen replacement)	NA	NA	NA	TUMOR FREE	Alive	0	1692	Long	II
TCGA-E2-A15K-06A	Tumor	58	female	not reported	stage iib	M0	N1a	T2	NA	Negative	Post (prior bilateral ovariectomy OR >12 mo since LMP with no prior hysterectomy)	NA	NA	NA	TUMOR FREE	Alive	0	275	Long	II
TCGA-BH-A0WA-01A	Tumor	82	female	not reported	stage i	M0	N0 (i-)	T1c	NA	Negative	NA	NA	NA	NA	TUMOR FREE	Alive	0	701	Long	I
TCGA-A2-A0ET-01A	Tumor	58	female	not reported	stage iiia	M0	N2a	T2	NA	Negative	Post (prior bilateral ovariectomy OR >12 mo since LMP with no prior hysterectomy)	NA	NA	NA	TUMOR FREE	Alive	0	1066	Long	III
TCGA-OL-A5RW-01A	Tumor	40	female	not reported	stage iia	MX	N1	T1c	NA	Negative	Pre (<6 months since LMP AND no prior bilateral ovariectomy AND not on estrogen replacement)	NA	NA	NA	TUMOR FREE	Alive	0	1106	Long	NA
TCGA-A7-A13D-01B	Tumor	46	female	not reported	stage iia	M0	N0 (i-)	T2	Negative	Close	Post (prior bilateral ovariectomy OR >12 mo since LMP with no prior hysterectomy)	NA	NA	NA	TUMOR FREE	Alive	0	965	Long	II
TCGA-A2-A0T2-01A	Tumor	66	female	not reported	stage iv	M1	N3	T3	NA	Close	Post (prior bilateral ovariectomy OR >12 mo since LMP with no prior hysterectomy)	NA	NA	NA	WITH TUMOR	Dead	1	255	Short	IV
TCGA-AN-A0FD-01A	Tumor	71	female	not reported	stage iia	M0	N0	T2	NA	Negative	Post (prior bilateral ovariectomy OR >12 mo since LMP with no prior hysterectomy)	NA	NA	NA	TUMOR FREE	Alive	0	196	Long	II
TCGA-BH-A0H7-01A	Tumor	65	female	not reported	stage iiia	M0	N2a	T1c	NA	Negative	Post (prior bilateral ovariectomy OR >12 mo since LMP with no prior hysterectomy)	NA	NA	NA	TUMOR FREE	Alive	0	702	Long	III
TCGA-A2-A0D0-01A	Tumor	60	female	not reported	stage iia	M0	N0 (i-)	T2	NA	Negative	Post (prior bilateral ovariectomy OR >12 mo since LMP with no prior hysterectomy)	NA	NA	NA	NA	Alive	0	2048	Long	II
TCGA-AO-A0JC-01A	Tumor	64	female	not reported	stage iia	M0	N0 (i-)	T2	NA	Negative	Post (prior bilateral ovariectomy OR >12 mo since LMP with no prior hysterectomy)	NA	NA	NA	NA	Alive	0	1547	Long	II
TCGA-BH-A1EW-01A	Tumor	38	female	not reported	stage iia	M0	N1b	T2	NA	NA	Pre (<6 months since LMP AND no prior bilateral ovariectomy AND not on estrogen replacement)	NA	NA	NA	NA	Dead	1	1694	Short	II
TCGA-AO-A03M-01B	Tumor	29	female	not reported	stage i	M0	N0 (i-)	T1c	NA	Negative	Pre (<6 months since LMP AND no prior bilateral ovariectomy AND not on estrogen replacement)	NA	NA	NA	NA	Alive	0	1866	Long	I
TCGA-B6-A0RP-01A	Tumor	73	female	not reported	not reported	M0	N1b	T2	Negative	Positive	Post (prior bilateral ovariectomy OR >12 mo since LMP with no prior hysterectomy)	NA	NA	NA	WITH TUMOR	Dead	1	3126	Long	II
TCGA-D8-A1JN-01A	Tumor	80	female	not reported	stage iiic	MX	N3a	T3	NA	Negative	Post (prior bilateral ovariectomy OR >12 mo since LMP with no prior hysterectomy)	NA	NA	NA	TUMOR FREE	Alive	0	620	Long	NA
TCGA-EW-A6SC-01A	Tumor	60	female	not reported	stage iia	M0	N0	T2	NA	Negative	NA	NA	NA	NA	TUMOR FREE	Alive	0	952	Long	II
TCGA-BH-A0AZ-11A	Normal	47	female	not reported	stage iiia	cM0 (i+)	N1a	T3	NA	Negative	Pre (<6 months since LMP AND no prior bilateral ovariectomy AND not on estrogen replacement)	NA	NA	NA	TUMOR FREE	Alive	0	1919	NA	III
TCGA-E2-A154-01A	Tumor	68	female	not reported	stage i	M0	N0	T1c	NA	Negative	Post (prior bilateral ovariectomy OR >12 mo since LMP with no prior hysterectomy)	NA	NA	NA	TUMOR FREE	Alive	0	591	Long	I
TCGA-E2-A1LK-01A	Tumor	84	female	not reported	stage iiic	M0	N3a	T4b	NA	Negative	Post (prior bilateral ovariectomy OR >12 mo since LMP with no prior hysterectomy)	Negative	Equivocal	Negative	WITH TUMOR	Dead	1	266	Short	III
TCGA-E2-A1LE-01A	Tumor	71	female	not reported	stage iiic	M0	N3a	T2	NA	Negative	Post (prior bilateral ovariectomy OR >12 mo since LMP with no prior hysterectomy)	NA	NA	NA	WITH TUMOR	Dead	1	879	Short	III
TCGA-BH-A0B8-01A	Tumor	64	female	not reported	stage i	M0	N0 (i-)	T1b	NA	Negative	Post (prior bilateral ovariectomy OR >12 mo since LMP with no prior hysterectomy)	NA	NA	NA	TUMOR FREE	Alive	0	1569	Long	I
TCGA-A8-A07L-01A	Tumor	58	female	not reported	stage iiia	M0	N1a	T3	NA	Negative	Post (prior bilateral ovariectomy OR >12 mo since LMP with no prior hysterectomy)	NA	NA	NA	TUMOR FREE	Alive	0	975	Long	III
TCGA-EW-A1IZ-01A	Tumor	53	female	not reported	stage iiia	MX	N2a	T2	NA	Negative	Post (prior bilateral ovariectomy OR >12 mo since LMP with no prior hysterectomy)	NA	NA	NA	TUMOR FREE	Alive	0	554	Long	NA
TCGA-E9-A1NG-11A	Normal	62	female	not reported	stage iia	M0	N0	T2	NA	Negative	Post (prior bilateral ovariectomy OR >12 mo since LMP with no prior hysterectomy)	NA	NA	NA	TUMOR FREE	Dead	1	786	NA	II
TCGA-BH-A6R9-01A	Tumor	61	female	not reported	stage iia	M0	N0	T2	NA	Negative	Post (prior bilateral ovariectomy OR >12 mo since LMP with no prior hysterectomy)	NA	NA	NA	TUMOR FREE	Alive	0	160	Long	II
TCGA-EW-A1PG-01A	Tumor	53	female	not reported	stage iib	MX	N1a	T2	NA	Negative	Post (prior bilateral ovariectomy OR >12 mo since LMP with no prior hysterectomy)	NA	NA	NA	TUMOR FREE	Alive	0	1051	Long	NA
TCGA-AN-A03Y-01A	Tumor	66	female	not reported	stage iia	M0	N0	T2	NA	Negative	Post (prior bilateral ovariectomy OR >12 mo since LMP with no prior hysterectomy)	NA	NA	NA	TUMOR FREE	Alive	0	10	Long	II
TCGA-BH-A0DL-11A	Normal	64	female	not reported	stage iia	M0	N0	T2	NA	Negative	Post (prior bilateral ovariectomy OR >12 mo since LMP with no prior hysterectomy)	NA	NA	NA	TUMOR FREE	Alive	0	2381	NA	II
TCGA-EW-A1P1-01A	Tumor	68	female	not reported	stage iiic	MX	N3b	T2	NA	Negative	Post (prior bilateral ovariectomy OR >12 mo since LMP with no prior hysterectomy)	Negative	NA	Negative	TUMOR FREE	Alive	0	1210	Long	NA
TCGA-C8-A131-01A	Tumor	82	female	not reported	stage iiia	M0	N2	T2	NA	Negative	Post (prior bilateral ovariectomy OR >12 mo since LMP with no prior hysterectomy)	NA	NA	NA	TUMOR FREE	Alive	0	411	Long	III
TCGA-AO-A128-01A	Tumor	61	female	not reported	stage iia	M0	N0 (i-)	T2	NA	Negative	Post (prior bilateral ovariectomy OR >12 mo since LMP with no prior hysterectomy)	NA	NA	NA	TUMOR FREE	Alive	0	3248	Long	II
TCGA-D8-A73W-01A	Tumor	79	female	not reported	stage iiia	MX	N1a	T3	NA	Negative	Post (prior bilateral ovariectomy OR >12 mo since LMP with no prior hysterectomy)	NA	NA	NA	NA	Dead	1	385	Short	NA
TCGA-AO-A0J5-01A	Tumor	48	female	not reported	stage iv	M1	N1a	T4	NA	Close	Pre (<6 months since LMP AND no prior bilateral ovariectomy AND not on estrogen replacement)	NA	NA	NA	WITH TUMOR	Dead	1	792	Short	IV
TCGA-E9-A1R7-11A	Normal	64	female	not reported	stage iia	M0	N0	T2	NA	Negative	Post (prior bilateral ovariectomy OR >12 mo since LMP with no prior hysterectomy)	NA	NA	NA	TUMOR FREE	Alive	0	1467	NA	II
TCGA-AN-A0FX-01A	Tumor	52	female	not reported	stage iia	M0	N0	T2	NA	Negative	Post (prior bilateral ovariectomy OR >12 mo since LMP with no prior hysterectomy)	NA	NA	NA	TUMOR FREE	Alive	0	10	Long	II
TCGA-AC-A3OD-01B	Tumor	68	female	not reported	stage iib	MX	N1mi	T2	NA	Negative	Post (prior bilateral ovariectomy OR >12 mo since LMP with no prior hysterectomy)	NA	NA	NA	TUMOR FREE	Alive	0	451	Long	NA
TCGA-BH-A0H9-11A	Normal	69	female	not reported	stage iia	M0	N0 (i-)	T2	NA	Negative	Post (prior bilateral ovariectomy OR >12 mo since LMP with no prior hysterectomy)	NA	NA	NA	TUMOR FREE	Alive	0	1247	NA	II
TCGA-A7-A0CJ-01A	Tumor	57	female	not reported	stage iia	M0	N0 (i-)	T2	NA	Positive	Post (prior bilateral ovariectomy OR >12 mo since LMP with no prior hysterectomy)	NA	NA	NA	TUMOR FREE	Alive	0	931	Long	II
TCGA-A8-A07U-01A	Tumor	66	female	not reported	stage iiia	M0	N2a	T2	NA	Negative	Post (prior bilateral ovariectomy OR >12 mo since LMP with no prior hysterectomy)	NA	NA	NA	TUMOR FREE	Alive	0	760	Long	III
TCGA-D8-A1XS-01A	Tumor	48	male	not reported	stage iiic	M0	N3a	T2	NA	Negative	NA	NA	NA	NA	TUMOR FREE	Alive	0	496	Long	III
TCGA-B6-A0I8-01A	Tumor	46	female	not reported	stage x	M0	NX	T1	NA	NA	Indeterminate (neither Pre or Postmenopausal)	NA	NA	NA	WITH TUMOR	Dead	1	749	Short	NA
TCGA-BH-A0DZ-11A	Normal	43	female	not reported	stage iib	M0	N1a	T2	NA	Negative	Pre (<6 months since LMP AND no prior bilateral ovariectomy AND not on estrogen replacement)	NA	NA	NA	TUMOR FREE	Alive	0	495	NA	II
TCGA-E2-A15E-01A	Tumor	40	female	not reported	stage iia	M0	N1a	T1c	NA	Negative	Pre (<6 months since LMP AND no prior bilateral ovariectomy AND not on estrogen replacement)	NA	NA	NA	TUMOR FREE	Alive	0	630	Long	II
TCGA-D8-A27G-01A	Tumor	75	female	not reported	stage iia	M0	N0	T2	NA	Negative	Post (prior bilateral ovariectomy OR >12 mo since LMP with no prior hysterectomy)	NA	NA	NA	TUMOR FREE	Alive	0	409	Long	II
TCGA-A8-A08X-01A	Tumor	43	female	not reported	stage iiic	M0	N3a	T4d	NA	Negative	Pre (<6 months since LMP AND no prior bilateral ovariectomy AND not on estrogen replacement)	NA	NA	NA	TUMOR FREE	Alive	0	1308	Long	III
TCGA-BH-A1EX-01A	Tumor	67	female	not reported	stage iib	M0	N1b	T2	NA	NA	Post (prior bilateral ovariectomy OR >12 mo since LMP with no prior hysterectomy)	NA	NA	NA	NA	Dead	1	1508	Short	II
TCGA-A8-A076-01A	Tumor	66	female	not reported	stage iia	M0	N0	T2	NA	Negative	Post (prior bilateral ovariectomy OR >12 mo since LMP with no prior hysterectomy)	NA	NA	NA	TUMOR FREE	Alive	0	1642	Long	II
TCGA-A7-A4SB-01A	Tumor	56	female	not reported	stage iiia	M0	N1mi	T3	Negative	Positive	Post (prior bilateral ovariectomy OR >12 mo since LMP with no prior hysterectomy)	NA	NA	NA	TUMOR FREE	Alive	0	418	Long	III
TCGA-EW-A1OV-01A	Tumor	56	female	not reported	stage iib	MX	N1mi	T2	Negative	Close	Post (prior bilateral ovariectomy OR >12 mo since LMP with no prior hysterectomy)	NA	NA	NA	TUMOR FREE	Alive	0	789	Long	NA
TCGA-AN-A0FV-01A	Tumor	58	female	not reported	stage iia	M0	N0	T2	NA	Negative	Post (prior bilateral ovariectomy OR >12 mo since LMP with no prior hysterectomy)	NA	NA	NA	TUMOR FREE	Alive	0	10	Long	II
TCGA-A2-A4S3-01A	Tumor	59	female	not reported	stage iib	M0	N1a	T2	NA	Negative	Post (prior bilateral ovariectomy OR >12 mo since LMP with no prior hysterectomy)	NA	NA	NA	NA	Alive	0	666	Long	II
TCGA-BH-A0BZ-01A	Tumor	59	female	not reported	stage iiia	M0	N1a	T3	NA	Negative	Post (prior bilateral ovariectomy OR >12 mo since LMP with no prior hysterectomy)	NA	NA	NA	TUMOR FREE	Alive	0	2255	Long	III
TCGA-B6-A0WT-01A	Tumor	61	female	not reported	stage iib	M0	N1	T2	NA	Negative	Post (prior bilateral ovariectomy OR >12 mo since LMP with no prior hysterectomy)	Positive	Equivocal	Positive	TUMOR FREE	Alive	0	5739	Long	II
TCGA-D8-A73U-01A	Tumor	88	female	not reported	stage iia	M0	N0	T2	NA	Negative	Post (prior bilateral ovariectomy OR >12 mo since LMP with no prior hysterectomy)	NA	NA	NA	WITH TUMOR	Alive	0	492	Long	II
TCGA-A1-A0SK-01A	Tumor	54	female	not reported	stage iia	M0	N0 (i-)	T2	Negative	Positive	Indeterminate (neither Pre or Postmenopausal)	NA	NA	NA	WITH TUMOR	Dead	1	967	Short	II
TCGA-D8-A1XG-01A	Tumor	86	female	not reported	stage iiib	M0	N1a	T4b	NA	Negative	Post (prior bilateral ovariectomy OR >12 mo since LMP with no prior hysterectomy)	NA	NA	NA	TUMOR FREE	Alive	0	448	Long	III
TCGA-A2-A0YF-01A	Tumor	67	female	not reported	stage i	M0	N0 (i+)	T1b	NA	Negative	Post (prior bilateral ovariectomy OR >12 mo since LMP with no prior hysterectomy)	NA	NA	NA	TUMOR FREE	Alive	0	1535	Long	I
TCGA-D8-A1XY-01A	Tumor	74	female	not reported	stage iia	MX	N0	T2	NA	NA	Post (prior bilateral ovariectomy OR >12 mo since LMP with no prior hysterectomy)	NA	NA	NA	TUMOR FREE	Alive	0	503	Long	NA
TCGA-A7-A13F-11A	Normal	44	female	not reported	stage iiia	M0	N1a	T3	NA	Negative	Pre (<6 months since LMP AND no prior bilateral ovariectomy AND not on estrogen replacement)	NA	NA	NA	TUMOR FREE	Alive	0	765	NA	III
TCGA-E9-A1R6-01A	Tumor	63	female	not reported	stage iia	M0	N0	T2	NA	Negative	Post (prior bilateral ovariectomy OR >12 mo since LMP with no prior hysterectomy)	NA	NA	NA	TUMOR FREE	Alive	0	339	Long	II
TCGA-BH-A1FL-01A	Tumor	69	female	not reported	stage iib	M0	N1b	T2	NA	NA	NA	NA	NA	NA	NA	Dead	1	1673	Short	II
TCGA-BH-A18S-11A	Normal	79	female	not reported	stage i	M0	N0	T1c	NA	Negative	Post (prior bilateral ovariectomy OR >12 mo since LMP with no prior hysterectomy)	NA	NA	NA	NA	Dead	1	2009	NA	I
TCGA-B6-A40B-01A	Tumor	76	female	not reported	stage i	M0	N0 (i-)	T1b	NA	Negative	Post (prior bilateral ovariectomy OR >12 mo since LMP with no prior hysterectomy)	NA	NA	NA	TUMOR FREE	Alive	0	3152	Long	I
TCGA-E9-A1RE-01A	Tumor	74	female	not reported	stage iiia	M0	N2	T2	NA	Negative	Post (prior bilateral ovariectomy OR >12 mo since LMP with no prior hysterectomy)	NA	NA	NA	TUMOR FREE	Alive	0	1419	Long	III
TCGA-D8-A3Z5-01A	Tumor	54	female	not reported	stage iiic	M0	N3a	T2	NA	Negative	Post (prior bilateral ovariectomy OR >12 mo since LMP with no prior hysterectomy)	NA	NA	NA	TUMOR FREE	Alive	0	1015	Long	III
TCGA-C8-A12Q-01A	Tumor	78	female	not reported	stage iiia	M0	N2	T1	NA	Negative	Post (prior bilateral ovariectomy OR >12 mo since LMP with no prior hysterectomy)	NA	NA	NA	WITH TUMOR	Dead	1	385	Short	III
TCGA-D8-A145-01A	Tumor	80	female	not reported	stage iia	M0	N1a	T1c	NA	Negative	Post (prior bilateral ovariectomy OR >12 mo since LMP with no prior hysterectomy)	NA	NA	NA	TUMOR FREE	Alive	0	410	Long	II
TCGA-B6-A0IK-01A	Tumor	63	female	not reported	stage iiib	M0	N1	T4	Negative	Positive	Indeterminate (neither Pre or Postmenopausal)	NA	NA	NA	WITH TUMOR	Dead	1	571	Short	III
TCGA-C8-A1HE-01A	Tumor	59	female	not reported	stage iia	M0	N0	T2	NA	Negative	Post (prior bilateral ovariectomy OR >12 mo since LMP with no prior hysterectomy)	NA	NA	NA	TUMOR FREE	Alive	0	375	Long	II
TCGA-A1-A0SE-01A	Tumor	56	female	not reported	stage i	M0	N0 (i-)	T1c	NA	Negative	Pre (<6 months since LMP AND no prior bilateral ovariectomy AND not on estrogen replacement)	NA	NA	NA	NA	Alive	0	1321	Long	I
TCGA-GI-A2C8-01A	Tumor	63	female	not reported	stage iiib	MX	N0	T4b	NA	Negative	NA	NA	NA	NA	NA	Alive	0	225	Long	NA
TCGA-B6-A0X7-01A	Tumor	62	female	not reported	stage x	MX	NX	T1c	NA	NA	Post (prior bilateral ovariectomy OR >12 mo since LMP with no prior hysterectomy)	NA	NA	NA	TUMOR FREE	Dead	1	1781	Short	NA
TCGA-BH-A0BJ-11A	Normal	41	female	not reported	stage iib	M0	N1a	T2	NA	Negative	Pre (<6 months since LMP AND no prior bilateral ovariectomy AND not on estrogen replacement)	NA	NA	NA	TUMOR FREE	Alive	0	660	NA	II
TCGA-A8-A08L-01A	Tumor	89	female	not reported	stage iiia	M0	N2a	T3	NA	Negative	Post (prior bilateral ovariectomy OR >12 mo since LMP with no prior hysterectomy)	NA	NA	NA	TUMOR FREE	Dead	1	30	Short	III
TCGA-BH-A0H6-01A	Tumor	82	female	not reported	stage i	M0	NX	T1b	NA	Negative	Post (prior bilateral ovariectomy OR >12 mo since LMP with no prior hysterectomy)	NA	NA	NA	TUMOR FREE	Alive	0	747	Long	NA
TCGA-BH-A5IZ-01A	Tumor	51	female	not reported	stage iib	cM0 (i+)	N1a	T2	NA	Negative	Post (prior bilateral ovariectomy OR >12 mo since LMP with no prior hysterectomy)	NA	NA	NA	TUMOR FREE	Alive	0	567	Long	II
TCGA-OL-A66O-01A	Tumor	39	female	not reported	stage iib	MX	N1a	T2	NA	Negative	Pre (<6 months since LMP AND no prior bilateral ovariectomy AND not on estrogen replacement)	NA	NA	NA	TUMOR FREE	Alive	0	528	Long	NA
TCGA-E9-A228-01A	Tumor	58	female	not reported	stage iib	M0	N1	T2	NA	Negative	Post (prior bilateral ovariectomy OR >12 mo since LMP with no prior hysterectomy)	NA	NA	NA	TUMOR FREE	Alive	0	1285	Long	II
TCGA-A2-A3KD-01A	Tumor	47	female	not reported	stage iiia	M0	N1mi	T3	Close	Positive	Pre (<6 months since LMP AND no prior bilateral ovariectomy AND not on estrogen replacement)	NA	NA	NA	TUMOR FREE	Alive	0	1206	Long	III
TCGA-AQ-A7U7-01A	Tumor	55	female	not reported	stage iiia	M0	N2a	T2	NA	Negative	Post (prior bilateral ovariectomy OR >12 mo since LMP with no prior hysterectomy)	NA	NA	NA	TUMOR FREE	Dead	1	584	Short	III
TCGA-AO-A1KS-01A	Tumor	69	female	not reported	stage iia	M0	N0 (i-)	T2	NA	Negative	Post (prior bilateral ovariectomy OR >12 mo since LMP with no prior hysterectomy)	NA	NA	NA	TUMOR FREE	Alive	0	350	Long	II
TCGA-BH-A18N-01A	Tumor	88	female	not reported	stage iia	M0	N1b	T2	NA	Negative	NA	NA	NA	NA	NA	Dead	1	468	Short	II
TCGA-BH-A202-01A	Tumor	60	female	not reported	stage ii	M0	N0	T2	NA	NA	Post (prior bilateral ovariectomy OR >12 mo since LMP with no prior hysterectomy)	NA	NA	NA	TUMOR FREE	Alive	0	795	Long	II
TCGA-BH-A0EB-01A	Tumor	69	female	not reported	stage ia	M0	N0 (i-)	T1c	NA	Negative	Post (prior bilateral ovariectomy OR >12 mo since LMP with no prior hysterectomy)	NA	NA	NA	TUMOR FREE	Alive	0	745	Long	I
TCGA-E2-A1LB-11A	Normal	41	female	not reported	stage iib	M0	N1	T2	NA	Negative	Pre (<6 months since LMP AND no prior bilateral ovariectomy AND not on estrogen replacement)	NA	NA	NA	TUMOR FREE	Alive	0	2306	NA	II
TCGA-AC-A8OQ-01A	Tumor	72	female	not reported	stage iib	MX	N1a	T2	NA	Negative	Post (prior bilateral ovariectomy OR >12 mo since LMP with no prior hysterectomy)	NA	NA	NA	NA	Alive	0	34	Long	NA
TCGA-AR-A24L-01A	Tumor	26	female	not reported	stage iib	M0	N1	T2	NA	Negative	Pre (<6 months since LMP AND no prior bilateral ovariectomy AND not on estrogen replacement)	NA	NA	NA	WITH TUMOR	Dead	1	2866	Long	II
TCGA-EW-A1PB-01A	Tumor	70	female	not reported	stage iiia	MX	N1a	T3	NA	Negative	Post (prior bilateral ovariectomy OR >12 mo since LMP with no prior hysterectomy)	NA	NA	NA	TUMOR FREE	Alive	0	608	Long	NA
TCGA-A8-A06O-01A	Tumor	60	female	not reported	stage i	M0	N0	T1c	NA	Negative	Post (prior bilateral ovariectomy OR >12 mo since LMP with no prior hysterectomy)	NA	NA	NA	TUMOR FREE	Alive	0	396	Long	I
TCGA-C8-A12Z-01A	Tumor	45	female	not reported	stage iib	M0	N1	T2	Negative	Negative	Peri (6-12 months since last menstrual period)	NA	NA	NA	TUMOR FREE	Alive	0	382	Long	II
TCGA-OL-A66H-01A	Tumor	74	female	not reported	stage ib	MX	N1mi	T1c	NA	Negative	Post (prior bilateral ovariectomy OR >12 mo since LMP with no prior hysterectomy)	NA	NA	NA	TUMOR FREE	Alive	0	812	Long	NA
TCGA-AC-A62Y-01A	Tumor	79	female	not reported	stage iib	MX	N1	T2	NA	Positive	Post (prior bilateral ovariectomy OR >12 mo since LMP with no prior hysterectomy)	NA	NA	NA	TUMOR FREE	Alive	0	530	Long	NA
TCGA-AC-A3YJ-01A	Tumor	66	female	not reported	stage iia	MX	N0 (i-)	T2	NA	Negative	Post (prior bilateral ovariectomy OR >12 mo since LMP with no prior hysterectomy)	NA	NA	NA	TUMOR FREE	Alive	0	754	Long	NA
TCGA-AO-A0JI-01A	Tumor	56	female	not reported	stage iia	M0	N1	T1c	NA	Negative	Post (prior bilateral ovariectomy OR >12 mo since LMP with no prior hysterectomy)	NA	NA	NA	TUMOR FREE	Alive	0	1528	Long	II
TCGA-AN-A0FW-01A	Tumor	67	female	not reported	stage iiia	M0	N2	T2	NA	Negative	Post (prior bilateral ovariectomy OR >12 mo since LMP with no prior hysterectomy)	NA	NA	NA	TUMOR FREE	Alive	0	11	Long	III
TCGA-GM-A5PX-01A	Tumor	65	female	not reported	stage iib	M0	N1mi	T2	NA	Negative	Post (prior bilateral ovariectomy OR >12 mo since LMP with no prior hysterectomy)	NA	NA	NA	NA	Alive	0	551	Long	II
TCGA-A2-A4RX-01A	Tumor	67	female	not reported	stage iia	M0	N0	T2	NA	Negative	Post (prior bilateral ovariectomy OR >12 mo since LMP with no prior hysterectomy)	NA	NA	NA	TUMOR FREE	Alive	0	742	Long	II
TCGA-BH-A18R-01A	Tumor	50	female	not reported	stage iia	M0	N1	T2b	NA	Negative	NA	NA	NA	NA	NA	Dead	1	1142	Short	II
TCGA-BH-A0HK-11A	Normal	81	female	not reported	stage iib	M0	N1	T2	NA	Negative	Post (prior bilateral ovariectomy OR >12 mo since LMP with no prior hysterectomy)	NA	NA	NA	TUMOR FREE	Alive	0	178	NA	II
TCGA-B6-A0WW-01A	Tumor	58	female	not reported	stage x	MX	N1b	T2	NA	Negative	Indeterminate (neither Pre or Postmenopausal)	NA	NA	NA	WITH TUMOR	Dead	1	558	Short	NA
TCGA-A2-A0SV-01A	Tumor	63	female	not reported	stage iv	M1	N2a	T2	NA	Positive	Post (prior bilateral ovariectomy OR >12 mo since LMP with no prior hysterectomy)	NA	NA	NA	WITH TUMOR	Dead	1	825	Short	IV
TCGA-AR-A24U-01A	Tumor	47	female	not reported	stage iia	M0	N1	T1	Negative	Positive	Pre (<6 months since LMP AND no prior bilateral ovariectomy AND not on estrogen replacement)	NA	NA	NA	TUMOR FREE	Alive	0	3128	Long	II
TCGA-B6-A0X0-01A	Tumor	54	female	not reported	stage i	M0	N0 (i-)	T1c	NA	Negative	Indeterminate (neither Pre or Postmenopausal)	NA	NA	NA	NA	Dead	1	3945	Long	I
TCGA-BH-A0C7-01B	Tumor	48	female	not reported	stage iib	M0	N1mi	T2	NA	Negative	Peri (6-12 months since last menstrual period)	NA	NA	NA	TUMOR FREE	Alive	0	2767	Long	II
TCGA-BH-A0EA-01A	Tumor	72	female	not reported	stage iia	M0	N1a	T1c	NA	Negative	Post (prior bilateral ovariectomy OR >12 mo since LMP with no prior hysterectomy)	NA	NA	NA	TUMOR FREE	Dead	1	991	Short	II
TCGA-LL-A440-01A	Tumor	61	female	not reported	stage ia	MX	N0 (i-)	T1c	NA	Negative	Post (prior bilateral ovariectomy OR >12 mo since LMP with no prior hysterectomy)	NA	NA	NA	TUMOR FREE	Alive	0	759	Long	NA
TCGA-A1-A0SQ-01A	Tumor	45	female	not reported	stage iib	MX	N1	T2	NA	Negative	Pre (<6 months since LMP AND no prior bilateral ovariectomy AND not on estrogen replacement)	NA	NA	NA	NA	Alive	0	554	Long	NA
TCGA-A8-A09N-01A	Tumor	57	female	not reported	stage iiic	M0	N3a	T2	NA	Negative	Post (prior bilateral ovariectomy OR >12 mo since LMP with no prior hysterectomy)	NA	NA	NA	NA	Alive	0	31	Long	III
TCGA-AC-A3QQ-01B	Tumor	54	female	not reported	stage ia	MX	N0 (i-)	T1c	NA	Close	Peri (6-12 months since last menstrual period)	NA	NA	NA	TUMOR FREE	Alive	0	734	Long	NA
TCGA-E2-A1BC-11A	Normal	63	female	not reported	stage ia	M0	N0	T1c	NA	Positive	Post (prior bilateral ovariectomy OR >12 mo since LMP with no prior hysterectomy)	NA	NA	NA	TUMOR FREE	Alive	0	501	NA	I
TCGA-BH-A18V-06A	Tumor	48	female	not reported	stage iib	M0	N1b	T2	NA	Negative	NA	NA	NA	NA	NA	Dead	1	1556	Short	II
TCGA-AC-A2BM-01A	Tumor	41	female	not reported	stage iib	MX	N1a	T2	NA	Negative	NA	NA	NA	NA	TUMOR FREE	Alive	0	3022	Long	NA
TCGA-E2-A14V-01A	Tumor	53	female	not reported	stage iib	M0	N1	T2	NA	Negative	Post (prior bilateral ovariectomy OR >12 mo since LMP with no prior hysterectomy)	NA	NA	NA	TUMOR FREE	Alive	0	1042	Long	II
TCGA-C8-A137-01A	Tumor	34	female	not reported	stage iib	M0	N1	T2	NA	Negative	Pre (<6 months since LMP AND no prior bilateral ovariectomy AND not on estrogen replacement)	NA	NA	NA	WITH TUMOR	Alive	0	379	Long	II
TCGA-BH-A0DT-01A	Tumor	41	female	not reported	stage iia	M0	N1a	T1c	NA	Negative	Pre (<6 months since LMP AND no prior bilateral ovariectomy AND not on estrogen replacement)	NA	NA	NA	TUMOR FREE	Alive	0	2403	Long	II
TCGA-E9-A1R4-01A	Tumor	66	female	not reported	stage ia	M0	N0	T1c	NA	Negative	Post (prior bilateral ovariectomy OR >12 mo since LMP with no prior hysterectomy)	NA	NA	NA	NA	Alive	0	186	Long	I
TCGA-D8-A1JB-01A	Tumor	54	female	not reported	stage iib	M0	N1a	T2	NA	Negative	Post (prior bilateral ovariectomy OR >12 mo since LMP with no prior hysterectomy)	NA	NA	NA	TUMOR FREE	Alive	0	1688	Long	II
TCGA-HN-A2NL-01A	Tumor	56	female	not reported	stage iia	M0	N0	T2	NA	Negative	Post (prior bilateral ovariectomy OR >12 mo since LMP with no prior hysterectomy)	NA	NA	NA	TUMOR FREE	Alive	0	79	Long	II
TCGA-BH-A0BO-01A	Tumor	54	female	not reported	stage i	M0	N0	T1b	NA	Negative	Pre (<6 months since LMP AND no prior bilateral ovariectomy AND not on estrogen replacement)	NA	NA	NA	TUMOR FREE	Alive	0	2197	Long	I
TCGA-BH-A1FE-06A	Tumor	31	female	not reported	stage iib	M0	N1	T2	NA	NA	NA	NA	NA	NA	NA	Dead	1	2273	Long	II
TCGA-C8-A275-01A	Tumor	56	female	not reported	stage iia	M0	N1	T1	NA	Negative	Post (prior bilateral ovariectomy OR >12 mo since LMP with no prior hysterectomy)	NA	NA	NA	NA	Alive	0	1	Long	II
TCGA-S3-AA10-01A	Tumor	65	female	not reported	stage iia	M0	N0	T2	NA	Negative	Post (prior bilateral ovariectomy OR >12 mo since LMP with no prior hysterectomy)	NA	NA	NA	TUMOR FREE	Alive	0	586	Long	II
TCGA-A8-A08A-01A	Tumor	89	female	not reported	stage i	M0	N0	T1c	NA	Negative	Post (prior bilateral ovariectomy OR >12 mo since LMP with no prior hysterectomy)	NA	NA	NA	NA	Alive	0	30	Long	I
TCGA-AO-A0J7-01A	Tumor	71	female	not reported	stage iib	M0	N1	T2	NA	Negative	Post (prior bilateral ovariectomy OR >12 mo since LMP with no prior hysterectomy)	NA	NA	NA	TUMOR FREE	Alive	0	618	Long	II
TCGA-BH-A0W4-01A	Tumor	46	female	not reported	stage iia	M0	N0 (i-)	T2	NA	NA	NA	NA	NA	NA	TUMOR FREE	Alive	0	759	Long	II
TCGA-EW-A2FV-01A	Tumor	39	female	not reported	stage iiic	MX	N3a	T3	Negative	Negative	Pre (<6 months since LMP AND no prior bilateral ovariectomy AND not on estrogen replacement)	NA	NA	NA	TUMOR FREE	Alive	0	788	Long	NA
TCGA-AR-A252-01A	Tumor	50	female	not reported	stage i	M0	N0	T1	NA	Negative	Pre (<6 months since LMP AND no prior bilateral ovariectomy AND not on estrogen replacement)	NA	NA	NA	TUMOR FREE	Alive	0	2838	Long	I
TCGA-BH-A8G0-01A	Tumor	54	female	not reported	stage iib	M0	N1a	T2	NA	Negative	Peri (6-12 months since last menstrual period)	NA	NA	NA	TUMOR FREE	Alive	0	662	Long	II
TCGA-AN-A0XR-01A	Tumor	55	female	not reported	stage iiia	M0	N2	T2	NA	Negative	Post (prior bilateral ovariectomy OR >12 mo since LMP with no prior hysterectomy)	NA	NA	NA	TUMOR FREE	Alive	0	10	Long	III
TCGA-A2-A0YC-01A	Tumor	59	female	not reported	stage iib	M0	N1mi	T2	NA	Close	Post (prior bilateral ovariectomy OR >12 mo since LMP with no prior hysterectomy)	Positive	Negative	Positive	WITH TUMOR	Alive	0	990	Long	II
TCGA-BH-A18J-01A	Tumor	56	female	not reported	stage iv	M1	N2	T4b	NA	Negative	NA	NA	NA	NA	NA	Dead	1	612	Short	IV
TCGA-BH-A1FR-11B	Normal	73	female	not reported	stage iiib	M0	N1a	T4b	NA	NA	NA	NA	NA	NA	NA	Dead	1	1642	NA	III
TCGA-BH-A0W7-01A	Tumor	49	female	not reported	stage i	M0	N0 (i-)	T1c	NA	Negative	NA	NA	NA	NA	TUMOR FREE	Alive	0	1363	Long	I
TCGA-AC-A2B8-01A	Tumor	84	female	not reported	stage iib	M0	N0 (i-)	T3	NA	Negative	Post (prior bilateral ovariectomy OR >12 mo since LMP with no prior hysterectomy)	NA	NA	NA	TUMOR FREE	Alive	0	677	Long	II
TCGA-AO-A0JL-01A	Tumor	59	female	not reported	stage iiia	M0	N2a	T2	NA	Negative	Post (prior bilateral ovariectomy OR >12 mo since LMP with no prior hysterectomy)	NA	NA	NA	TUMOR FREE	Alive	0	1683	Long	III
TCGA-BH-A1FB-11A	Normal	60	female	not reported	stage iib	M0	N1b	T2	NA	NA	Post (prior bilateral ovariectomy OR >12 mo since LMP with no prior hysterectomy)	NA	NA	NA	NA	Dead	1	3669	NA	II
TCGA-D8-A27W-01A	Tumor	55	female	not reported	stage iiib	M0	N0	T4b	NA	Negative	Post (prior bilateral ovariectomy OR >12 mo since LMP with no prior hysterectomy)	NA	NA	NA	TUMOR FREE	Alive	0	373	Long	III
TCGA-B6-A0RO-01A	Tumor	71	female	not reported	stage iiib	M0	N1a	T4	NA	Negative	Post (prior bilateral ovariectomy OR >12 mo since LMP with no prior hysterectomy)	NA	NA	NA	TUMOR FREE	Alive	0	4929	Long	III
TCGA-BH-A0DE-01A	Tumor	62	female	not reported	stage iia	M0	N0	T2	NA	Negative	Post (prior bilateral ovariectomy OR >12 mo since LMP with no prior hysterectomy)	NA	NA	NA	TUMOR FREE	Alive	0	2372	Long	II
TCGA-A7-A0DC-01B	Tumor	63	female	not reported	stage ia	M0	N0 (i-)	T1c	NA	Negative	Post (prior bilateral ovariectomy OR >12 mo since LMP with no prior hysterectomy)	NA	NA	NA	NA	Alive	0	906	Long	I
TCGA-A7-A4SF-01A	Tumor	54	female	not reported	stage iia	M0	N0	T2	Positive	Positive	Post (prior bilateral ovariectomy OR >12 mo since LMP with no prior hysterectomy)	NA	NA	NA	TUMOR FREE	Alive	0	545	Long	II
TCGA-BH-A0HA-11A	Normal	31	female	not reported	stage i	M0	N0 (i-)	T1c	NA	Negative	Pre (<6 months since LMP AND no prior bilateral ovariectomy AND not on estrogen replacement)	NA	NA	NA	TUMOR FREE	Alive	0	1611	NA	I
TCGA-B6-A0RV-01A	Tumor	42	female	not reported	stage iiia	M0	N2	T3	NA	Negative	Indeterminate (neither Pre or Postmenopausal)	NA	NA	NA	TUMOR FREE	Alive	0	5156	Long	III
TCGA-AC-A7VB-01A	Tumor	51	female	not reported	stage iia	MX	N1a	T1c	NA	Negative	NA	NA	NA	NA	TUMOR FREE	Alive	0	250	Long	NA
TCGA-D8-A27P-01A	Tumor	64	female	not reported	stage ia	M0	N0	T1c	NA	Negative	Post (prior bilateral ovariectomy OR >12 mo since LMP with no prior hysterectomy)	NA	NA	NA	TUMOR FREE	Alive	0	49	Long	I
TCGA-BH-A8FY-01A	Tumor	87	female	not reported	stage ia	M0	N0 (i+)	T1c	NA	Negative	Post (prior bilateral ovariectomy OR >12 mo since LMP with no prior hysterectomy)	NA	NA	NA	NA	Dead	1	295	Short	I
TCGA-BH-A0E1-11A	Normal	52	female	not reported	stage iib	M0	N1	T2	NA	Negative	Peri (6-12 months since last menstrual period)	NA	NA	NA	TUMOR FREE	Alive	0	477	NA	II
TCGA-BH-A42T-01A	Tumor	75	female	not reported	stage iia	M0	N0 (i+)	T2	NA	Negative	Post (prior bilateral ovariectomy OR >12 mo since LMP with no prior hysterectomy)	NA	NA	NA	TUMOR FREE	Dead	1	320	Short	II
TCGA-AN-A046-01A	Tumor	68	female	not reported	stage iia	M0	N0	T2	NA	Negative	Post (prior bilateral ovariectomy OR >12 mo since LMP with no prior hysterectomy)	NA	NA	NA	TUMOR FREE	Alive	0	10	Long	II
TCGA-A2-A0SX-01A	Tumor	48	female	not reported	stage ia	M0	N0 (i-)	T1c	Negative	Positive	Pre (<6 months since LMP AND no prior bilateral ovariectomy AND not on estrogen replacement)	NA	NA	NA	WITH TUMOR	Alive	0	1534	Long	I
TCGA-A8-A06U-01A	Tumor	80	female	not reported	stage iib	M0	N1a	T2	NA	Negative	Post (prior bilateral ovariectomy OR >12 mo since LMP with no prior hysterectomy)	NA	NA	NA	TUMOR FREE	Dead	1	883	Short	II
TCGA-BH-A0HP-01A	Tumor	65	female	not reported	stage iiia	M0	N2a	T3	NA	Negative	Post (prior bilateral ovariectomy OR >12 mo since LMP with no prior hysterectomy)	NA	NA	NA	TUMOR FREE	Alive	0	414	Long	III
TCGA-BH-A18U-01A	Tumor	72	female	not reported	stage iiia	M0	N2a	T2	NA	Negative	Post (prior bilateral ovariectomy OR >12 mo since LMP with no prior hysterectomy)	NA	NA	NA	NA	Dead	1	1563	Short	III
TCGA-AN-A0AS-01A	Tumor	70	female	not reported	stage iiia	M0	N2	T2	NA	Negative	Post (prior bilateral ovariectomy OR >12 mo since LMP with no prior hysterectomy)	NA	NA	NA	TUMOR FREE	Alive	0	10	Long	III
TCGA-BH-A1F2-01A	Tumor	53	female	not reported	stage iiib	M0	N1b	T4b	NA	NA	NA	NA	NA	NA	NA	Dead	1	959	Short	III
TCGA-BH-A18M-01A	Tumor	39	female	not reported	stage iiia	M0	N1	T3	NA	Negative	NA	NA	NA	NA	NA	Dead	1	2207	Long	III
TCGA-C8-A12L-01A	Tumor	67	female	not reported	stage iia	M0	N0 (i-)	T2	NA	Negative	Post (prior bilateral ovariectomy OR >12 mo since LMP with no prior hysterectomy)	NA	NA	NA	TUMOR FREE	Alive	0	363	Long	II
TCGA-E9-A1R7-01A	Tumor	64	female	not reported	stage iia	M0	N0	T2	NA	Negative	Post (prior bilateral ovariectomy OR >12 mo since LMP with no prior hysterectomy)	NA	NA	NA	TUMOR FREE	Alive	0	1467	Long	II
TCGA-D8-A1X8-01A	Tumor	62	female	not reported	stage iiia	M0	N2a	T1c	NA	Negative	Post (prior bilateral ovariectomy OR >12 mo since LMP with no prior hysterectomy)	NA	NA	NA	TUMOR FREE	Alive	0	783	Long	III
TCGA-AR-A24V-01A	Tumor	52	female	not reported	stage iib	M0	N1	T2	NA	Negative	Peri (6-12 months since last menstrual period)	NA	NA	NA	TUMOR FREE	Alive	0	3203	Long	II
TCGA-AC-A6IX-01A	Tumor	49	female	not reported	stage iiic	MX	N3a	T2	NA	Negative	Peri (6-12 months since last menstrual period)	NA	NA	NA	TUMOR FREE	Alive	0	373	Long	NA
TCGA-D8-A1JH-01A	Tumor	56	female	not reported	stage ia	M0	N0	T1c	NA	Negative	Post (prior bilateral ovariectomy OR >12 mo since LMP with no prior hysterectomy)	NA	NA	NA	TUMOR FREE	Alive	0	426	Long	I
TCGA-E2-A573-01A	Tumor	48	female	not reported	stage ia	M0	N0	T1c	NA	Negative	Peri (6-12 months since last menstrual period)	NA	NA	NA	TUMOR FREE	Alive	0	1062	Long	I
TCGA-BH-A0BL-01A	Tumor	35	female	not reported	stage i	M0	N0	T1c	NA	Negative	Pre (<6 months since LMP AND no prior bilateral ovariectomy AND not on estrogen replacement)	NA	NA	NA	TUMOR FREE	Alive	0	2278	Long	I
TCGA-EW-A1P6-01A	Tumor	64	female	not reported	stage iib	M0	N1a	T2	NA	Close	Post (prior bilateral ovariectomy OR >12 mo since LMP with no prior hysterectomy)	NA	NA	NA	TUMOR FREE	Alive	0	562	Long	II
TCGA-BH-A0DL-01A	Tumor	64	female	not reported	stage iia	M0	N0	T2	NA	Negative	Post (prior bilateral ovariectomy OR >12 mo since LMP with no prior hysterectomy)	NA	NA	NA	TUMOR FREE	Alive	0	2381	Long	II
TCGA-AC-A2FB-11A	Normal	65	female	not reported	stage iia	MX	N0	T2	NA	Negative	NA	NA	NA	NA	TUMOR FREE	Alive	0	1234	NA	NA
TCGA-B6-A0IA-01A	Tumor	51	female	not reported	stage iia	M0	N0 (i-)	T2	NA	Negative	Indeterminate (neither Pre or Postmenopausal)	NA	NA	NA	TUMOR FREE	Alive	0	8391	Long	II
TCGA-E2-A1L7-01A	Tumor	40	female	not reported	stage iiia	M0	N2	T2	NA	Negative	Pre (<6 months since LMP AND no prior bilateral ovariectomy AND not on estrogen replacement)	NA	NA	NA	TUMOR FREE	Alive	0	1836	Long	III
TCGA-BH-A18F-01A	Tumor	50	female	not reported	stage iia	M0	N0	T2	NA	Negative	Peri (6-12 months since last menstrual period)	NA	NA	NA	TUMOR FREE	Alive	0	1001	Long	II
TCGA-C8-A1HI-01A	Tumor	40	female	not reported	stage iiia	M0	N2	T2	NA	Negative	Pre (<6 months since LMP AND no prior bilateral ovariectomy AND not on estrogen replacement)	NA	NA	NA	TUMOR FREE	Alive	0	343	Long	III
TCGA-BH-A0BD-01A	Tumor	47	female	not reported	stage iia	M0	N1a	T1c	NA	Negative	Pre (<6 months since LMP AND no prior bilateral ovariectomy AND not on estrogen replacement)	NA	NA	NA	TUMOR FREE	Alive	0	554	Long	II
TCGA-AN-A0G0-01A	Tumor	56	female	not reported	stage iia	M0	N0	T2	NA	Negative	Post (prior bilateral ovariectomy OR >12 mo since LMP with no prior hysterectomy)	NA	NA	NA	TUMOR FREE	Alive	0	16	Long	II
TCGA-BH-A0E7-01A	Tumor	79	female	not reported	stage iib	M0	N1a	T2	NA	Negative	Post (prior bilateral ovariectomy OR >12 mo since LMP with no prior hysterectomy)	NA	NA	NA	TUMOR FREE	Alive	0	1363	Long	II
TCGA-A8-A08S-01A	Tumor	71	female	not reported	stage iia	M0	N1	T1c	NA	Negative	Post (prior bilateral ovariectomy OR >12 mo since LMP with no prior hysterectomy)	NA	NA	NA	TUMOR FREE	Alive	0	1004	Long	II
TCGA-A8-A08C-01A	Tumor	65	female	not reported	stage iia	M0	N0	T2	NA	Negative	Post (prior bilateral ovariectomy OR >12 mo since LMP with no prior hysterectomy)	NA	NA	NA	TUMOR FREE	Alive	0	881	Long	II
TCGA-C8-A1HO-01A	Tumor	34	female	not reported	stage iiic	M0	N3	T3	NA	Negative	Pre (<6 months since LMP AND no prior bilateral ovariectomy AND not on estrogen replacement)	NA	NA	NA	TUMOR FREE	Alive	0	375	Long	III
TCGA-E9-A1NF-01A	Tumor	60	female	not reported	stage iia	M0	N0	T2	NA	Negative	Post (prior bilateral ovariectomy OR >12 mo since LMP with no prior hysterectomy)	NA	NA	NA	WITH TUMOR	Dead	1	1072	Short	II
TCGA-AO-A0J6-01A	Tumor	61	female	not reported	stage iia	M0	N0 (i-)	T2	NA	Negative	Post (prior bilateral ovariectomy OR >12 mo since LMP with no prior hysterectomy)	NA	NA	NA	TUMOR FREE	Alive	0	1140	Long	II
TCGA-LL-A5YP-01A	Tumor	49	female	not reported	stage iib	M0	N1a	T2	NA	Negative	Post (prior bilateral ovariectomy OR >12 mo since LMP with no prior hysterectomy)	NA	NA	NA	NA	Alive	0	450	Long	II
TCGA-BH-A0DI-01A	Tumor	63	female	not reported	stage iib	M0	N1a	T2	NA	Negative	Post (prior bilateral ovariectomy OR >12 mo since LMP with no prior hysterectomy)	NA	NA	NA	TUMOR FREE	Alive	0	912	Long	II
TCGA-BH-A1FJ-01A	Tumor	66	female	not reported	stage iiia	M0	N1b	T3	NA	NA	NA	NA	NA	NA	NA	Dead	1	1927	Long	III
TCGA-UU-A93S-01A	Tumor	63	female	not reported	stage iv	M1	N3b	T4d	NA	Positive	Post (prior bilateral ovariectomy OR >12 mo since LMP with no prior hysterectomy)	NA	NA	NA	NA	Dead	1	116	Short	IV
TCGA-A2-A0YE-01A	Tumor	48	female	not reported	stage iib	M0	N1a	T2	NA	Negative	Post (prior bilateral ovariectomy OR >12 mo since LMP with no prior hysterectomy)	NA	NA	NA	TUMOR FREE	Alive	0	554	Long	II
TCGA-E9-A1N6-11A	Normal	52	female	not reported	stage iib	M0	N1	T2	NA	Negative	Post (prior bilateral ovariectomy OR >12 mo since LMP with no prior hysterectomy)	NA	NA	NA	WITH TUMOR	Dead	1	678	NA	II
TCGA-BH-A209-01A	Tumor	77	female	not reported	stage i	M0	N0	T1c	NA	NA	Post (prior bilateral ovariectomy OR >12 mo since LMP with no prior hysterectomy)	NA	NA	NA	NA	Dead	1	3959	Long	I
TCGA-OL-A5S0-01A	Tumor	66	female	not reported	stage iib	MX	N1a	T2	NA	Negative	Post (prior bilateral ovariectomy OR >12 mo since LMP with no prior hysterectomy)	NA	NA	NA	TUMOR FREE	Alive	0	620	Long	NA
TCGA-HN-A2OB-01A	Tumor	45	female	not reported	stage iib	M0	N1	T2	NA	Negative	Pre (<6 months since LMP AND no prior bilateral ovariectomy AND not on estrogen replacement)	NA	NA	NA	WITH TUMOR	Dead	1	1900	Long	II
TCGA-D8-A27H-01A	Tumor	72	female	not reported	stage iia	M0	N0	T2	NA	Negative	Post (prior bilateral ovariectomy OR >12 mo since LMP with no prior hysterectomy)	NA	NA	NA	TUMOR FREE	Alive	0	397	Long	II
TCGA-BH-A1F6-01A	Tumor	51	female	not reported	not reported	MX	N2a	T4d	NA	NA	NA	NA	NA	NA	NA	Dead	1	2965	Long	NA
TCGA-A1-A0SD-01A	Tumor	59	female	not reported	stage iia	M0	N0	T2	Negative	Positive	NA	NA	NA	NA	NA	Alive	0	437	Long	II
TCGA-A7-A26J-01B	Tumor	49	female	not reported	stage iia	M0	N0	T2	NA	Negative	Pre (<6 months since LMP AND no prior bilateral ovariectomy AND not on estrogen replacement)	NA	NA	NA	TUMOR FREE	Alive	0	627	Long	II
TCGA-D8-A1XC-01A	Tumor	85	female	not reported	stage iiib	M0	N1a	T4b	NA	Negative	Post (prior bilateral ovariectomy OR >12 mo since LMP with no prior hysterectomy)	NA	NA	NA	WITH TUMOR	Dead	1	377	Short	III
TCGA-AQ-A04J-01A	Tumor	45	female	not reported	stage iia	M0	N0 (i+)	T2	NA	Negative	Pre (<6 months since LMP AND no prior bilateral ovariectomy AND not on estrogen replacement)	NA	NA	NA	TUMOR FREE	Alive	0	819	Long	II
TCGA-LD-A66U-01A	Tumor	44	female	not reported	stage iib	MX	N1mi	T2	NA	Negative	NA	NA	NA	NA	TUMOR FREE	Alive	0	646	Long	NA
TCGA-E2-A15O-01A	Tumor	89	female	not reported	stage i	M0	NX	T1c	NA	Negative	Post (prior bilateral ovariectomy OR >12 mo since LMP with no prior hysterectomy)	NA	NA	NA	TUMOR FREE	Alive	0	289	Long	NA
TCGA-BH-A0HO-01A	Tumor	48	female	not reported	stage iia	M0	N1a	T1c	NA	Negative	Pre (<6 months since LMP AND no prior bilateral ovariectomy AND not on estrogen replacement)	NA	NA	NA	TUMOR FREE	Alive	0	76	Long	II
TCGA-A7-A6VW-01A	Tumor	48	female	not reported	stage iia	M0	N0	T2	NA	Close	Post (prior bilateral ovariectomy OR >12 mo since LMP with no prior hysterectomy)	NA	NA	NA	TUMOR FREE	Alive	0	285	Long	II
TCGA-E2-A153-11A	Normal	51	female	not reported	stage iib	M0	N1a	T2	NA	Negative	Pre (<6 months since LMP AND no prior bilateral ovariectomy AND not on estrogen replacement)	NA	NA	NA	TUMOR FREE	Alive	0	707	NA	II
TCGA-AQ-A0Y5-01A	Tumor	70	female	not reported	stage iiia	MX	N2a	T2	NA	Negative	Post (prior bilateral ovariectomy OR >12 mo since LMP with no prior hysterectomy)	NA	NA	NA	TUMOR FREE	Dead	1	172	Short	NA
TCGA-3C-AALJ-01A	Tumor	62	female	not reported	stage iib	M0	N1a	T2	NA	Negative	Post (prior bilateral ovariectomy OR >12 mo since LMP with no prior hysterectomy)	NA	NA	NA	TUMOR FREE	Alive	0	1474	Long	II
TCGA-BH-AB28-01A	Tumor	53	female	not reported	stage iiia	M0	N1a	T3	NA	Negative	NA	NA	NA	NA	TUMOR FREE	Alive	0	287	Long	III
TCGA-EW-A1PH-01A	Tumor	52	female	not reported	stage iia	M0	N1a	T1c	NA	Negative	Post (prior bilateral ovariectomy OR >12 mo since LMP with no prior hysterectomy)	NA	NA	NA	TUMOR FREE	Alive	0	607	Long	II
TCGA-AO-A0JE-01A	Tumor	53	female	not reported	stage iiia	M0	N2a	T2	NA	Positive	Post (prior bilateral ovariectomy OR >12 mo since LMP with no prior hysterectomy)	NA	NA	NA	TUMOR FREE	Alive	0	2335	Long	III
TCGA-D8-A1XF-01A	Tumor	45	female	not reported	stage iia	M0	N0	T2	NA	NA	Pre (<6 months since LMP AND no prior bilateral ovariectomy AND not on estrogen replacement)	NA	NA	NA	TUMOR FREE	Alive	0	463	Long	II
TCGA-BH-A0BQ-01A	Tumor	39	female	not reported	stage i	M0	N0	T1c	NA	Negative	Pre (<6 months since LMP AND no prior bilateral ovariectomy AND not on estrogen replacement)	NA	NA	NA	TUMOR FREE	Alive	0	2255	Long	I
TCGA-E9-A1RF-11A	Normal	68	female	not reported	stage iiia	M0	N2	T2	NA	Negative	Post (prior bilateral ovariectomy OR >12 mo since LMP with no prior hysterectomy)	NA	NA	NA	NA	Alive	0	200	NA	III
TCGA-E2-A158-01A	Tumor	43	female	not reported	stage iia	M0	N1mi	T1c	NA	Negative	Pre (<6 months since LMP AND no prior bilateral ovariectomy AND not on estrogen replacement)	NA	NA	NA	TUMOR FREE	Alive	0	450	Long	I
TCGA-A8-A08I-01A	Tumor	53	female	not reported	stage iia	M0	N0	T2	NA	Negative	Post (prior bilateral ovariectomy OR >12 mo since LMP with no prior hysterectomy)	NA	NA	NA	TUMOR FREE	Alive	0	365	Long	II
TCGA-B6-A0X4-01A	Tumor	62	female	not reported	stage iib	M0	N1b	T2	NA	Negative	Post (prior bilateral ovariectomy OR >12 mo since LMP with no prior hysterectomy)	NA	NA	NA	WITH TUMOR	Dead	1	860	Short	II
TCGA-E9-A2JS-01A	Tumor	72	female	not reported	stage iib	M0	N1	T2	NA	Negative	Post (prior bilateral ovariectomy OR >12 mo since LMP with no prior hysterectomy)	NA	NA	NA	WITH TUMOR	Dead	1	904	Short	II
TCGA-A2-A25B-01A	Tumor	39	female	not reported	stage iib	M0	N1	T2	NA	Close	Pre (<6 months since LMP AND no prior bilateral ovariectomy AND not on estrogen replacement)	NA	NA	NA	WITH TUMOR	Alive	0	1291	Long	II
TCGA-BH-A1F6-11B	Normal	51	female	not reported	not reported	MX	N2a	T4d	NA	NA	NA	NA	NA	NA	NA	Dead	1	2965	NA	NA
TCGA-B6-A0WY-01A	Tumor	40	female	not reported	stage iiia	M0	N1b	T3	NA	Negative	Pre (<6 months since LMP AND no prior bilateral ovariectomy AND not on estrogen replacement)	NA	NA	NA	WITH TUMOR	Dead	1	3461	Long	III
TCGA-A7-A0D9-01A	Tumor	37	female	not reported	stage iia	M0	N0 (i-)	T2	NA	Negative	Pre (<6 months since LMP AND no prior bilateral ovariectomy AND not on estrogen replacement)	NA	NA	NA	TUMOR FREE	Alive	0	1139	Long	II
TCGA-A8-A09E-01A	Tumor	73	female	not reported	stage iiib	M0	N1a	T4b	NA	Positive	Post (prior bilateral ovariectomy OR >12 mo since LMP with no prior hysterectomy)	NA	NA	NA	WITH TUMOR	Alive	0	1492	Long	III
TCGA-BH-A1ES-06A	Tumor	35	female	not reported	stage iib	M0	N1a	T2	NA	NA	Pre (<6 months since LMP AND no prior bilateral ovariectomy AND not on estrogen replacement)	NA	NA	NA	NA	Dead	1	3462	Long	II
TCGA-EW-A1OW-01A	Tumor	58	female	not reported	stage iia	MX	N0	T2	NA	Negative	Post (prior bilateral ovariectomy OR >12 mo since LMP with no prior hysterectomy)	NA	NA	NA	TUMOR FREE	Alive	0	694	Long	NA
TCGA-D8-A1XD-01A	Tumor	36	female	not reported	stage iiia	M0	N2a	T1c	NA	Negative	Pre (<6 months since LMP AND no prior bilateral ovariectomy AND not on estrogen replacement)	NA	NA	NA	TUMOR FREE	Alive	0	522	Long	III
TCGA-E9-A54X-01A	Tumor	85	female	not reported	stage ia	M0	N0 (i-)	T1b	NA	Negative	Post (prior bilateral ovariectomy OR >12 mo since LMP with no prior hysterectomy)	NA	NA	NA	TUMOR FREE	Alive	0	727	Long	I
TCGA-A7-A0DB-01C	Tumor	56	female	not reported	stage iia	M0	N0 (i-)	T2	NA	Close	Post (prior bilateral ovariectomy OR >12 mo since LMP with no prior hysterectomy)	NA	NA	NA	TUMOR FREE	Alive	0	1007	Long	II
TCGA-A2-A0CX-01A	Tumor	52	female	not reported	stage iia	M0	N0 (i-)	T2	NA	Negative	Pre (<6 months since LMP AND no prior bilateral ovariectomy AND not on estrogen replacement)	NA	NA	NA	TUMOR FREE	Alive	0	1728	Long	II
TCGA-E9-A5FK-01A	Tumor	60	female	not reported	stage iiic	M0	N3	T2	NA	Negative	Post (prior bilateral ovariectomy OR >12 mo since LMP with no prior hysterectomy)	NA	NA	NA	TUMOR FREE	Alive	0	812	Long	III
TCGA-BH-A1FG-11B	Normal	88	female	not reported	stage i	M0	NX	T1c	NA	NA	Post (prior bilateral ovariectomy OR >12 mo since LMP with no prior hysterectomy)	NA	NA	NA	NA	Dead	1	577	NA	NA
TCGA-C8-A8HQ-01A	Tumor	53	female	not reported	stage iib	M0	N1	T2	NA	Negative	Post (prior bilateral ovariectomy OR >12 mo since LMP with no prior hysterectomy)	NA	NA	NA	TUMOR FREE	Alive	0	380	Long	II
TCGA-BH-A0BP-01A	Tumor	76	female	not reported	stage i	M0	N0	T1c	NA	Negative	Post (prior bilateral ovariectomy OR >12 mo since LMP with no prior hysterectomy)	NA	NA	NA	TUMOR FREE	Dead	1	2296	Long	I
TCGA-B6-A0RL-01A	Tumor	60	female	not reported	stage iia	M0	N0 (i-)	T2	NA	Negative	NA	NA	NA	NA	TUMOR FREE	Dead	1	2469	Long	II
TCGA-A8-A08F-01A	Tumor	59	female	not reported	stage iiic	M0	N3a	T2	NA	Negative	Post (prior bilateral ovariectomy OR >12 mo since LMP with no prior hysterectomy)	NA	NA	NA	TUMOR FREE	Alive	0	1004	Long	III
TCGA-A2-A0CK-01A	Tumor	60	female	not reported	stage iiia	M0	N2a	T3	Negative	Positive	Post (prior bilateral ovariectomy OR >12 mo since LMP with no prior hysterectomy)	NA	NA	NA	TUMOR FREE	Alive	0	4159	Long	III
TCGA-E9-A1N4-01A	Tumor	41	female	not reported	stage iiia	M0	N2	T2	NA	Negative	Pre (<6 months since LMP AND no prior bilateral ovariectomy AND not on estrogen replacement)	NA	NA	NA	TUMOR FREE	Alive	0	1000	Long	III
TCGA-D8-A1XZ-01A	Tumor	81	female	not reported	stage iiia	MX	N2a	T1c	NA	Negative	Post (prior bilateral ovariectomy OR >12 mo since LMP with no prior hysterectomy)	NA	NA	NA	TUMOR FREE	Alive	0	466	Long	NA
TCGA-OL-A66J-01A	Tumor	80	female	not reported	stage i	MX	N0	T1c	NA	Negative	Post (prior bilateral ovariectomy OR >12 mo since LMP with no prior hysterectomy)	NA	NA	NA	TUMOR FREE	Alive	0	1996	Long	NA
TCGA-BH-A18N-11A	Normal	88	female	not reported	stage iia	M0	N1b	T2	NA	Negative	NA	NA	NA	NA	NA	Dead	1	468	NA	II
TCGA-EW-A424-01A	Tumor	51	female	not reported	stage iiia	MX	N1	T3	NA	Negative	NA	NA	NA	NA	TUMOR FREE	Alive	0	715	Long	NA
TCGA-A7-A3RF-01A	Tumor	79	female	not reported	stage iia	M0	N0	T2	Negative	Positive	Post (prior bilateral ovariectomy OR >12 mo since LMP with no prior hysterectomy)	NA	NA	NA	WITH TUMOR	Alive	0	408	Long	II
TCGA-AR-A24H-01A	Tumor	65	female	not reported	stage iia	M0	N0	T2	NA	Negative	Post (prior bilateral ovariectomy OR >12 mo since LMP with no prior hysterectomy)	NA	NA	NA	TUMOR FREE	Alive	0	4894	Long	II
TCGA-A8-A06T-01A	Tumor	75	female	not reported	stage iiia	M0	N1a	T3	NA	Negative	Post (prior bilateral ovariectomy OR >12 mo since LMP with no prior hysterectomy)	NA	NA	NA	TUMOR FREE	Alive	0	1614	Long	III
TCGA-C8-A1HL-01A	Tumor	38	female	not reported	stage iiia	M0	N1	T3	NA	Negative	Pre (<6 months since LMP AND no prior bilateral ovariectomy AND not on estrogen replacement)	NA	NA	NA	TUMOR FREE	Alive	0	317	Long	III
TCGA-BH-A0DG-11A	Normal	30	female	not reported	stage iia	M0	N0	T2	NA	Negative	Pre (<6 months since LMP AND no prior bilateral ovariectomy AND not on estrogen replacement)	NA	NA	NA	TUMOR FREE	Alive	0	2041	NA	II
TCGA-AN-A0FK-01A	Tumor	88	female	not reported	stage iiib	M0	N0	T4	NA	Negative	Post (prior bilateral ovariectomy OR >12 mo since LMP with no prior hysterectomy)	NA	NA	NA	TUMOR FREE	Alive	0	213	Long	III
TCGA-BH-A0BG-01A	Tumor	73	female	not reported	stage i	M0	N0	T1	NA	Negative	Post (prior bilateral ovariectomy OR >12 mo since LMP with no prior hysterectomy)	NA	NA	NA	TUMOR FREE	Alive	0	1871	Long	I
TCGA-D8-A13Z-01A	Tumor	51	female	not reported	not reported	M0	N2a	T2	NA	Negative	Post (prior bilateral ovariectomy OR >12 mo since LMP with no prior hysterectomy)	NA	NA	NA	TUMOR FREE	Alive	0	635	Long	III
TCGA-OL-A5D6-01A	Tumor	71	female	not reported	stage iia	MX	N0	T2	NA	Negative	Post (prior bilateral ovariectomy OR >12 mo since LMP with no prior hysterectomy)	NA	NA	NA	TUMOR FREE	Dead	1	1104	Short	NA
TCGA-A8-A091-01A	Tumor	61	female	not reported	stage iia	M0	N0	T2	NA	Negative	Post (prior bilateral ovariectomy OR >12 mo since LMP with no prior hysterectomy)	NA	NA	NA	TUMOR FREE	Alive	0	1004	Long	II
TCGA-EW-A6SA-01A	Tumor	59	male	not reported	stage ii	MX	N0 (i+)	T2	NA	Negative	NA	NA	NA	NA	NA	Alive	0	510	Long	NA
TCGA-E2-A15L-01A	Tumor	65	female	not reported	stage iia	M0	N0	T2	NA	Negative	Post (prior bilateral ovariectomy OR >12 mo since LMP with no prior hysterectomy)	NA	NA	NA	TUMOR FREE	Alive	0	626	Long	II
TCGA-BH-A1F2-11A	Normal	53	female	not reported	stage iiib	M0	N1b	T4b	NA	NA	NA	NA	NA	NA	NA	Dead	1	959	NA	III
TCGA-A7-A26H-01A	Tumor	72	female	not reported	stage iia	M0	N1a	T1	NA	Negative	Post (prior bilateral ovariectomy OR >12 mo since LMP with no prior hysterectomy)	NA	NA	NA	WITH TUMOR	Alive	0	724	Long	II
TCGA-C8-A26Z-01A	Tumor	59	female	not reported	stage iia	M0	N0	T2	NA	Negative	Post (prior bilateral ovariectomy OR >12 mo since LMP with no prior hysterectomy)	NA	NA	NA	TUMOR FREE	Alive	0	470	Long	II
TCGA-E2-A15R-01A	Tumor	64	female	not reported	stage iia	M0	N1a	T1c	NA	Negative	Post (prior bilateral ovariectomy OR >12 mo since LMP with no prior hysterectomy)	NA	NA	NA	TUMOR FREE	Alive	0	1732	Long	II
TCGA-C8-A12Y-01A	Tumor	44	female	not reported	stage iib	M0	N1	T2	NA	Negative	Pre (<6 months since LMP AND no prior bilateral ovariectomy AND not on estrogen replacement)	NA	NA	NA	TUMOR FREE	Alive	0	1476	Long	II
TCGA-A7-A13F-01A	Tumor	44	female	not reported	stage iiia	M0	N1a	T3	NA	Negative	Pre (<6 months since LMP AND no prior bilateral ovariectomy AND not on estrogen replacement)	NA	NA	NA	TUMOR FREE	Alive	0	765	Long	III
TCGA-BH-A28Q-01A	Tumor	46	female	not reported	stage iib	M0	N1a	T2	NA	NA	Pre (<6 months since LMP AND no prior bilateral ovariectomy AND not on estrogen replacement)	NA	NA	NA	TUMOR FREE	Alive	0	1119	Long	II
TCGA-GM-A5PV-01A	Tumor	63	female	not reported	stage iib	M0	N1a	T2	NA	Negative	Post (prior bilateral ovariectomy OR >12 mo since LMP with no prior hysterectomy)	NA	NA	NA	NA	Alive	0	412	Long	II
TCGA-A7-A4SC-01A	Tumor	62	female	not reported	stage iib	MX	N0	T3	NA	Negative	Post (prior bilateral ovariectomy OR >12 mo since LMP with no prior hysterectomy)	NA	NA	NA	TUMOR FREE	Alive	0	446	Long	NA
TCGA-A2-A3KC-01A	Tumor	55	female	not reported	stage iib	M0	N1a	T2	NA	Negative	Pre (<6 months since LMP AND no prior bilateral ovariectomy AND not on estrogen replacement)	NA	NA	NA	TUMOR FREE	Alive	0	1102	Long	II
TCGA-A7-A13E-11A	Normal	62	female	not reported	stage iib	MX	N1	T2	NA	Negative	Post (prior bilateral ovariectomy OR >12 mo since LMP with no prior hysterectomy)	Negative	Negative	Negative	WITH TUMOR	Dead	1	614	NA	NA
TCGA-E2-A15H-01A	Tumor	38	female	not reported	stage iia	M0	N1mi	T1c	NA	Negative	Pre (<6 months since LMP AND no prior bilateral ovariectomy AND not on estrogen replacement)	NA	NA	NA	NA	Alive	0	393	Long	I
TCGA-BH-A0DV-01A	Tumor	54	female	not reported	stage iiia	M0	N2a	T2	NA	Negative	Peri (6-12 months since last menstrual period)	NA	NA	NA	TUMOR FREE	Alive	0	2064	Long	III
TCGA-B6-A0IH-01A	Tumor	81	female	not reported	stage iiia	M0	N1b	T3	Negative	Positive	Post (prior bilateral ovariectomy OR >12 mo since LMP with no prior hysterectomy)	NA	NA	NA	NA	Dead	1	2965	Long	III
TCGA-A2-A1G4-01A	Tumor	71	female	not reported	stage iiia	M0	N1a	T3	NA	Negative	Post (prior bilateral ovariectomy OR >12 mo since LMP with no prior hysterectomy)	NA	NA	NA	TUMOR FREE	Alive	0	595	Long	III
TCGA-A8-A093-01A	Tumor	61	female	not reported	stage iia	M0	N0	T2	NA	Negative	Post (prior bilateral ovariectomy OR >12 mo since LMP with no prior hysterectomy)	NA	NA	NA	TUMOR FREE	Alive	0	546	Long	II
TCGA-E9-A1RH-11A	Normal	63	female	not reported	stage iia	M0	N0	T2	NA	Negative	Post (prior bilateral ovariectomy OR >12 mo since LMP with no prior hysterectomy)	NA	NA	NA	TUMOR FREE	Alive	0	1417	NA	II
TCGA-AN-A0XP-01A	Tumor	69	female	not reported	stage iiia	M0	N2	T2	NA	Negative	Post (prior bilateral ovariectomy OR >12 mo since LMP with no prior hysterectomy)	NA	NA	NA	TUMOR FREE	Alive	0	9	Long	III
TCGA-AO-A1KQ-01A	Tumor	84	male	not reported	stage iiib	M0	N1	T4	NA	Negative	NA	NA	NA	NA	NA	Alive	0	1882	Long	III
TCGA-AR-A256-01A	Tumor	45	female	not reported	stage iia	M0	N0	T2	NA	Negative	Pre (<6 months since LMP AND no prior bilateral ovariectomy AND not on estrogen replacement)	NA	NA	NA	NA	Dead	1	2854	Long	II
TCGA-OL-A66I-01A	Tumor	36	female	not reported	stage iia	MX	N1mi	T1c	NA	Negative	NA	NA	NA	NA	TUMOR FREE	Alive	0	714	Long	NA
TCGA-GM-A4E0-01A	Tumor	67	female	not reported	stage iiic	M0	N3a	T3	NA	Negative	Post (prior bilateral ovariectomy OR >12 mo since LMP with no prior hysterectomy)	NA	NA	NA	TUMOR FREE	Alive	0	2191	Long	III
TCGA-C8-A3M7-01A	Tumor	60	female	not reported	stage iiib	M0	N0	T4b	NA	Negative	Post (prior bilateral ovariectomy OR >12 mo since LMP with no prior hysterectomy)	NA	NA	NA	WITH TUMOR	Dead	1	1034	Short	III
TCGA-OL-A6VR-01A	Tumor	48	female	not reported	stage ia	MX	N0	T1b	NA	Negative	NA	NA	NA	NA	TUMOR FREE	Alive	0	1220	Long	NA
TCGA-A2-A04W-01A	Tumor	50	female	not reported	stage iib	M0	N1mi	T2	NA	Negative	Pre (<6 months since LMP AND no prior bilateral ovariectomy AND not on estrogen replacement)	NA	NA	NA	TUMOR FREE	Alive	0	3102	Long	II
TCGA-E9-A295-01A	Tumor	71	female	not reported	stage iia	M0	N0 (i-)	T2	NA	Negative	Post (prior bilateral ovariectomy OR >12 mo since LMP with no prior hysterectomy)	NA	NA	NA	TUMOR FREE	Alive	0	375	Long	II
TCGA-AR-A1AM-01A	Tumor	52	female	not reported	stage iiia	M0	N1	T3	NA	Negative	Post (prior bilateral ovariectomy OR >12 mo since LMP with no prior hysterectomy)	NA	NA	NA	TUMOR FREE	Alive	0	2991	Long	III
TCGA-GM-A2DF-01A	Tumor	53	female	not reported	stage iia	M0	N1a	T1c	NA	Negative	Post (prior bilateral ovariectomy OR >12 mo since LMP with no prior hysterectomy)	NA	NA	NA	TUMOR FREE	Alive	0	2155	Long	II
TCGA-E9-A1N5-01A	Tumor	45	female	not reported	stage iib	M0	N1	T2	NA	Negative	Post (prior bilateral ovariectomy OR >12 mo since LMP with no prior hysterectomy)	NA	NA	NA	TUMOR FREE	Alive	0	1120	Long	II
TCGA-EW-A1OZ-01A	Tumor	56	female	not reported	stage iia	M0	N0 (i-)	T2	NA	Negative	Post (prior bilateral ovariectomy OR >12 mo since LMP with no prior hysterectomy)	NA	NA	NA	TUMOR FREE	Alive	0	1229	Long	II
TCGA-A1-A0SF-01A	Tumor	54	female	not reported	stage iia	M0	N0	T2	NA	Negative	Pre (<6 months since LMP AND no prior bilateral ovariectomy AND not on estrogen replacement)	NA	NA	NA	NA	Alive	0	1463	Long	II
TCGA-A1-A0SJ-01A	Tumor	39	female	not reported	stage iiia	M0	N1a	T3	NA	Negative	NA	NA	NA	NA	NA	Alive	0	416	Long	III
TCGA-AR-A24P-01A	Tumor	47	female	not reported	stage i	M0	N0	T1	NA	Negative	Post (prior bilateral ovariectomy OR >12 mo since LMP with no prior hysterectomy)	NA	NA	NA	NA	Alive	0	84	Long	I
TCGA-D8-A1JU-01A	Tumor	51	female	not reported	stage ia	M0	N0	T1c	NA	Negative	Post (prior bilateral ovariectomy OR >12 mo since LMP with no prior hysterectomy)	NA	NA	NA	TUMOR FREE	Alive	0	447	Long	I
TCGA-A8-A07F-01A	Tumor	65	female	not reported	stage iib	M0	N1a	T2	NA	Negative	Post (prior bilateral ovariectomy OR >12 mo since LMP with no prior hysterectomy)	NA	NA	NA	TUMOR FREE	Alive	0	577	Long	II
TCGA-A7-A6VY-01A	Tumor	48	female	not reported	stage iib	M0	N1	T2	NA	Negative	Post (prior bilateral ovariectomy OR >12 mo since LMP with no prior hysterectomy)	NA	NA	NA	TUMOR FREE	Alive	0	266	Long	II
TCGA-BH-A1FU-11A	Normal	44	female	not reported	stage ia	M0	N0	T1c	NA	NA	NA	NA	NA	NA	NA	Dead	1	1688	NA	I
TCGA-BH-A0BZ-11A	Normal	59	female	not reported	stage iiia	M0	N1a	T3	NA	Negative	Post (prior bilateral ovariectomy OR >12 mo since LMP with no prior hysterectomy)	NA	NA	NA	TUMOR FREE	Alive	0	2255	NA	III
TCGA-BH-A1ET-11B	Normal	55	female	not reported	stage i	M0	N0	T1	NA	NA	NA	NA	NA	NA	NA	Dead	1	2520	NA	I
TCGA-A8-A08G-01A	Tumor	41	female	not reported	stage iia	M0	N0	T2	NA	Negative	Pre (<6 months since LMP AND no prior bilateral ovariectomy AND not on estrogen replacement)	NA	NA	NA	TUMOR FREE	Alive	0	607	Long	II
TCGA-BH-A0HW-01A	Tumor	62	female	not reported	stage ia	M0	N0 (i-)	T1c	NA	Negative	Post (prior bilateral ovariectomy OR >12 mo since LMP with no prior hysterectomy)	NA	NA	NA	TUMOR FREE	Alive	0	1561	Long	I
TCGA-A8-A07O-01A	Tumor	51	female	not reported	stage iia	M0	N0	T2	NA	Negative	Post (prior bilateral ovariectomy OR >12 mo since LMP with no prior hysterectomy)	NA	NA	NA	TUMOR FREE	Alive	0	304	Long	II
TCGA-BH-A0BM-01A	Tumor	54	female	not reported	stage iib	M0	N1a	T2	NA	Negative	Post (prior bilateral ovariectomy OR >12 mo since LMP with no prior hysterectomy)	NA	NA	NA	TUMOR FREE	Alive	0	1876	Long	II
TCGA-B6-A0IQ-01A	Tumor	40	female	not reported	stage iiia	M0	N1b	T3	NA	Negative	Indeterminate (neither Pre or Postmenopausal)	NA	NA	NA	TUMOR FREE	Alive	0	4285	Long	III
TCGA-C8-A12U-01A	Tumor	46	female	not reported	stage iib	M0	N1	T2	NA	Negative	Pre (<6 months since LMP AND no prior bilateral ovariectomy AND not on estrogen replacement)	NA	NA	NA	TUMOR FREE	Alive	0	385	Long	II
TCGA-C8-A8HP-01A	Tumor	59	female	not reported	stage iiia	M0	N2	T2	NA	Negative	Post (prior bilateral ovariectomy OR >12 mo since LMP with no prior hysterectomy)	NA	NA	NA	TUMOR FREE	Alive	0	396	Long	III
TCGA-A2-A3XV-01A	Tumor	46	female	not reported	stage iia	M0	N0	T2	NA	Negative	Pre (<6 months since LMP AND no prior bilateral ovariectomy AND not on estrogen replacement)	NA	NA	NA	TUMOR FREE	Alive	0	996	Long	II
TCGA-BH-A0AW-01A	Tumor	56	female	not reported	stage iia	M0	N1a	T1c	NA	Negative	Post (prior bilateral ovariectomy OR >12 mo since LMP with no prior hysterectomy)	NA	NA	NA	TUMOR FREE	Alive	0	622	Long	II
TCGA-AN-A0FF-01A	Tumor	32	female	not reported	stage ia	M0	N0	T1b	NA	Negative	Pre (<6 months since LMP AND no prior bilateral ovariectomy AND not on estrogen replacement)	NA	NA	NA	TUMOR FREE	Alive	0	172	Long	I
TCGA-BH-A0DX-01A	Tumor	62	female	not reported	stage i	M0	N0	T1b	NA	Negative	Post (prior bilateral ovariectomy OR >12 mo since LMP with no prior hysterectomy)	NA	NA	NA	TUMOR FREE	Alive	0	2156	Long	I
TCGA-AR-A24M-01A	Tumor	38	female	not reported	stage iiia	M0	N2	T2	NA	Negative	Pre (<6 months since LMP AND no prior bilateral ovariectomy AND not on estrogen replacement)	NA	NA	NA	TUMOR FREE	Alive	0	3660	Long	III
TCGA-BH-A0DP-11A	Normal	60	female	not reported	stage iib	M0	N0 (i-)	T3	NA	Negative	Post (prior bilateral ovariectomy OR >12 mo since LMP with no prior hysterectomy)	NA	NA	NA	TUMOR FREE	Alive	0	476	NA	II
TCGA-E2-A2P6-01A	Tumor	77	female	not reported	stage iib	M0	N1	T2	Negative	Positive	Post (prior bilateral ovariectomy OR >12 mo since LMP with no prior hysterectomy)	NA	NA	NA	TUMOR FREE	Alive	0	1051	Long	II
TCGA-C8-A130-01A	Tumor	52	female	not reported	stage iiia	M0	N2	T3	NA	Negative	Peri (6-12 months since last menstrual period)	NA	NA	NA	TUMOR FREE	Alive	0	370	Long	III
TCGA-C8-A274-01A	Tumor	63	female	not reported	stage iia	M0	N0	T2	NA	Negative	Post (prior bilateral ovariectomy OR >12 mo since LMP with no prior hysterectomy)	NA	NA	NA	TUMOR FREE	Alive	0	508	Long	II
TCGA-E9-A1RD-11A	Normal	67	female	not reported	stage iia	M0	N0	T2	NA	Negative	Post (prior bilateral ovariectomy OR >12 mo since LMP with no prior hysterectomy)	NA	NA	NA	NA	Alive	0	34	NA	II
TCGA-D8-A73X-01A	Tumor	53	female	not reported	stage iia	M0	N0	T2	NA	Negative	Post (prior bilateral ovariectomy OR >12 mo since LMP with no prior hysterectomy)	NA	NA	NA	TUMOR FREE	Alive	0	767	Long	II
TCGA-AO-A0JA-01A	Tumor	36	female	not reported	stage iiic	M0	N3	T2	NA	Negative	Pre (<6 months since LMP AND no prior bilateral ovariectomy AND not on estrogen replacement)	Negative	Negative	Positive	WITH TUMOR	Alive	0	655	Long	III
TCGA-LL-A5YN-01A	Tumor	46	female	not reported	stage iia	M0	N0 (i-)	T2	NA	Negative	Post (prior bilateral ovariectomy OR >12 mo since LMP with no prior hysterectomy)	NA	NA	NA	TUMOR FREE	Alive	0	447	Long	II
TCGA-LL-A740-01A	Tumor	61	female	not reported	stage ia	MX	N0 (i-)	T1c	NA	Negative	Post (prior bilateral ovariectomy OR >12 mo since LMP with no prior hysterectomy)	NA	NA	NA	TUMOR FREE	Alive	0	441	Long	NA
TCGA-A7-A26E-01B	Tumor	71	female	not reported	stage iiia	MX	N1a	T3	NA	Negative	Post (prior bilateral ovariectomy OR >12 mo since LMP with no prior hysterectomy)	NA	NA	NA	TUMOR FREE	Alive	0	954	Long	NA
TCGA-A7-A6VX-01A	Tumor	68	female	not reported	stage iia	M0	N0	T2	NA	Negative	Post (prior bilateral ovariectomy OR >12 mo since LMP with no prior hysterectomy)	NA	NA	NA	TUMOR FREE	Alive	0	317	Long	II
TCGA-AC-A6IW-01A	Tumor	73	female	not reported	stage iia	MX	N0 (i-)	T2	NA	Negative	Post (prior bilateral ovariectomy OR >12 mo since LMP with no prior hysterectomy)	NA	NA	NA	TUMOR FREE	Alive	0	413	Long	NA
TCGA-A8-A06X-01A	Tumor	77	female	not reported	stage iib	M0	N0	T3	NA	Negative	Post (prior bilateral ovariectomy OR >12 mo since LMP with no prior hysterectomy)	NA	NA	NA	TUMOR FREE	Dead	1	943	Short	II
TCGA-E9-A1NF-11A	Normal	60	female	not reported	stage iia	M0	N0	T2	NA	Negative	Post (prior bilateral ovariectomy OR >12 mo since LMP with no prior hysterectomy)	NA	NA	NA	WITH TUMOR	Dead	1	1072	NA	II
TCGA-E2-A1L9-01A	Tumor	40	female	not reported	stage iia	M0	N1mi	T1c	NA	Negative	Pre (<6 months since LMP AND no prior bilateral ovariectomy AND not on estrogen replacement)	NA	NA	NA	TUMOR FREE	Alive	0	598	Long	I
TCGA-BH-A0AU-11A	Normal	45	female	not reported	stage iia	M0	N0	T2	NA	Negative	Pre (<6 months since LMP AND no prior bilateral ovariectomy AND not on estrogen replacement)	NA	NA	NA	TUMOR FREE	Alive	0	1914	NA	II
TCGA-A2-A3XX-01A	Tumor	49	female	not reported	stage iia	M0	N0	T2	NA	Negative	Post (prior bilateral ovariectomy OR >12 mo since LMP with no prior hysterectomy)	NA	NA	NA	TUMOR FREE	Dead	1	1439	Short	II
TCGA-E9-A1NA-01A	Tumor	58	female	not reported	stage iia	M0	N0	T2	NA	Negative	Post (prior bilateral ovariectomy OR >12 mo since LMP with no prior hysterectomy)	NA	NA	NA	TUMOR FREE	Alive	0	1112	Long	II
TCGA-D8-A141-01A	Tumor	40	female	not reported	not reported	M0	N1	T1c	NA	Negative	Indeterminate (neither Pre or Postmenopausal)	NA	NA	NA	TUMOR FREE	Alive	0	626	Long	II
TCGA-BH-A0AU-01A	Tumor	45	female	not reported	stage iia	M0	N0	T2	NA	Negative	Pre (<6 months since LMP AND no prior bilateral ovariectomy AND not on estrogen replacement)	NA	NA	NA	TUMOR FREE	Alive	0	1914	Long	II
TCGA-B6-A0WS-01A	Tumor	58	female	not reported	stage x	MX	NX	T1c	NA	Positive	Indeterminate (neither Pre or Postmenopausal)	NA	NA	NA	TUMOR FREE	Dead	1	2965	Long	NA
TCGA-B6-A0I5-01A	Tumor	49	female	not reported	stage iib	M0	N1b	T2	NA	Negative	Indeterminate (neither Pre or Postmenopausal)	NA	NA	NA	TUMOR FREE	Alive	0	8556	Long	II
TCGA-BH-A1FB-01A	Tumor	60	female	not reported	stage iib	M0	N1b	T2	NA	NA	Post (prior bilateral ovariectomy OR >12 mo since LMP with no prior hysterectomy)	NA	NA	NA	NA	Dead	1	3669	Long	II
TCGA-AC-A2QH-01B	Tumor	58	female	not reported	stage iib	MX	N0	T3	NA	Negative	Post (prior bilateral ovariectomy OR >12 mo since LMP with no prior hysterectomy)	NA	NA	NA	TUMOR FREE	Alive	0	1005	Long	NA
TCGA-AQ-A04H-01B	Tumor	61	female	not reported	stage iiia	MX	N2a	T2	NA	Negative	Post (prior bilateral ovariectomy OR >12 mo since LMP with no prior hysterectomy)	NA	NA	NA	TUMOR FREE	Alive	0	754	Long	NA
TCGA-AC-A6NO-01A	Tumor	43	female	not reported	stage iib	MX	N1a	T2	NA	Negative	NA	NA	NA	NA	NA	Alive	0	51	Long	NA
TCGA-AN-A0XN-01A	Tumor	68	female	not reported	stage iiia	M0	N2	T2	NA	Negative	Post (prior bilateral ovariectomy OR >12 mo since LMP with no prior hysterectomy)	NA	NA	NA	TUMOR FREE	Alive	0	10	Long	III
TCGA-E2-A1IH-01A	Tumor	80	female	not reported	stage i	M0	N0	T1c	NA	Negative	Post (prior bilateral ovariectomy OR >12 mo since LMP with no prior hysterectomy)	NA	NA	NA	TUMOR FREE	Alive	0	1026	Long	I
TCGA-E9-A1N4-11A	Normal	41	female	not reported	stage iiia	M0	N2	T2	NA	Negative	Pre (<6 months since LMP AND no prior bilateral ovariectomy AND not on estrogen replacement)	NA	NA	NA	TUMOR FREE	Alive	0	1000	NA	III
TCGA-BH-A0B1-01A	Tumor	66	female	not reported	stage iib	M0	N1a	T2	NA	Negative	Post (prior bilateral ovariectomy OR >12 mo since LMP with no prior hysterectomy)	NA	NA	NA	TUMOR FREE	Alive	0	1148	Long	II
TCGA-AR-A0TW-01A	Tumor	50	female	not reported	stage iiia	M0	N1	T3	NA	Negative	Pre (<6 months since LMP AND no prior bilateral ovariectomy AND not on estrogen replacement)	NA	NA	NA	TUMOR FREE	Alive	0	3009	Long	III
TCGA-A7-A4SA-01A	Tumor	40	female	not reported	stage iib	M0	N1a	T2	NA	Negative	Pre (<6 months since LMP AND no prior bilateral ovariectomy AND not on estrogen replacement)	NA	NA	NA	TUMOR FREE	Alive	0	454	Long	II
TCGA-A2-A0YD-01A	Tumor	63	female	not reported	stage iib	M0	N0 (i+)	T3	NA	Negative	Post (prior bilateral ovariectomy OR >12 mo since LMP with no prior hysterectomy)	NA	NA	NA	TUMOR FREE	Alive	0	769	Long	II
TCGA-LL-A8F5-01A	Tumor	61	female	not reported	stage iia	MX	N0 (i-)	T2	NA	Negative	Post (prior bilateral ovariectomy OR >12 mo since LMP with no prior hysterectomy)	NA	NA	NA	TUMOR FREE	Alive	0	596	Long	NA
TCGA-D8-A1JA-01A	Tumor	60	female	not reported	not reported	M0	NX	T4b	NA	Negative	Post (prior bilateral ovariectomy OR >12 mo since LMP with no prior hysterectomy)	NA	NA	NA	WITH TUMOR	Alive	0	502	Long	NA
TCGA-S3-AA11-01A	Tumor	67	female	not reported	stage iia	M0	N0	T2	NA	Negative	Post (prior bilateral ovariectomy OR >12 mo since LMP with no prior hysterectomy)	NA	NA	NA	TUMOR FREE	Alive	0	421	Long	II
TCGA-A2-A0YT-01A	Tumor	56	female	not reported	stage iiib	M0	N2a	T4b	NA	Negative	Post (prior bilateral ovariectomy OR >12 mo since LMP with no prior hysterectomy)	NA	NA	NA	TUMOR FREE	Dead	1	723	Short	III
TCGA-AC-A3YI-01A	Tumor	74	female	not reported	stage iiic	MX	N3a	T1c	NA	Negative	Post (prior bilateral ovariectomy OR >12 mo since LMP with no prior hysterectomy)	NA	NA	NA	TUMOR FREE	Alive	0	707	Long	NA
TCGA-E2-A109-01A	Tumor	64	female	not reported	stage iia	M0	N0 (i-)	T2	NA	Negative	Post (prior bilateral ovariectomy OR >12 mo since LMP with no prior hysterectomy)	NA	NA	NA	TUMOR FREE	Alive	0	1417	Long	II
TCGA-C8-A12W-01A	Tumor	49	female	not reported	stage iiib	M0	N1	T4	NA	Negative	Pre (<6 months since LMP AND no prior bilateral ovariectomy AND not on estrogen replacement)	NA	NA	NA	TUMOR FREE	Alive	0	385	Long	III
TCGA-C8-A12N-01A	Tumor	58	female	not reported	stage iia	M0	N0 (i-)	T2	NA	Negative	Post (prior bilateral ovariectomy OR >12 mo since LMP with no prior hysterectomy)	NA	NA	NA	TUMOR FREE	Alive	0	358	Long	II
TCGA-AO-A03U-01B	Tumor	31	female	not reported	stage i	M0	N0 (i-)	T1c	NA	Negative	Pre (<6 months since LMP AND no prior bilateral ovariectomy AND not on estrogen replacement)	Negative	Negative	Negative	TUMOR FREE	Dead	1	1793	Short	I
TCGA-BH-A0B4-01A	Tumor	65	male	not reported	stage iiia	M0	N2	T2	NA	Negative	NA	NA	NA	NA	TUMOR FREE	Alive	0	1191	Long	III
TCGA-AO-A0J2-01A	Tumor	41	female	not reported	stage ia	M0	N0 (i-)	T1c	NA	Negative	Pre (<6 months since LMP AND no prior bilateral ovariectomy AND not on estrogen replacement)	NA	NA	NA	TUMOR FREE	Alive	0	997	Long	I
TCGA-D8-A27R-01A	Tumor	41	female	not reported	stage iiic	M0	N3a	T2	NA	Negative	Post (prior bilateral ovariectomy OR >12 mo since LMP with no prior hysterectomy)	NA	NA	NA	TUMOR FREE	Alive	0	307	Long	III
TCGA-A2-A0EU-01A	Tumor	79	female	not reported	stage ia	M0	N0 (i-)	T1c	Negative	Positive	Post (prior bilateral ovariectomy OR >12 mo since LMP with no prior hysterectomy)	NA	NA	NA	TUMOR FREE	Alive	0	1043	Long	I
TCGA-BH-A0C1-01B	Tumor	61	female	not reported	stage iiia	M0	N2a	T3	NA	Negative	Post (prior bilateral ovariectomy OR >12 mo since LMP with no prior hysterectomy)	NA	NA	NA	WITH TUMOR	Dead	1	1411	Short	III
TCGA-E2-A15J-01A	Tumor	51	female	not reported	stage i	M0	N0	T1c	NA	Negative	Pre (<6 months since LMP AND no prior bilateral ovariectomy AND not on estrogen replacement)	NA	NA	NA	TUMOR FREE	Alive	0	1640	Long	I
TCGA-A2-A0CW-01A	Tumor	67	female	not reported	stage iib	M0	N1a	T2	NA	Negative	Post (prior bilateral ovariectomy OR >12 mo since LMP with no prior hysterectomy)	NA	NA	NA	TUMOR FREE	Alive	0	3283	Long	II
TCGA-E2-A10F-01A	Tumor	47	female	not reported	stage iia	M0	N0 (i-)	T2	NA	Negative	Pre (<6 months since LMP AND no prior bilateral ovariectomy AND not on estrogen replacement)	NA	NA	NA	TUMOR FREE	Alive	0	878	Long	II
TCGA-AR-A1AI-01A	Tumor	47	female	not reported	stage iia	M0	N0	T2	NA	Negative	Post (prior bilateral ovariectomy OR >12 mo since LMP with no prior hysterectomy)	NA	NA	NA	TUMOR FREE	Alive	0	3296	Long	II
TCGA-GI-A2C8-11A	Normal	63	female	not reported	stage iiib	MX	N0	T4b	NA	Negative	NA	NA	NA	NA	NA	Alive	0	225	NA	NA
TCGA-E9-A1RH-01A	Tumor	63	female	not reported	stage iia	M0	N0	T2	NA	Negative	Post (prior bilateral ovariectomy OR >12 mo since LMP with no prior hysterectomy)	NA	NA	NA	TUMOR FREE	Alive	0	1417	Long	II
TCGA-AC-A23E-01A	Tumor	50	female	not reported	stage iib	MX	N1	T2	NA	Negative	NA	NA	NA	NA	TUMOR FREE	Alive	0	698	Long	NA
TCGA-BH-A0AY-11A	Normal	62	female	not reported	stage iia	M0	N0 (i-)	T2	NA	Negative	Post (prior bilateral ovariectomy OR >12 mo since LMP with no prior hysterectomy)	NA	NA	NA	TUMOR FREE	Alive	0	777	NA	II
TCGA-E9-A1N8-01A	Tumor	48	female	not reported	stage iia	M0	N0	T2	NA	Negative	Post (prior bilateral ovariectomy OR >12 mo since LMP with no prior hysterectomy)	NA	NA	NA	TUMOR FREE	Alive	0	1039	Long	II
TCGA-E2-A2P5-01A	Tumor	78	female	not reported	stage iiic	M0	N3	T2	NA	Negative	Post (prior bilateral ovariectomy OR >12 mo since LMP with no prior hysterectomy)	NA	NA	NA	WITH TUMOR	Dead	1	821	Short	III
TCGA-BH-A18P-11A	Normal	60	female	not reported	stage i	M0	N0	T1	NA	Negative	NA	NA	NA	NA	NA	Dead	1	921	NA	I
TCGA-C8-A278-01A	Tumor	61	female	not reported	stage iiia	M0	N2	T2	NA	Negative	Post (prior bilateral ovariectomy OR >12 mo since LMP with no prior hysterectomy)	NA	NA	NA	NA	Alive	0	297	Long	III
TCGA-E2-A15A-01A	Tumor	45	female	not reported	stage iiic	M0	N3a	T2	NA	Negative	Pre (<6 months since LMP AND no prior bilateral ovariectomy AND not on estrogen replacement)	NA	NA	NA	TUMOR FREE	Alive	0	710	Long	III
TCGA-BH-A1FE-11B	Normal	31	female	not reported	stage iib	M0	N1	T2	NA	NA	NA	NA	NA	NA	NA	Dead	1	2273	NA	II
TCGA-BH-A0BW-11A	Normal	71	female	not reported	stage i	M0	N0	T1c	NA	Negative	Post (prior bilateral ovariectomy OR >12 mo since LMP with no prior hysterectomy)	NA	NA	NA	TUMOR FREE	Alive	0	2371	NA	I
TCGA-B6-A0I6-01A	Tumor	49	female	not reported	stage iia	M0	N1	T1c	NA	Negative	Indeterminate (neither Pre or Postmenopausal)	NA	NA	NA	WITH TUMOR	Dead	1	991	Short	II
TCGA-BH-A1EO-11A	Normal	68	female	not reported	stage iia	M0	N1	T1c	NA	NA	Post (prior bilateral ovariectomy OR >12 mo since LMP with no prior hysterectomy)	NA	NA	NA	NA	Dead	1	2798	NA	II
TCGA-AO-A03V-01A	Tumor	41	female	not reported	stage i	M0	N0 (i-)	T1c	NA	Negative	Peri (6-12 months since last menstrual period)	NA	NA	NA	NA	Alive	0	1351	Long	I
TCGA-A2-A3Y0-01A	Tumor	57	female	not reported	stage iib	M0	N1a	T2	NA	Close	Post (prior bilateral ovariectomy OR >12 mo since LMP with no prior hysterectomy)	NA	NA	NA	TUMOR FREE	Alive	0	1546	Long	II
TCGA-D8-A1JT-01A	Tumor	70	female	not reported	stage iia	M0	N0	T2	NA	Negative	Post (prior bilateral ovariectomy OR >12 mo since LMP with no prior hysterectomy)	NA	NA	NA	TUMOR FREE	Alive	0	405	Long	II
TCGA-A1-A0SM-01A	Tumor	77	male	not reported	stage iia	M0	N0 (i-)	T2	NA	Negative	NA	NA	NA	NA	NA	Alive	0	242	Long	II
TCGA-BH-A1F0-01A	Tumor	80	female	not reported	stage iia	M0	N1c	T1a	NA	NA	Post (prior bilateral ovariectomy OR >12 mo since LMP with no prior hysterectomy)	NA	NA	NA	NA	Dead	1	785	Short	II
TCGA-MS-A51U-01A	Tumor	44	female	not reported	stage iib	M0	N1	T2	NA	Negative	NA	NA	NA	NA	TUMOR FREE	Alive	0	681	Long	II
TCGA-AR-A24K-01A	Tumor	46	female	not reported	stage iia	M0	N0	T2	NA	Negative	Pre (<6 months since LMP AND no prior bilateral ovariectomy AND not on estrogen replacement)	NA	NA	NA	TUMOR FREE	Alive	0	1548	Long	II
TCGA-A2-A3XY-01A	Tumor	49	female	not reported	stage iib	M0	N1a	T2	NA	Negative	Post (prior bilateral ovariectomy OR >12 mo since LMP with no prior hysterectomy)	NA	NA	NA	WITH TUMOR	Dead	1	1093	Short	II
TCGA-E2-A14W-01A	Tumor	78	male	not reported	stage iia	M0	N0	T2	NA	Negative	NA	NA	NA	NA	TUMOR FREE	Alive	0	974	Long	II
TCGA-BH-A1F8-01A	Tumor	90	female	not reported	stage iiib	M0	N2	T4b	NA	NA	Post (prior bilateral ovariectomy OR >12 mo since LMP with no prior hysterectomy)	NA	NA	NA	NA	Dead	1	1	Short	III
TCGA-E9-A1RA-01A	Tumor	48	female	not reported	stage ia	M0	N0	T1c	NA	Negative	Pre (<6 months since LMP AND no prior bilateral ovariectomy AND not on estrogen replacement)	NA	NA	NA	TUMOR FREE	Alive	0	1369	Long	I
TCGA-A8-A0A6-01A	Tumor	64	female	not reported	stage iiic	M0	N3a	T2	NA	Negative	Post (prior bilateral ovariectomy OR >12 mo since LMP with no prior hysterectomy)	NA	NA	NA	TUMOR FREE	Alive	0	640	Long	III
TCGA-AC-A7VC-01A	Tumor	56	female	not reported	stage iib	MX	N0	T3	NA	Negative	Post (prior bilateral ovariectomy OR >12 mo since LMP with no prior hysterectomy)	NA	NA	NA	NA	Alive	0	1	Long	NA
TCGA-C8-A27B-01A	Tumor	48	female	not reported	stage iib	M0	N0	T3	NA	Negative	Peri (6-12 months since last menstrual period)	NA	NA	NA	TUMOR FREE	Alive	0	439	Long	II
TCGA-S3-AA15-01A	Tumor	51	female	not reported	stage iib	cM0 (i+)	N1a	T2	NA	Negative	Post (prior bilateral ovariectomy OR >12 mo since LMP with no prior hysterectomy)	NA	NA	NA	TUMOR FREE	Alive	0	525	Long	II
TCGA-BH-A0DD-11A	Normal	58	male	not reported	stage iib	M0	N1a	T2	NA	Negative	NA	NA	NA	NA	TUMOR FREE	Alive	0	2486	NA	II
TCGA-BH-A1ES-01A	Tumor	35	female	not reported	stage iib	M0	N1a	T2	NA	NA	Pre (<6 months since LMP AND no prior bilateral ovariectomy AND not on estrogen replacement)	NA	NA	NA	NA	Dead	1	3462	Long	II
TCGA-E2-A1L6-01A	Tumor	44	female	not reported	stage iia	M0	N1mi	T1c	NA	Negative	Pre (<6 months since LMP AND no prior bilateral ovariectomy AND not on estrogen replacement)	NA	NA	NA	TUMOR FREE	Alive	0	1648	Long	I
TCGA-BH-A0DT-11A	Normal	41	female	not reported	stage iia	M0	N1a	T1c	NA	Negative	Pre (<6 months since LMP AND no prior bilateral ovariectomy AND not on estrogen replacement)	NA	NA	NA	TUMOR FREE	Alive	0	2403	NA	II
TCGA-BH-A1EV-01A	Tumor	45	female	not reported	stage iiia	M0	N1b	T3	NA	NA	NA	NA	NA	NA	WITH TUMOR	Dead	1	365	Short	III
TCGA-AR-A1AY-01A	Tumor	65	female	not reported	stage i	M0	N0	T1	NA	Negative	Post (prior bilateral ovariectomy OR >12 mo since LMP with no prior hysterectomy)	NA	NA	NA	TUMOR FREE	Alive	0	1026	Long	I
TCGA-A8-A0A7-01A	Tumor	57	female	not reported	stage iib	M0	N1a	T2	NA	Negative	Post (prior bilateral ovariectomy OR >12 mo since LMP with no prior hysterectomy)	NA	NA	NA	NA	Alive	0	30	Long	II
TCGA-BH-A0GY-01A	Tumor	67	female	not reported	stage iia	M0	N1	T2	NA	Negative	Post (prior bilateral ovariectomy OR >12 mo since LMP with no prior hysterectomy)	NA	NA	NA	TUMOR FREE	Alive	0	923	Long	II
TCGA-B6-A0RN-01A	Tumor	60	female	not reported	stage ia	M0	N0 (i-)	T1c	NA	Negative	Post (prior bilateral ovariectomy OR >12 mo since LMP with no prior hysterectomy)	NA	NA	NA	TUMOR FREE	Alive	0	8008	Long	I
TCGA-A8-A09W-01A	Tumor	70	female	not reported	stage iiib	M0	N3	T2	NA	NA	Post (prior bilateral ovariectomy OR >12 mo since LMP with no prior hysterectomy)	NA	NA	NA	NA	Alive	0	30	Long	III
TCGA-E9-A1R5-01A	Tumor	63	female	not reported	stage ia	M0	N0	T1c	NA	Negative	Post (prior bilateral ovariectomy OR >12 mo since LMP with no prior hysterectomy)	NA	NA	NA	NA	Alive	0	92	Long	I
TCGA-B6-A409-01A	Tumor	44	female	not reported	stage iiia	M0	N2a	T1c	NA	Negative	Pre (<6 months since LMP AND no prior bilateral ovariectomy AND not on estrogen replacement)	NA	NA	NA	NA	Dead	1	573	Short	III
TCGA-AR-A2LL-01A	Tumor	70	female	not reported	stage iib	M0	N0	T3	NA	Negative	Post (prior bilateral ovariectomy OR >12 mo since LMP with no prior hysterectomy)	NA	NA	NA	NA	Alive	0	2012	Long	II
