# Supplementary material for: A novel pyroptosis-related indicator of immune infiltration features and prognosis in breast cancer
Source: Front Oncol. 2022 Sep 7;12:961500. doi: 10.3389/fonc.2022.961500 (PMC9491236; doi:10.3389/fonc.2022.961500)
Supplement: Supplementary Table S1 — Pyroptosis-related genes from the PMID:338828074, MsigDB, and GeneCards databases. [file DataSheet_1.zip › Supplementary Tables/Supplementary Table 3.xlsx]

## Sheet: Sheet1
	Dataset ID	Platform	Tumor	Normal
	TCGA-BRCA	-	1082	112
	GSE96058	GPL11154	3069	0
	METABRIC	-	1904	0
