# Supplementary material for: A novel pyroptosis-related indicator of immune infiltration features and prognosis in breast cancer
Source: Front Oncol. 2022 Sep 7;12:961500. doi: 10.3389/fonc.2022.961500 (PMC9491236; doi:10.3389/fonc.2022.961500)
Supplement: Supplementary Table S1 — Pyroptosis-related genes from the PMID:338828074, MsigDB, and GeneCards databases. [file DataSheet_1.zip › Supplementary Tables/Supplementary Table 4.xlsx]

## Sheet: Sheet1
Gene	logFC	AveExpr	t	P.Value	adj.P.Val	B	reg
COL10A1	7.23673	18.2213	36.0034	8.79543e-193	3.77254e-188	430.199	UP
NEK2	4.7954	16.6976	35.6114	7.68307e-190	1.64771e-185	423.453	UP
MMP11	5.94622	19.0151	34.7547	2.07137e-183	2.9615e-179	408.702	UP
GPAM	-3.63023	16.0154	-34.3937	1.06265e-180	1.13948e-176	402.485	DOWN
AC093850.2	7.48414	16.0908	34.3074	4.72829e-180	4.05611e-176	400.997	UP
PKMYT1	4.5392	15.5714	32.6058	2.77431e-167	1.98326e-163	371.705	UP
IBSP	10.483	12.7142	32.2898	6.47247e-165	3.96596e-161	366.273	UP
LYVE1	-4.86968	14.0603	-32.0391	4.88671e-163	2.62001e-159	361.964	DOWN
CAV1	-3.43102	18.6907	-32.0262	6.09631e-163	2.90537e-159	361.744	DOWN
UHRF1	3.85545	15.8532	31.5726	1.51299e-159	6.48952e-156	353.955	UP
LEF1-AS1	5.52108	9.97764	31.55	2.23066e-159	8.69797e-156	353.568	UP
TNS1	-2.87864	17.8308	-31.4234	1.97497e-158	7.05919e-155	351.395	DOWN
KIF4A	4.13104	16.2736	31.3219	1.13155e-157	3.73343e-154	349.656	UP
IQGAP3	3.98437	16.2406	31.1385	2.654e-156	8.1311e-153	346.512	UP
MYOM1	-3.2634	13.1886	-30.8061	8.0467e-154	2.30093e-150	340.818	DOWN
PPAPDC1A	6.33036	15.2806	30.6787	7.17587e-153	1.92367e-149	338.638	UP
FHL1	-4.33033	16.9494	-30.5467	6.92093e-152	1.74619e-148	336.38	DOWN
SIK2	-2.24025	16.7588	-30.4676	2.68811e-151	6.40548e-148	335.028	DOWN
KIAA0101	3.56106	16.1752	30.3272	2.98412e-150	6.73657e-147	332.629	UP
LINC00922	7.80284	11.7906	30.0378	4.2578e-148	9.13128e-145	327.686	UP
CDC25C	3.94998	14.741	29.9582	1.66342e-147	3.3975e-144	326.329	UP
PPP1R12B	-2.17036	15.7542	-29.9075	3.95694e-147	7.71459e-144	325.465	DOWN
HSD17B6	3.17474	15.1484	29.8435	1.18436e-146	2.20867e-143	324.373	UP
PAMR1	-4.0675	14.9171	-29.6616	2.6566e-145	4.74778e-142	321.273	DOWN
RP11-400N13.3	10.2101	12.2471	29.6351	4.17653e-145	7.1656e-142	320.822	UP
SLC24A2	7.95876	11.6697	29.4496	9.92919e-144	1.63801e-140	317.665	UP
ITIH5	-4.1641	14.7083	-29.4424	1.12371e-143	1.78511e-140	317.542	DOWN
GSN	-2.47218	19.7912	-29.4329	1.32252e-143	2.02592e-140	317.379	DOWN
KCNIP2	-4.71698	14.2543	-29.3181	9.38289e-143	1.38122e-139	315.427	DOWN
CAV2	-3.00292	16.4923	-29.3163	9.66068e-143	1.38122e-139	315.398	DOWN
ASF1B	3.14053	17.4247	29.3042	1.18808e-142	1.64385e-139	315.192	UP
ADAMTS14	4.22735	14.0254	29.0598	7.67401e-141	1.0286e-137	311.038	UP
FAM13A	-2.40777	15.0075	-28.9612	4.11463e-140	5.34802e-137	309.365	DOWN
HJURP	3.7913	15.6957	28.827	4.03979e-139	4.98606e-136	307.089	UP
ADAMTS5	-3.52046	14.9548	-28.8266	4.06864e-139	4.98606e-136	307.082	DOWN
NUSAP1	3.18039	17.8462	28.8195	4.58457e-139	5.46226e-136	306.963	UP
CHRNA6	7.87355	11.0679	28.8133	5.10024e-139	5.91242e-136	306.857	UP
UBE2C	4.21971	18.3875	28.7688	1.08608e-138	1.2259e-135	306.104	UP
PDE2A	-3.23549	14.5962	-28.5445	4.91743e-137	5.40817e-134	302.304	DOWN
NEIL3	4.46324	13.8605	28.4284	3.53283e-136	3.78825e-133	300.339	UP
NUF2	3.8068	16.0006	28.4196	4.09931e-136	4.28848e-133	300.191	UP
SPTBN1	-1.95338	18.5647	-28.3541	1.24463e-135	1.27107e-132	299.084	DOWN
NPR1	-3.39941	15.3518	-28.2888	3.77115e-135	3.76168e-132	297.98	DOWN
KIF18B	4.18931	14.9712	28.2848	4.03384e-135	3.93226e-132	297.913	UP
SPC25	3.0889	15.943	28.2513	7.12158e-135	6.78797e-132	297.346	UP
CKAP2L	3.66466	14.9543	28.1293	5.62838e-134	5.24809e-131	295.286	UP
SDPR	-4.74757	15.5495	-28.1012	9.05624e-134	8.26469e-131	294.812	DOWN
SORBS1	-3.35345	16.7177	-28.0232	3.39198e-133	3.03102e-130	293.496	DOWN
AC015849.16	6.70638	10.3426	27.9785	7.21837e-133	6.31858e-130	292.744	UP
TROAP	3.78814	15.5307	27.8944	2.99766e-132	2.57151e-129	291.325	UP
EBF1	-2.90472	15.3234	-27.8865	3.42154e-132	2.87758e-129	291.193	DOWN
TPX2	3.4859	18.1462	27.8377	7.8154e-132	6.4465e-129	290.37	UP
PAFAH1B3	2.44387	19.4651	27.7694	2.47494e-131	2.00293e-128	289.222	UP
UBE2T	3.06415	18.2728	27.7194	5.76602e-131	4.57993e-128	288.379	UP
BTNL9	-4.31683	14.448	-27.6999	8.01024e-131	6.24682e-128	288.051	DOWN
DTL	3.20315	16.4635	27.6704	1.31831e-130	1.00973e-127	287.555	UP
KIF20A	3.66221	16.6042	27.599	4.39341e-130	3.306e-127	286.355	UP
SPRY2	-2.92989	16.3638	-27.5813	5.92801e-130	4.38387e-127	286.057	DOWN
PYCR1	2.45304	19.1891	27.5626	8.11998e-130	5.90308e-127	285.743	UP
ASPM	4.02881	15.1669	27.5217	1.61967e-129	1.15785e-126	285.055	UP
DLGAP5	3.60603	15.9892	27.5093	1.99628e-129	1.40368e-126	284.847	UP
KRTAP13-4	-6.7197	1.18213	-27.5013	2.28123e-129	1.57817e-126	284.714	DOWN
LPL	-4.71926	17.0978	-27.4917	2.68238e-129	1.82623e-126	284.553	DOWN
CAT	-1.89914	19.1778	-27.4228	8.5729e-129	5.74545e-126	283.395	DOWN
BUB1	3.42022	15.8924	27.366	2.23069e-128	1.47198e-125	282.442	UP
MMP13	8.10665	15.3563	27.3502	2.91242e-128	1.89272e-125	282.176	UP
WISP1	3.67507	16.0716	27.3355	3.7284e-128	2.38685e-125	281.93	UP
CEP68	-1.27151	16.5985	-27.3278	4.24039e-128	2.67469e-125	281.802	DOWN
CEP55	3.52191	16.5411	27.3223	4.65384e-128	2.89293e-125	281.709	UP
AOC3	-3.65392	17.2184	-27.3061	6.11752e-128	3.74847e-125	281.437	DOWN
PALMD	-2.95543	16.0324	-27.2852	8.68512e-128	5.24679e-125	281.087	DOWN
CCDC64	3.08569	16.0621	27.2155	2.80884e-127	1.67329e-124	279.918	UP
RRM2	3.6528	17.1183	27.1967	3.85262e-127	2.26365e-124	279.603	UP
PBK	3.7327	16.3951	27.1261	1.26112e-126	7.30971e-124	278.421	UP
CENPF	3.31582	17.0599	27.1062	1.76221e-126	1.00779e-123	278.088	UP
WDR62	3.02398	14.3615	27.0999	1.95753e-126	1.10477e-123	277.983	UP
HMMR	3.32372	15.7508	27.0447	4.94963e-126	2.75713e-123	277.059	UP
TMEM220	-2.42818	14.3047	-26.943	2.72917e-125	1.50077e-122	275.358	DOWN
TNXB	-4.37848	14.1108	-26.9416	2.79529e-125	1.51766e-122	275.334	DOWN
DMD	-3.58004	13.9316	-26.9331	3.22051e-125	1.72668e-122	275.193	DOWN
AC011893.3	8.48241	9.27343	26.8934	6.27109e-125	3.32073e-122	274.529	UP
CKS2	2.43309	19.7272	26.8221	2.07275e-124	1.0842e-121	273.337	UP
PPAP2B	-2.13708	18.0404	-26.8002	2.99209e-124	1.54622e-121	272.972	DOWN
RDH5	-3.74994	12.524	-26.7106	1.34157e-123	6.8503e-121	271.476	DOWN
CDK1	3.08333	17.3536	26.6953	1.731e-123	8.73481e-121	271.222	UP
MELK	3.70933	16.3359	26.6101	7.20912e-123	3.59551e-120	269.801	UP
BIRC5	3.92075	17.1435	26.5785	1.22196e-122	6.02441e-120	269.275	UP
STARD9	-2.11696	13.1618	-26.5575	1.73718e-122	8.46719e-120	268.925	DOWN
ACACB	-3.32299	15.3641	-26.5104	3.8141e-122	1.83814e-119	268.141	DOWN
RP11-547D24.1	6.47878	10.15	26.4911	5.27102e-122	2.51205e-119	267.819	UP
KLHL29	-2.85221	13.008	-26.4537	9.83656e-122	4.63637e-119	267.197	DOWN
BUB1B	3.13356	15.9986	26.4064	2.16613e-121	1.00989e-118	266.41	UP
NIPSNAP3B	-2.50877	14.1868	-26.3791	3.41625e-121	1.57559e-118	265.956	DOWN
SPC24	3.19686	15.7758	26.3288	7.9053e-121	3.60717e-118	265.12	UP
TOP2A	3.69788	18.2452	26.3156	9.8526e-121	4.4484e-118	264.901	UP
CDKN3	2.93684	16.3278	26.2649	2.29642e-120	1.02602e-117	264.058	UP
KIF14	3.91197	14.3241	26.2302	4.09588e-120	1.81114e-117	263.481	UP
GRM8	5.76476	10.1835	26.1821	9.12609e-120	3.99425e-117	262.683	UP
EXO1	3.64261	15.4296	26.1727	1.06603e-119	4.6186e-117	262.528	UP
LDB2	-2.25212	15.8578	-26.154	1.45598e-119	6.24501e-117	262.217	DOWN
LEPR	-3.08811	14.3275	-26.125	2.36021e-119	1.00232e-116	261.736	DOWN
CASC5	3.07868	14.3665	26.1002	3.56792e-119	1.50035e-116	261.324	UP
LINC01561	8.76423	9.77951	26.0959	3.82741e-119	1.59384e-116	261.254	UP
ZWINT	2.52081	18.1112	26.0188	1.38013e-118	5.69197e-116	259.976	UP
TK1	2.95326	18.9391	26.0067	1.68888e-118	6.89898e-116	259.775	UP
SH3D19	-2.00367	17.4571	-25.9709	3.06312e-118	1.23946e-115	259.182	DOWN
ITGA7	-3.38501	15.4285	-25.8493	2.30531e-117	9.24106e-115	257.171	DOWN
IGFBP6	-3.32921	17.2237	-25.8344	2.95297e-117	1.17277e-114	256.924	DOWN
PLK1	3.37058	16.3628	25.8155	4.03931e-117	1.58949e-114	256.612	UP
SGOL1	3.50623	14.3983	25.8061	4.72353e-117	1.84183e-114	256.456	UP
MKI67	3.4157	16.7225	25.8043	4.86692e-117	1.88065e-114	256.426	UP
SKA3	3.21561	15.5121	25.7546	1.10957e-116	4.24925e-114	255.605	UP
MTURN	-2.44287	17.1275	-25.6966	2.90032e-116	1.10089e-113	254.648	DOWN
PPARG	-3.13069	15.48	-25.679	3.88648e-116	1.46227e-113	254.356	DOWN
KIFC1	3.14176	17.1723	25.6627	5.08783e-116	1.89763e-113	254.088	UP
INHBA	3.34193	17.1188	25.66	5.31568e-116	1.96552e-113	254.044	UP
PTTG1	3.0892	17.2944	25.6537	5.90388e-116	2.16435e-113	253.939	UP
LMOD1	-3.1283	16.9253	-25.6449	6.8332e-116	2.48381e-113	253.794	DOWN
EZH2	2.30849	16.5655	25.598	1.48462e-115	5.35113e-113	253.02	UP
ARHGAP20	-3.18926	12.859	-25.5681	2.43671e-115	8.70963e-113	252.527	DOWN
FIGF	-6.27736	12.5263	-25.5376	4.03165e-115	1.42914e-112	252.025	DOWN
CST1	11.2531	14.6241	25.5209	5.32071e-115	1.87062e-112	251.749	UP
TRIM59	2.18504	14.8937	25.5177	5.60827e-115	1.95569e-112	251.696	UP
PLAC1	7.63086	11.9114	25.4971	7.88245e-115	2.72656e-112	251.357	UP
C16orf59	2.96801	15.2911	25.4481	1.77066e-114	6.07577e-112	250.551	UP
OR2B6	7.94435	11.5352	25.4468	1.81005e-114	6.16164e-112	250.529	UP
ADH5	-1.03586	18.8367	-25.4083	3.41557e-114	1.15355e-111	249.896	DOWN
RP11-736K20.4	-3.50175	13.8743	-25.4018	3.80266e-114	1.27425e-111	249.789	DOWN
CCNB1	2.39389	18.3176	25.3974	4.09366e-114	1.36113e-111	249.715	UP
DST	-2.77627	16.6213	-25.395	4.25682e-114	1.40449e-111	249.677	DOWN
SYNE3	-2.6148	13.9909	-25.3263	1.32245e-113	4.32997e-111	248.547	DOWN
HSPB7	-4.23409	14.0347	-25.321	1.44478e-113	4.69467e-111	248.459	DOWN
ACSS2	-1.5844	17.529	-25.3109	1.70704e-113	5.50514e-111	248.293	DOWN
PPEF1	3.96574	13.424	25.3089	1.7616e-113	5.63868e-111	248.261	UP
ANXA1	-2.72243	19.3147	-25.2711	3.28561e-113	1.0439e-110	247.64	DOWN
ERCC6L	3.00782	14.5288	25.2512	4.56428e-113	1.43949e-110	247.313	UP
SLC2A4	-4.11663	12.7152	-25.2094	9.08528e-113	2.84442e-110	246.627	DOWN
KIF2C	3.25676	16.6115	25.1776	1.53614e-112	4.77449e-110	246.104	UP
CD34	-2.17163	17.3536	-25.1731	1.65314e-112	5.10118e-110	246.03	DOWN
LMNB1	2.44832	18.0882	25.1661	1.85584e-112	5.68577e-110	245.915	UP
ANLN	3.38079	16.5665	25.1038	5.17388e-112	1.57389e-109	244.894	UP
LIFR	-3.01353	15.8769	-25.0909	6.39951e-112	1.93301e-109	244.682	DOWN
NDC80	3.19987	15.8714	25.0402	1.47219e-111	4.41575e-109	243.852	UP
RP11-394O4.5	-3.53193	15.6283	-25.0213	2.00927e-111	5.98482e-109	243.542	DOWN
CCDC50	-1.31613	17.3391	-25.0051	2.62058e-111	7.75187e-109	243.277	DOWN
ESCO2	3.14108	13.7369	24.9857	3.60726e-111	1.05974e-108	242.959	UP
FOXM1	3.4	16.8102	24.9646	5.10454e-111	1.48941e-108	242.613	UP
GPR146	-2.51244	12.9468	-24.9429	7.28632e-111	2.11165e-108	242.258	DOWN
AC112721.2	9.005	11.4141	24.9368	8.05327e-111	2.31826e-108	242.158	UP
HIST1H2AM	7.02188	13.4076	24.9194	1.07073e-110	3.06173e-108	241.875	UP
LIPE	-4.17169	15.9005	-24.8982	1.51758e-110	4.31074e-108	241.527	DOWN
CDCA8	2.86596	17.0131	24.8925	1.66658e-110	4.70284e-108	241.434	UP
NCAPG	3.15163	15.7041	24.8129	6.1539e-110	1.72518e-107	240.132	UP
KIF23	2.67111	16.0563	24.7527	1.65006e-109	4.59573e-107	239.149	UP
GTSE1	3.13265	15.3368	24.7313	2.34154e-109	6.47958e-107	238.801	UP
CENPM	3.07788	16.1124	24.7233	2.66798e-109	7.33557e-107	238.671	UP
ABCA10	-3.99746	11.9215	-24.7224	2.7095e-109	7.40228e-107	238.655	DOWN
PROC	3.15489	12.2874	24.6906	4.56103e-109	1.23818e-106	238.136	UP
CLEC3B	-3.81453	16.7869	-24.6889	4.68564e-109	1.264e-106	238.109	DOWN
AURKA	2.9279	16.8993	24.6745	5.93082e-109	1.58991e-106	237.875	UP
EZH1	-1.38984	16.9444	-24.6711	6.27089e-109	1.67063e-106	237.819	DOWN
HSPB6	-4.6549	16.4208	-24.6425	1.00162e-108	2.65193e-106	237.353	DOWN
KIF11	2.50478	16.9861	24.6293	1.2423e-108	3.26899e-106	237.138	UP
MME	-4.2509	15.5634	-24.6108	1.68211e-108	4.39934e-106	236.836	DOWN
TGFBR2	-2.42775	18.9063	-24.5965	2.1246e-108	5.52294e-106	236.603	DOWN
SYNM	-4.26375	16.5733	-24.587	2.48217e-108	6.41356e-106	236.448	DOWN
RDM1	5.04256	12.5111	24.5814	2.71981e-108	6.98551e-106	236.357	UP
MIR143HG	-4.10067	11.2271	-24.5308	6.21973e-108	1.58796e-105	235.533	DOWN
GNG13	9.38031	10.927	24.4325	3.09581e-107	7.85714e-105	233.934	UP
CCNB2	2.9717	16.8972	24.4243	3.54036e-107	8.93252e-105	233.8	UP
CFL2	-1.80734	15.7133	-24.3929	5.90802e-107	1.48191e-104	233.29	DOWN
PPAP2A	-1.91837	18.3226	-24.3771	7.63367e-107	1.90362e-104	233.035	DOWN
KLB	-3.97184	12.3775	-24.3573	1.05426e-106	2.60157e-104	232.713	DOWN
FZD4	-2.39462	17.0942	-24.3573	1.05538e-106	2.60157e-104	232.712	DOWN
DEPDC1B	3.17909	14.5041	24.3041	2.50805e-106	6.14716e-104	231.85	UP
LHFP	-2.27914	18.399	-24.2709	4.31219e-106	1.0509e-103	231.31	DOWN
CDCA3	2.99391	15.2246	24.2531	5.7599e-106	1.39578e-103	231.021	UP
H2AFY	1.0176	18.2345	24.2407	7.04924e-106	1.69863e-103	230.82	UP
MYH11	-4.08408	15.9814	-24.2278	8.69291e-106	2.083e-103	230.611	DOWN
SKA1	3.35518	15.1343	24.2256	9.00542e-106	2.14589e-103	230.576	UP
CDC20	3.41525	17.8135	24.2002	1.3608e-105	3.22473e-103	230.165	UP
MAGI2-AS3	-2.25867	14.2022	-24.1666	2.35124e-105	5.54117e-103	229.62	DOWN
ACVR1C	-4.8464	11.694	-24.1562	2.78296e-105	6.52278e-103	229.452	DOWN
E2F8	3.82873	14.1819	24.144	3.39098e-105	7.90466e-103	229.255	UP
GPRASP1	-2.3118	14.4377	-24.1433	3.43508e-105	7.9642e-103	229.242	DOWN
POC1A	2.07517	16.5779	24.124	4.69692e-105	1.08312e-102	228.93	UP
NUAK2	2.30832	15.786	24.0913	7.98525e-105	1.83157e-102	228.402	UP
ENPP2	-3.13938	16.4151	-24.0861	8.69399e-105	1.98352e-102	228.317	DOWN
NAALAD2	-2.38481	11.7606	-24.0737	1.06272e-104	2.41176e-102	228.117	DOWN
GPX3	-3.50318	18.5617	-24.0513	1.52938e-104	3.45253e-102	227.754	DOWN
RMI2	2.66611	16.5337	24.0448	1.69987e-104	3.81732e-102	227.649	UP
GABRD	3.65076	14.6653	24.037	1.92887e-104	4.30901e-102	227.523	UP
SPAG5	2.65118	16.5725	24.0171	2.66094e-104	5.91364e-102	227.202	UP
MAMDC2	-3.77473	14.6217	-24.0096	3.00721e-104	6.64872e-102	227.08	DOWN
RP11-424C20.2	5.63121	12.6467	23.9969	3.6938e-104	8.12484e-102	226.875	UP
CD36	-4.80148	16.6333	-23.9703	5.68859e-104	1.24487e-101	226.445	DOWN
METTL7A	-2.01795	18.5688	-23.9672	5.97727e-104	1.30141e-101	226.396	DOWN
OXTR	-4.36109	15.2921	-23.9509	7.78992e-104	1.6875e-101	226.132	DOWN
TSHZ2	-2.95596	14.5899	-23.9398	9.32226e-104	2.0093e-101	225.953	DOWN
ESPL1	2.94499	14.914	23.8408	4.62789e-103	9.92497e-101	224.357	UP
PLSCR4	-2.34179	16.6757	-23.8287	5.63296e-103	1.20203e-100	224.161	DOWN
SLC50A1	1.67573	19.5594	23.8252	5.95793e-103	1.26509e-100	224.105	UP
RYR3	-2.67763	11.067	-23.8076	7.92368e-103	1.6742e-100	223.821	DOWN
KLHL31	-2.98953	12.8069	-23.761	1.68385e-102	3.54038e-100	223.07	DOWN
AURKB	3.4374	16.1504	23.7532	1.90897e-102	3.99412e-100	222.945	UP
FBXO43	3.01222	12.0738	23.7133	3.63709e-102	7.57291e-100	222.303	UP
DNAH14	1.87271	13.6335	23.7	4.50681e-102	9.33845e-100	222.089	UP
RPLP0P2	2.76558	13.9841	23.6933	5.02289e-102	1.03578e-99	221.981	UP
ESM1	3.04567	15.6954	23.6925	5.08911e-102	1.04441e-99	221.968	UP
OIP5	2.50313	15.3282	23.6895	5.34142e-102	1.09097e-99	221.92	UP
DRP2	4.06928	10.8034	23.6778	6.44828e-102	1.3108e-99	221.732	UP
JAM2	-2.33584	15.8665	-23.67	7.31362e-102	1.4797e-99	221.607	DOWN
MRAS	-2.42255	16.8057	-23.6385	1.21635e-101	2.44937e-99	221.1	DOWN
GINS1	2.46673	16.2041	23.6366	1.25449e-101	2.51438e-99	221.069	UP
ABCA9	-3.9335	13.1685	-23.6256	1.49648e-101	2.98544e-99	220.893	DOWN
CXorf36	-2.13353	16.0087	-23.6142	1.79848e-101	3.57131e-99	220.71	DOWN
EBF3	-2.68802	14.1575	-23.6065	2.03523e-101	4.02281e-99	220.587	DOWN
AC098617.1	-7.45565	3.42875	-23.5955	2.43387e-101	4.78869e-99	220.409	DOWN
PDK4	-3.92632	17.3611	-23.5304	6.94357e-101	1.35993e-98	219.364	DOWN
TDO2	4.9687	12.7886	23.521	8.07555e-101	1.57444e-98	219.214	UP
GNG11	-2.26241	17.4199	-23.5198	8.23174e-101	1.59763e-98	219.195	DOWN
SLC16A7	-2.87911	13.2848	-23.5168	8.63554e-101	1.66845e-98	219.147	DOWN
GYG2	-3.42641	16.309	-23.5031	1.07724e-100	2.07198e-98	218.927	DOWN
TACC3	2.30856	16.8609	23.4949	1.22943e-100	2.35413e-98	218.795	UP
NUP210	2.02076	18.1598	23.488	1.37324e-100	2.61782e-98	218.685	UP
NCAPH	2.8063	16.1115	23.467	1.92568e-100	3.65469e-98	218.348	UP
FAM83D	3.42481	16.4845	23.4573	2.25168e-100	4.25459e-98	218.192	UP
FMO2	-4.34166	15.4096	-23.4405	2.95088e-100	5.55127e-98	217.923	DOWN
COL11A1	5.58038	17.3114	23.4378	3.08201e-100	5.76474e-98	217.879	UP
FOXO1	-1.96305	16.7708	-23.4376	3.09123e-100	5.76474e-98	217.877	DOWN
GNAL	-2.23902	13.7871	-23.4365	3.14489e-100	5.83943e-98	217.859	DOWN
NDRG2	-2.76038	17.7389	-23.4028	5.40748e-100	9.99732e-98	217.319	DOWN
GABARAPL1	-1.63822	17.8801	-23.4002	5.63286e-100	1.03693e-97	217.279	DOWN
SDS	2.90629	15.8053	23.3838	7.33097e-100	1.34376e-97	217.016	UP
NACC1	1.32148	18.7913	23.3724	8.81678e-100	1.60923e-97	216.832	UP
CDCA5	2.98925	16.5877	23.36	1.07568e-99	1.955e-97	216.634	UP
MATN2	-3.44545	16.3056	-23.353	1.20399e-99	2.17896e-97	216.522	DOWN
GPRIN1	2.85906	15.0975	23.3383	1.52326e-99	2.74519e-97	216.288	UP
CENPU	2.34051	17.0619	23.324	1.91565e-99	3.4379e-97	216.059	UP
CCDC69	-2.77782	16.4756	-23.2933	3.13698e-99	5.60631e-97	215.568	DOWN
HAS3	-3.43548	14.0825	-23.2541	5.88159e-99	1.04678e-96	214.942	DOWN
RECQL4	2.67913	16.6115	23.2528	6.00961e-99	1.06514e-96	214.92	UP
SRPX	-2.876	17.3084	-23.2484	6.44504e-99	1.13762e-96	214.85	DOWN
CACHD1	-2.52944	15.5154	-23.1699	2.26826e-98	3.98731e-96	213.597	DOWN
PRC1	2.48512	17.2366	23.167	2.37279e-98	4.15403e-96	213.552	UP
HAGHL	3.54836	14.8938	23.1338	4.03911e-98	7.0425e-96	213.022	UP
CCNA2	2.79107	16.9072	23.1193	5.09431e-98	8.84637e-96	212.791	UP
FAM64A	3.30619	15.0335	23.1119	5.72968e-98	9.90957e-96	212.674	UP
RAD54L	2.89057	14.9716	23.0891	8.25925e-98	1.42271e-95	212.309	UP
HIST1H3J	8.35859	10.0495	23.0594	1.32784e-97	2.27816e-95	211.836	UP
RP11-542B15.1	6.88332	9.2667	23.0346	1.97433e-97	3.37382e-95	211.441	UP
RP11-736K20.5	-2.87734	13.9674	-23.0269	2.22955e-97	3.79483e-95	211.32	DOWN
UGP2	-1.24776	18.6992	-23.0162	2.64631e-97	4.48639e-95	211.149	DOWN
LINC01070	-7.78784	2.8518	-23.006	3.11354e-97	5.25771e-95	210.987	DOWN
PAQR4	2.45804	17.4673	22.995	3.71381e-97	6.24677e-95	210.812	UP
CNN1	-3.62361	16.9274	-22.9781	4.86553e-97	8.15205e-95	210.543	DOWN
EPAS1	-2.01408	18.842	-22.9711	5.4344e-97	9.06973e-95	210.432	DOWN
CYMP	-4.98922	0.983148	-22.9642	6.06693e-97	1.00861e-94	210.323	DOWN
PROS1	-2.3556	16.6401	-22.9415	8.72497e-97	1.44491e-94	209.961	DOWN
KIF26B	3.01265	15.0613	22.9325	1.00596e-96	1.65952e-94	209.819	UP
EOGT	-1.48413	16.3997	-22.9296	1.05478e-96	1.73339e-94	209.772	DOWN
TUBB3	5.19657	12.6982	22.8831	2.21365e-96	3.62396e-94	209.033	UP
RBMS3	-2.36046	14.8839	-22.8798	2.33137e-96	3.80218e-94	208.982	DOWN
GPD1	-6.03605	15.1738	-22.8774	2.42161e-96	3.93439e-94	208.944	DOWN
RP11-175K6.2	-3.06352	12.9112	-22.8648	2.96269e-96	4.79531e-94	208.743	DOWN
RAD51	2.56851	15.6093	22.8619	3.10398e-96	5.0051e-94	208.696	UP
SALL4	3.23399	12.6864	22.8608	3.15443e-96	5.06741e-94	208.68	UP
SCN4B	-3.09444	14.8081	-22.8359	4.6896e-96	7.50546e-94	208.285	DOWN
E2F7	3.35563	13.4473	22.8181	6.22733e-96	9.92947e-94	208.003	UP
DDR2	-2.48819	16.616	-22.8152	6.52176e-96	1.03604e-93	207.957	DOWN
ATOH8	-3.66027	12.6919	-22.8036	7.84594e-96	1.2418e-93	207.773	DOWN
NMT2	-1.81755	16.0184	-22.7972	8.69267e-96	1.37076e-93	207.671	DOWN
GNAI1	-2.47295	15.8775	-22.7943	9.10358e-96	1.4303e-93	207.624	DOWN
PYGM	-2.84916	12.0096	-22.7847	1.05995e-95	1.65925e-93	207.473	DOWN
NTRK2	-4.15945	15.1144	-22.7332	2.40327e-95	3.7484e-93	206.657	DOWN
AC092155.4	-7.73852	2.81545	-22.7015	3.98167e-95	6.18774e-93	206.154	DOWN
HOXA5	-3.11613	14.9056	-22.6918	4.63933e-95	7.18376e-93	206.002	DOWN
SVEP1	-3.34947	15.0358	-22.6575	8.00445e-95	1.23499e-92	205.459	DOWN
POLQ	2.85693	13.6921	22.6471	9.43573e-95	1.4506e-92	205.295	UP
SBK1	2.63266	16.9682	22.6391	1.0722e-94	1.64246e-92	205.168	UP
RP11-863P13.3	4.25631	13.1363	22.631	1.21934e-94	1.86121e-92	205.039	UP
PLIN1	-6.04345	15.9415	-22.6271	1.29592e-94	1.97109e-92	204.979	DOWN
PLIN4	-5.81507	16.222	-22.6251	1.33722e-94	2.02672e-92	204.948	DOWN
PLAC9	-3.18901	16.0349	-22.6143	1.58726e-94	2.39721e-92	204.777	DOWN
C1QTNF6	2.16332	16.7335	22.6021	1.92641e-94	2.89921e-92	204.584	UP
HLF	-3.71329	14.1958	-22.5999	1.99617e-94	2.9937e-92	204.548	DOWN
NR3C1	-1.89405	17.0908	-22.578	2.82244e-94	4.21812e-92	204.203	DOWN
CENPA	3.26269	15.5191	22.5625	3.61164e-94	5.37884e-92	203.958	UP
CCNF	1.78915	16.4739	22.5433	4.89127e-94	7.25938e-92	203.656	UP
DEPDC1	3.33168	14.7916	22.5337	5.69699e-94	8.42605e-92	203.504	UP
CCDC3	-2.60074	16.6766	-22.5271	6.33057e-94	9.33096e-92	203.399	DOWN
MYLK	-2.62642	16.7777	-22.4968	1.02235e-93	1.50173e-91	202.921	DOWN
AQP1	-2.48887	19.5746	-22.4871	1.19065e-93	1.74298e-91	202.769	DOWN
RBMS2	-1.19275	16.6914	-22.4825	1.2815e-93	1.86959e-91	202.696	DOWN
SCT	6.27448	13.6542	22.4316	2.86802e-93	4.17e-91	201.894	UP
CCDC167	1.70087	18.8668	22.4062	4.28342e-93	6.2069e-91	201.494	UP
GRM4	6.83957	10.7093	22.4032	4.49125e-93	6.48615e-91	201.447	UP
MCAM	-1.99557	18.3428	-22.3994	4.76802e-93	6.86275e-91	201.387	DOWN
PEAR1	-2.17003	14.8064	-22.3857	5.91985e-93	8.49212e-91	201.172	DOWN
CYYR1	-2.27992	16.8951	-22.3839	6.08819e-93	8.70449e-91	201.144	DOWN
TRIM11	1.4266	16.6153	22.3829	6.19094e-93	8.82199e-91	201.127	UP
MOCS1	-1.93599	15.9975	-22.3647	8.25036e-93	1.17177e-90	200.841	DOWN
HBB	-4.33794	16.4217	-22.3518	1.01135e-92	1.43164e-90	200.638	DOWN
SHCBP1	2.7103	15.2797	22.3387	1.24453e-92	1.75594e-90	200.431	UP
FAM111B	3.07967	16.3694	22.3321	1.38102e-92	1.94212e-90	200.328	UP
COMP	4.75716	18.4657	22.3263	1.51341e-92	2.12135e-90	200.237	UP
C20orf144	3.29402	11.3781	22.3144	1.82552e-92	2.5505e-90	200.05	UP
KLF4	-2.65682	17.2717	-22.3134	1.8541e-92	2.58202e-90	200.034	DOWN
CLEC5A	3.41698	14.2135	22.3124	1.88387e-92	2.61499e-90	200.018	UP
SAMD5	-3.47523	13.5654	-22.3028	2.19306e-92	3.03434e-90	199.867	DOWN
LIMS2	-2.17028	15.5211	-22.2991	2.32477e-92	3.20624e-90	199.809	DOWN
FAM83H-AS1	2.80982	18.1087	22.2526	4.83229e-92	6.64316e-90	199.08	UP
SLC35A2	1.20056	18.3914	22.2105	9.37965e-92	1.28534e-89	198.419	UP
RNF150	-3.00248	14.177	-22.192	1.25623e-91	1.71599e-89	198.128	DOWN
RP11-122M14.1	5.69391	10.3658	22.1739	1.67069e-91	2.2749e-89	197.844	UP
KANK1	-2.00748	16.2082	-22.1704	1.76432e-91	2.39479e-89	197.79	DOWN
TPM3	1.06135	20.2447	22.1637	1.95932e-91	2.65107e-89	197.685	UP
RABIF	1.18725	17.6675	22.162	2.01371e-91	2.7161e-89	197.658	UP
FAM122A	-1.01742	17.0062	-22.1121	4.41645e-91	5.93443e-89	196.876	DOWN
FAM72D	4.91426	11.3891	22.1119	4.42744e-91	5.93443e-89	196.873	UP
RP11-1024P17.1	-2.36099	12.6067	-22.1111	4.48176e-91	5.98852e-89	196.861	DOWN
APCDD1	-2.57615	16.0861	-22.0981	5.49781e-91	7.32336e-89	196.658	DOWN
ACO1	-1.58485	17.1928	-22.0788	7.44725e-91	9.88939e-89	196.355	DOWN
WBSCR28	7.43419	10.9848	22.0637	9.44675e-91	1.25059e-88	196.118	UP
ITPRIPL1	-2.74352	13.1371	-22.0568	1.05216e-90	1.38859e-88	196.011	DOWN
SHE	-2.16108	14.3598	-22.0546	1.08997e-90	1.43408e-88	195.976	DOWN
SH3BGRL2	-2.33916	16.3491	-22.034	1.50391e-90	1.97265e-88	195.655	DOWN
SEMA3G	-2.99365	16.5251	-22.0328	1.53441e-90	2.00653e-88	195.635	DOWN
ALDH1A1	-2.87826	17.2464	-21.9825	3.37567e-90	4.40088e-88	194.85	DOWN
MYLK2	5.50343	10.3129	21.9763	3.72259e-90	4.83846e-88	194.752	UP
LINC01028	-9.10991	3.89321	-21.9402	6.54866e-90	8.48595e-88	194.19	DOWN
AC112721.1	8.31568	10.393	21.9348	7.13194e-90	9.21396e-88	194.105	UP
CCL11	5.72083	13.3226	21.922	8.71865e-90	1.123e-87	193.905	UP
AC096772.6	-1.45729	15.9856	-21.9192	9.09558e-90	1.16805e-87	193.862	DOWN
PER1	-2.35874	16.7515	-21.9042	1.15128e-89	1.47405e-87	193.628	DOWN
PTRF	-2.02798	20.4767	-21.8982	1.26365e-89	1.61312e-87	193.535	DOWN
STAT5B	-1.39631	18.0826	-21.892	1.39325e-89	1.77327e-87	193.438	DOWN
DNAJB4	-1.53851	16.8115	-21.8819	1.63295e-89	2.07221e-87	193.28	DOWN
NR3C2	-2.60477	14.3785	-21.8531	2.56154e-89	3.24099e-87	192.831	DOWN
FGF2	-3.47385	14.3849	-21.8433	2.98651e-89	3.76757e-87	192.678	DOWN
P4HA3	2.76827	15.1522	21.8178	4.44684e-89	5.58775e-87	192.282	UP
CDC14B	-1.863	14.6366	-21.8176	4.45822e-89	5.58775e-87	192.279	DOWN
CNIH2	3.12375	14.7555	21.8175	4.46843e-89	5.58775e-87	192.277	UP
AC114877.3	-8.23167	2.75639	-21.8112	4.93096e-89	6.14821e-87	192.179	DOWN
MPRIP	-1.04775	17.3494	-21.7877	7.11573e-89	8.84661e-87	191.813	DOWN
HIST1H2BO	7.19469	12.7922	21.7866	7.24691e-89	8.98366e-87	191.795	UP
CRTAP	-1.13016	19.1519	-21.7797	8.06717e-89	9.97167e-87	191.688	DOWN
TXNIP	-2.1633	21.6947	-21.7641	1.02948e-88	1.26887e-86	191.445	DOWN
GALNT15	-3.27057	15.0165	-21.7602	1.09349e-88	1.34389e-86	191.385	DOWN
GPIHBP1	-4.06602	14.493	-21.7594	1.10712e-88	1.35675e-86	191.373	DOWN
CILP2	3.24192	15.4718	21.7455	1.37491e-88	1.68013e-86	191.157	UP
TSPAN7	-2.90989	15.8757	-21.6947	3.04061e-88	3.70505e-86	190.367	DOWN
KIF15	2.55583	15.0755	21.687	3.42806e-88	4.16533e-86	190.247	UP
MYBL2	3.69294	17.6669	21.6796	3.84442e-88	4.65805e-86	190.133	UP
NATD1	-1.67646	16.2986	-21.6683	4.58931e-88	5.54492e-86	189.957	DOWN
AMOTL2	-1.67136	17.9981	-21.6622	5.04525e-88	6.07868e-86	189.862	DOWN
FERMT2	-1.84926	17.006	-21.6593	5.27569e-88	6.33852e-86	189.818	DOWN
RP11-454C18.1	-8.28302	2.78814	-21.6589	5.30663e-88	6.35788e-86	189.812	DOWN
GPR116	-1.93168	16.8622	-21.6414	6.96889e-88	8.32618e-86	189.54	DOWN
ARHGAP39	1.79619	16.5906	21.6236	9.19851e-88	1.09595e-85	189.264	UP
GIPC2	-3.06837	12.959	-21.6138	1.07249e-87	1.27428e-85	189.111	DOWN
CTXN1	2.90293	18.0201	21.6067	1.19617e-87	1.4173e-85	189.002	UP
HADH	-1.25301	19.0718	-21.5982	1.36542e-87	1.61338e-85	188.87	DOWN
BNIP2	-0.982168	17.3613	-21.5941	1.45569e-87	1.71254e-85	188.807	DOWN
CDO1	-3.92384	14.8606	-21.594	1.45733e-87	1.71254e-85	188.806	DOWN
AC017002.1	5.4271	11.0033	21.5874	1.61681e-87	1.89288e-85	188.702	UP
KLF9	-1.8522	17.7079	-21.5873	1.61962e-87	1.89288e-85	188.7	DOWN
FOXN3	-1.59993	16.6751	-21.5802	1.80641e-87	2.10545e-85	188.592	DOWN
FAM126A	-2.13187	14.6338	-21.5676	2.19964e-87	2.55683e-85	188.395	DOWN
CIT	2.07046	14.8935	21.5659	2.25789e-87	2.61744e-85	188.369	UP
RP11-517I3.2	-2.08307	14.0504	-21.5482	2.9745e-87	3.43888e-85	188.095	DOWN
FGF1	-2.47255	15.6972	-21.5239	4.33579e-87	4.99921e-85	187.719	DOWN
GHR	-3.15446	15.6041	-21.5219	4.47614e-87	5.1472e-85	187.688	DOWN
ADRB2	-3.06635	13.8218	-21.517	4.82993e-87	5.53918e-85	187.612	DOWN
RP4-616B8.5	7.29668	10.9033	21.5085	5.5101e-87	6.30238e-85	187.481	UP
NRN1	-2.48291	16.7074	-21.5056	5.76286e-87	6.57395e-85	187.436	DOWN
FANCI	1.88484	16.7028	21.5038	5.92633e-87	6.7425e-85	187.408	UP
BGN	2.21466	22.2637	21.5035	5.95697e-87	6.75942e-85	187.403	UP
SOX12	1.74973	17.7015	21.5004	6.25041e-87	7.07369e-85	187.355	UP
G0S2	-4.18023	17.5233	-21.5002	6.26971e-87	7.07685e-85	187.352	DOWN
SPATA20P1	8.70068	11.0219	21.4976	6.52813e-87	7.3492e-85	187.312	UP
LTBP4	-2.03604	17.0112	-21.4681	1.03243e-86	1.15924e-84	186.855	DOWN
ABCA8	-4.53833	13.1402	-21.4661	1.06486e-86	1.19253e-84	186.824	DOWN
EDNRB	-2.51657	15.3703	-21.4648	1.08691e-86	1.21405e-84	186.804	DOWN
SLC22A12	-7.05342	2.51173	-21.4385	1.63321e-86	1.81953e-84	186.398	DOWN
LRRN4CL	-3.65559	13.8175	-21.4344	1.73938e-86	1.93278e-84	186.336	DOWN
CEP112	-1.70651	14.1245	-21.4301	1.86057e-86	2.06211e-84	186.269	DOWN
2022-03-04	7.11439	8.94351	21.4102	2.53501e-86	2.80236e-84	185.961	UP
SBDS	-0.927772	20.0327	-21.4073	2.64998e-86	2.92192e-84	185.916	DOWN
TTK	2.82655	15.5167	21.3853	3.72616e-86	4.09801e-84	185.577	UP
C2orf88	-2.85874	13.156	-21.3777	4.1906e-86	4.59702e-84	185.46	DOWN
DENND2A	-2.2076	14.2054	-21.3743	4.41968e-86	4.83595e-84	185.407	DOWN
CRYAB	-4.04691	17.9315	-21.3723	4.55646e-86	4.97292e-84	185.376	DOWN
MMRN2	-2.0444	17.1128	-21.3627	5.28601e-86	5.75451e-84	185.229	DOWN
TCEAL7	-2.49875	14.8281	-21.3605	5.47225e-86	5.94217e-84	185.194	DOWN
EME1	2.52659	14.4986	21.3517	6.26626e-86	6.78718e-84	185.059	UP
EEPD1	-1.68766	15.6137	-21.3287	8.94504e-86	9.66425e-84	184.705	DOWN
GIMAP8	-1.98756	16.0723	-21.3241	9.60945e-86	1.0356e-83	184.633	DOWN
CPED1	-2.71692	14.7663	-21.3002	1.39027e-85	1.49452e-83	184.265	DOWN
MMP1	6.55339	15.2868	21.2879	1.68241e-85	1.80405e-83	184.075	UP
CLSPN	2.9523	14.2778	21.2869	1.70892e-85	1.82791e-83	184.06	UP
CENPE	2.57199	14.949	21.2782	1.95621e-85	2.08721e-83	183.925	UP
AKAP12	-2.69697	16.2361	-21.2758	2.03036e-85	2.16095e-83	183.888	DOWN
ANGPTL1	-3.44346	13.9176	-21.2728	2.12653e-85	2.25554e-83	183.842	DOWN
CLMP	-2.41829	17.0045	-21.2727	2.12976e-85	2.25554e-83	183.84	DOWN
SAMD14	2.51496	12.295	21.2674	2.31006e-85	2.44047e-83	183.76	UP
CENPK	2.08862	14.4371	21.2586	2.64585e-85	2.78834e-83	183.624	UP
CXCL2	-4.62044	14.2097	-21.2546	2.81514e-85	2.95949e-83	183.563	DOWN
CHRDL1	-5.31303	15.5491	-21.2419	3.42468e-85	3.59148e-83	183.367	DOWN
GJB2	4.01359	17.3349	21.2412	3.46297e-85	3.62277e-83	183.356	UP
KIF24	1.70619	14.8831	21.2404	3.50692e-85	3.65983e-83	183.344	UP
SLIT3	-2.58269	16.1511	-21.2152	5.17266e-85	5.3851e-83	182.957	DOWN
FAM83H	1.8974	18.8801	21.2012	6.41993e-85	6.6674e-83	182.741	UP
RHOQ	-1.37331	17.912	-21.1881	7.86252e-85	8.14587e-83	182.54	DOWN
ANO6	-1.45953	18.1615	-21.1866	8.04519e-85	8.31504e-83	182.517	DOWN
MMD	-2.15275	17.0114	-21.1826	8.55196e-85	8.81756e-83	182.456	DOWN
RBP4	-5.53516	15.5213	-21.1681	1.06987e-84	1.09935e-82	182.233	DOWN
SYNPO2	-2.85123	15.9688	-21.168	1.07137e-84	1.09935e-82	182.231	DOWN
CTD-2194A8.2	-6.81516	2.21377	-21.1593	1.22682e-84	1.25587e-82	182.096	DOWN
CDKN1C	-2.31531	16.6911	-21.1549	1.31177e-84	1.33963e-82	182.03	DOWN
TGFBR3	-3.36625	16.5135	-21.1494	1.42709e-84	1.45394e-82	181.946	DOWN
RP11-415C15.3	-7.2701	2.03958	-21.1413	1.61889e-84	1.64544e-82	181.82	DOWN
HCN2	4.33899	11.8959	21.1386	1.68789e-84	1.71151e-82	181.779	UP
CES1	-4.27134	15.4614	-21.1353	1.77424e-84	1.79483e-82	181.729	DOWN
CDCA2	2.90422	14.905	21.1114	2.5634e-84	2.58705e-82	181.362	UP
CORO2B	-2.43427	14.1599	-21.1037	2.88861e-84	2.90841e-82	181.243	DOWN
S1PR1	-2.23184	17.2847	-21.1022	2.95576e-84	2.96905e-82	181.221	DOWN
IGSF10	-3.79614	12.5848	-21.0957	3.26497e-84	3.27199e-82	181.121	DOWN
PDE1C	-3.34425	12.0643	-21.0921	3.45264e-84	3.45199e-82	181.066	DOWN
FAM107A	-3.76939	14.3678	-21.0916	3.47733e-84	3.4686e-82	181.059	DOWN
GTF2IRD1	1.15395	16.9037	21.0903	3.5524e-84	3.53526e-82	181.037	UP
ITM2A	-2.94063	17.5282	-21.0785	4.25985e-84	4.22948e-82	180.857	DOWN
POLE2	1.61051	15.3316	21.0757	4.4417e-84	4.39985e-82	180.815	UP
AQP7P4	-4.52534	0.861975	-21.0715	4.74371e-84	4.68819e-82	180.749	DOWN
MTFR2	2.73878	14.4797	21.0455	7.07879e-84	6.97985e-82	180.351	UP
ASPA	-3.55182	11.8842	-21.0449	7.14088e-84	7.02492e-82	180.342	DOWN
RUSC1	1.35451	17.9106	21.0265	9.47208e-84	9.29694e-82	180.061	UP
TLN2	-1.69383	15.6701	-21.0128	1.16928e-83	1.14504e-81	179.851	DOWN
RCBTB2	-1.29443	16.3812	-21.0079	1.26224e-83	1.23326e-81	179.775	DOWN
CDC45	2.96018	15.6332	20.9988	1.45122e-83	1.41468e-81	179.636	UP
F8	-1.69556	15.3799	-20.9962	1.50894e-83	1.46761e-81	179.597	DOWN
CSRNP1	-1.89467	18.0664	-20.9871	1.73693e-83	1.68553e-81	179.457	DOWN
RP11-341G23.3	-6.85904	1.80792	-20.9864	1.75555e-83	1.69975e-81	179.446	DOWN
RGCC	-1.73217	18.64	-20.9857	1.7742e-83	1.71395e-81	179.435	DOWN
MYCT1	-2.02526	16.0104	-20.9728	2.16368e-83	2.0855e-81	179.238	DOWN
LINC00337	4.79994	11.124	20.9614	2.57536e-83	2.47673e-81	179.064	UP
MAML2	-2.3273	16.1561	-20.9386	3.65793e-83	3.50998e-81	178.715	DOWN
TNS2	-1.7434	17.7568	-20.9326	4.00626e-83	3.83563e-81	178.624	DOWN
BMP8A	2.56381	13.4906	20.9314	4.0867e-83	3.90394e-81	178.604	UP
ABCA6	-2.80431	13.0112	-20.8964	6.98456e-83	6.65737e-81	178.071	DOWN
VWF	-2.08811	18.4726	-20.8774	9.35545e-83	8.89743e-81	177.78	DOWN
AKR1C1	-4.14947	13.3427	-20.8603	1.2147e-82	1.15268e-80	177.519	DOWN
CCDC78	3.59699	14.1913	20.8359	1.76489e-82	1.67108e-80	177.147	UP
ILDR2	3.8591	10.5076	20.8353	1.78108e-82	1.68269e-80	177.138	UP
AIM1L	3.97454	12.4063	20.8341	1.81607e-82	1.71197e-80	177.119	UP
RTKN2	2.21224	14.0279	20.7932	3.3931e-82	3.1916e-80	176.496	UP
CKMT2	-2.28032	13.4696	-20.7506	6.50832e-82	6.10842e-80	175.848	DOWN
PDZD2	-2.52373	14.8798	-20.7211	1.02125e-81	9.54632e-80	175.399	DOWN
RSPO3	-2.86165	14.2946	-20.7211	1.02158e-81	9.54632e-80	175.399	DOWN
SAV1	-1.16595	17.5584	-20.7142	1.13519e-81	1.05849e-79	175.293	DOWN
RHOJ	-1.82677	16.2409	-20.7047	1.31234e-81	1.22102e-79	175.149	DOWN
LGI4	-2.31895	13.5958	-20.6952	1.51687e-81	1.40826e-79	175.005	DOWN
GYPC	-2.02657	16.9704	-20.6949	1.52426e-81	1.41206e-79	175	DOWN
CTD-2507G9.1	-7.02484	2.01049	-20.6931	1.56749e-81	1.44898e-79	174.972	DOWN
FOSB	-4.31545	16.7258	-20.6885	1.67987e-81	1.54952e-79	174.903	DOWN
PDGFD	-2.27508	16.7829	-20.6869	1.7217e-81	1.5847e-79	174.879	DOWN
EHD2	-1.92113	19.0692	-20.6795	1.92925e-81	1.77194e-79	174.765	DOWN
EMCN	-2.16605	16.0204	-20.6712	2.1883e-81	2.00557e-79	174.64	DOWN
DPYSL2	-1.65329	18.0879	-20.6698	2.23582e-81	2.04475e-79	174.618	DOWN
RP11-1101K5.1	-8.94585	4.35107	-20.6682	2.29073e-81	2.09051e-79	174.594	DOWN
C20orf194	-1.21126	15.9282	-20.6651	2.40258e-81	2.18793e-79	174.547	DOWN
ALDH1A2	-3.41848	12.2297	-20.6649	2.4092e-81	2.18931e-79	174.544	DOWN
FLVCR1	1.49508	16.3183	20.6604	2.57969e-81	2.33928e-79	174.476	UP
PKD2	-1.6359	16.7793	-20.6569	2.7237e-81	2.46466e-79	174.422	DOWN
CALCOCO1	-1.23057	17.5807	-20.6499	3.02988e-81	2.73595e-79	174.316	DOWN
TMEM206	1.39313	16.5036	20.6468	3.17666e-81	2.86246e-79	174.269	UP
CBX7	-1.77936	16.3283	-20.6313	4.02344e-81	3.61789e-79	174.033	DOWN
GGTA1P	-2.25545	15.175	-20.6252	4.41423e-81	3.96099e-79	173.941	DOWN
CTHRC1	2.52115	19.6476	20.5903	7.51231e-81	6.72689e-79	173.411	UP
ADAMTS1	-2.6631	17.0665	-20.5749	9.50296e-81	8.49169e-79	173.177	DOWN
ARID5B	-1.77899	17.6607	-20.5555	1.27662e-80	1.13839e-78	172.883	DOWN
RNASEH2A	1.64168	18.1485	20.5515	1.35604e-80	1.20671e-78	172.823	UP
TANK	-1.0952	17.4876	-20.5431	1.54024e-80	1.36778e-78	172.696	DOWN
ROBO4	-1.85198	15.9704	-20.5305	1.86649e-80	1.65408e-78	172.505	DOWN
IGSF9	2.49639	17.0014	20.5287	1.91739e-80	1.69569e-78	172.478	UP
HN1	1.90757	19.0726	20.5233	2.08191e-80	1.83739e-78	172.396	UP
ACSL1	-2.43035	18.4225	-20.5204	2.17511e-80	1.91571e-78	172.353	DOWN
MICU3	-2.37907	12.9331	-20.5117	2.48485e-80	2.18402e-78	172.22	DOWN
RP11-175K6.1	-3.11887	11.6891	-20.4858	3.68095e-80	3.2287e-78	171.829	DOWN
PID1	-2.63909	14.8811	-20.4716	4.56577e-80	3.99663e-78	171.614	DOWN
C6orf99	2.90109	14.3394	20.4652	5.03734e-80	4.40044e-78	171.516	UP
DMGDH	-2.25033	12.3959	-20.4576	5.65038e-80	4.92594e-78	171.402	DOWN
ABLIM1	-1.72562	18.0643	-20.4511	6.23477e-80	5.42438e-78	171.304	DOWN
EPYC	7.5501	12.5172	20.4447	6.87046e-80	5.96534e-78	171.207	UP
ANKRD29	-2.85068	13.6431	-20.4252	9.24152e-80	8.00782e-78	170.912	DOWN
MYOC	-9.5953	7.17241	-20.419	1.01445e-79	8.77255e-78	170.819	DOWN
KIT	-3.59927	16.4881	-20.4066	1.22451e-79	1.05677e-77	170.632	DOWN
UBE2S	2.28339	16.9099	20.3979	1.39771e-79	1.20383e-77	170.5	UP
RELT	1.72436	14.5503	20.3853	1.69091e-79	1.45344e-77	170.31	UP
EHBP1	-1.19242	16.7814	-20.3787	1.86849e-79	1.60287e-77	170.211	DOWN
CX3CL1	-3.07903	17.4792	-20.3707	2.10953e-79	1.80603e-77	170.09	DOWN
TMEM37	-2.57012	16.4234	-20.3689	2.16988e-79	1.854e-77	170.062	DOWN
SLC35G2	-1.7393	13.9155	-20.3687	2.17571e-79	1.85528e-77	170.059	DOWN
RP11-644F5.10	-1.77563	12.5598	-20.365	2.30163e-79	1.95876e-77	170.003	DOWN
HELLS	1.92165	14.927	20.3437	3.17578e-79	2.69734e-77	169.682	UP
AC007193.10	-7.27469	2.29064	-20.3328	3.74935e-79	3.1782e-77	169.517	DOWN
STX12	-0.860008	18.4703	-20.3306	3.87645e-79	3.27946e-77	169.484	DOWN
VAMP3	-0.866247	19.5833	-20.3286	3.99096e-79	3.36969e-77	169.455	DOWN
MAOA	-3.88847	15.8248	-20.3211	4.4755e-79	3.77138e-77	169.341	DOWN
LINC00377	-9.01754	4.37652	-20.3155	4.86983e-79	4.09562e-77	169.257	DOWN
KIF22	1.33054	18.3396	20.3109	5.22293e-79	4.38399e-77	169.187	UP
TMOD1	-3.07166	13.1376	-20.3081	5.44814e-79	4.56409e-77	169.145	DOWN
SH3GLB1	-0.911719	18.6903	-20.2971	6.43601e-79	5.38116e-77	168.979	DOWN
SLC20A1	1.0834	18.1931	20.2789	8.46796e-79	7.0663e-77	168.706	UP
KCNMB1	-2.72013	14.329	-20.2763	8.80701e-79	7.33496e-77	168.667	DOWN
TLCD1	2.22082	17.1745	20.2657	1.03395e-78	8.59459e-77	168.507	UP
PFKFB1	-3.03945	13.5089	-20.259	1.14367e-78	9.48828e-77	168.406	DOWN
ADIPOQ-AS1	-7.17076	3.02764	-20.2314	1.73712e-78	1.43839e-76	167.99	DOWN
EMP1	-1.96997	18.8767	-20.2191	2.09118e-78	1.72822e-76	167.805	DOWN
SPRY1	-2.16611	17.6362	-20.2149	2.22625e-78	1.83632e-76	167.743	DOWN
CLDN11	-3.13086	14.4346	-20.1841	3.54328e-78	2.91705e-76	167.28	DOWN
IL11RA	-1.64365	15.4463	-20.1816	3.68194e-78	3.02539e-76	167.242	DOWN
CAPN11	-2.90637	12.6606	-20.1654	4.70023e-78	3.85473e-76	166.999	DOWN
ELMOD3	-1.12403	16.1749	-20.1643	4.78099e-78	3.91348e-76	166.982	DOWN
HIST1H2AI	6.57009	14.0534	20.1635	4.83766e-78	3.95232e-76	166.97	UP
ZNF106	-1.38433	17.2806	-20.1594	5.14399e-78	4.1946e-76	166.909	DOWN
RP11-295M3.4	-3.83659	14.1766	-20.1576	5.28472e-78	4.30118e-76	166.882	DOWN
AQP7P2	-8.64286	3.75597	-20.1557	5.43887e-78	4.41826e-76	166.853	DOWN
KCTD12	-1.85939	18.4175	-20.1547	5.51876e-78	4.47468e-76	166.839	DOWN
E2F1	2.47414	17.0037	20.1464	6.25694e-78	5.06364e-76	166.714	UP
STRBP	1.1347	17.3843	20.1415	6.73329e-78	5.43887e-76	166.641	UP
KIF18A	2.42082	14.7788	20.1326	7.70682e-78	6.21355e-76	166.506	UP
ANKDD1A	-1.20062	14.13	-20.1223	8.99598e-78	7.23931e-76	166.352	DOWN
ESYT1	-1.07869	19.3636	-20.1211	9.16555e-78	7.36196e-76	166.334	DOWN
RACGAP1	1.75674	17.5111	20.1149	1.00609e-77	8.06605e-76	166.241	UP
RP4-755D9.1	-3.87307	12.1168	-20.1105	1.07469e-77	8.59996e-76	166.175	DOWN
EGFLAM	-1.82146	15.3196	-20.094	1.37839e-77	1.10097e-75	165.927	DOWN
ANGPT1	-2.75153	13.3566	-20.0846	1.58679e-77	1.26507e-75	165.787	DOWN
RGL1	-1.67276	16.6541	-20.0786	1.73716e-77	1.38238e-75	165.697	DOWN
LINC01497	-9.4444	4.74393	-20.0768	1.78604e-77	1.41864e-75	165.669	DOWN
MEOX2	-3.34086	14.7754	-20.0678	2.0422e-77	1.61886e-75	165.536	DOWN
ECT2	1.75666	17.4971	20.0677	2.04566e-77	1.61886e-75	165.534	UP
E2F2	2.65923	14.6685	20.0446	2.89477e-77	2.2866e-75	165.188	UP
CD300LG	-7.15149	11.7169	-20.0396	3.1211e-77	2.46085e-75	165.113	DOWN
KLF15	-3.53996	13.5199	-20.0291	3.65902e-77	2.87968e-75	164.955	DOWN
ISM1	-2.75072	16.2204	-20.0172	4.37072e-77	3.43349e-75	164.778	DOWN
FABP4	-6.01493	17.9469	-20.0137	4.609e-77	3.61406e-75	164.725	DOWN
AC114814.4	-5.76243	1.52994	-20.0088	4.96422e-77	3.8855e-75	164.651	DOWN
ANKRD53	-2.43306	12.5508	-20.0057	5.19761e-77	4.06076e-75	164.606	DOWN
GPC3	-3.75023	16.7197	-19.9779	7.88564e-77	6.14965e-75	164.19	DOWN
SAPCD2	2.52054	16.3142	19.969	9.01834e-77	7.02023e-75	164.057	UP
RP5-827E24.1	-7.71863	3.06896	-19.9522	1.16066e-76	9.01863e-75	163.805	DOWN
VGF	7.0561	10.3963	19.9366	1.46672e-76	1.13762e-74	163.572	UP
CRIM1	-2.04672	18.4984	-19.9343	1.51747e-76	1.17486e-74	163.539	DOWN
RP11-92A5.2	-10.0903	4.92858	-19.9295	1.63146e-76	1.26084e-74	163.466	DOWN
TTC28	-1.52802	15.3473	-19.9288	1.64872e-76	1.27189e-74	163.456	DOWN
PPP1R14A	-3.09681	15.1658	-19.9262	1.71397e-76	1.31985e-74	163.417	DOWN
FAM49A	-1.80591	15.6651	-19.9063	2.30793e-76	1.77405e-74	163.121	DOWN
AC009133.12	1.27019	14.8533	19.9039	2.39354e-76	1.83656e-74	163.085	UP
EGR1	-3.10036	20.2584	-19.8968	2.66282e-76	2.03953e-74	162.979	DOWN
EPB41L2	-1.79297	17.0762	-19.8883	3.02081e-76	2.3096e-74	162.853	DOWN
TRIP13	2.33327	16.3569	19.8845	3.19765e-76	2.44045e-74	162.796	UP
ADAM33	-3.41204	13.6365	-19.8699	3.98126e-76	3.03311e-74	162.578	DOWN
AQP7	-6.08024	12.4272	-19.8644	4.32201e-76	3.28688e-74	162.496	DOWN
ERG	-1.73803	15.4174	-19.8638	4.36217e-76	3.31154e-74	162.487	DOWN
LLGL2	1.82476	17.7805	19.8565	4.86594e-76	3.68745e-74	162.378	UP
TMEM92	3.91772	12.0085	19.855	4.97418e-76	3.76283e-74	162.356	UP
PTPN14	-1.92924	16.0195	-19.8544	5.01828e-76	3.78951e-74	162.347	DOWN
PASK	1.27221	15.0857	19.8518	5.21866e-76	3.9339e-74	162.308	UP
SSPN	-1.95353	16.5156	-19.8412	6.11494e-76	4.60144e-74	162.151	DOWN
ANTXR2	-1.67054	16.346	-19.8377	6.44831e-76	4.8438e-74	162.098	DOWN
MYZAP	-3.09534	14.2713	-19.8367	6.54238e-76	4.90587e-74	162.083	DOWN
CRY2	-1.28858	17.4832	-19.8364	6.56967e-76	4.91774e-74	162.079	DOWN
C21orf58	1.74074	14.9859	19.8358	6.62724e-76	4.95219e-74	162.071	UP
ADAMTS9-AS2	-4.04465	9.99515	-19.8324	6.98006e-76	5.20676e-74	162.019	DOWN
NNAT	-3.38889	14.2469	-19.8258	7.69669e-76	5.73136e-74	161.922	DOWN
TMEM63B	1.16302	18.4607	19.8088	9.93093e-76	7.38228e-74	161.668	UP
RAD51AP1	2.14441	16.1796	19.8034	1.07575e-75	7.98287e-74	161.588	UP
RP11-417E7.2	4.01041	15.6771	19.7981	1.16463e-75	8.62749e-74	161.509	UP
KNOP1	1.10499	16.4422	19.7923	1.27139e-75	9.40214e-74	161.422	UP
KIAA0408	-6.26499	4.43243	-19.7921	1.27432e-75	9.40757e-74	161.419	DOWN
PACSIN1	2.67275	13.7019	19.7858	1.40056e-75	1.03218e-73	161.325	UP
CDC6	2.71561	16.0658	19.7705	1.75878e-75	1.29396e-73	161.099	UP
PGM5	-3.05384	14.0045	-19.7593	2.08004e-75	1.52769e-73	160.932	DOWN
F10	-2.43789	14.0176	-19.7547	2.22739e-75	1.63312e-73	160.863	DOWN
HCAR2	-3.26196	13.7814	-19.7525	2.30308e-75	1.68573e-73	160.83	DOWN
MND1	2.70542	15.1096	19.7454	2.56084e-75	1.8712e-73	160.724	UP
AC002539.1	-5.84562	1.6823	-19.7433	2.64082e-75	1.92636e-73	160.694	DOWN
MCM10	2.98279	14.9042	19.7352	2.97942e-75	2.16966e-73	160.574	UP
PECAM1	-1.70507	18.8468	-19.7281	3.31306e-75	2.40854e-73	160.468	DOWN
COX7A1	-2.41046	16.9132	-19.7224	3.60793e-75	2.61847e-73	160.383	DOWN
EIF4EBP2	-1.03708	19.2494	-19.7184	3.82877e-75	2.77405e-73	160.324	DOWN
KL	-2.8251	12.7347	-19.7157	3.98497e-75	2.88235e-73	160.284	DOWN
TONSL	2.08183	15.7613	19.7001	5.02814e-75	3.63075e-73	160.053	UP
HIST1H2BE	5.58107	12.5858	19.6782	6.96827e-75	5.02324e-73	159.728	UP
MSRB3	-2.13446	17.1345	-19.6769	7.10792e-75	5.11532e-73	159.708	DOWN
TIMP4	-4.86025	14.6548	-19.6632	8.71089e-75	6.25842e-73	159.505	DOWN
RHPN1	2.27847	17.3714	19.6562	9.66661e-75	6.93345e-73	159.402	UP
FXYD1	-3.84223	12.1639	-19.647	1.10854e-74	7.93778e-73	159.265	DOWN
TMBIM1	-1.16506	19.199	-19.6465	1.11737e-74	7.98771e-73	159.257	DOWN
ITSN1	-1.32704	15.498	-19.642	1.19502e-74	8.52858e-73	159.191	DOWN
TSTA3	1.56246	19.1228	19.6334	1.35796e-74	9.67532e-73	159.063	UP
TIMELESS	1.43249	17.3517	19.6322	1.38267e-74	9.83505e-73	159.045	UP
FAXDC2	-2.70678	15.8099	-19.6267	1.5011e-74	1.06598e-72	158.963	DOWN
PLXNA4	-2.95759	13.3605	-19.622	1.60914e-74	1.14081e-72	158.894	DOWN
VIT	-3.85932	13.512	-19.6141	1.81017e-74	1.28122e-72	158.777	DOWN
PSRC1	1.87003	16.0554	19.6107	1.90292e-74	1.34465e-72	158.727	UP
BCL2L2	-1.01903	18.0014	-19.595	2.40448e-74	1.69626e-72	158.494	DOWN
RP11-439C8.2	-8.45621	3.48546	-19.5857	2.76118e-74	1.94471e-72	158.357	DOWN
DIXDC1	-1.62313	16.3814	-19.5839	2.83508e-74	1.99348e-72	158.33	DOWN
CLCN6	-0.95283	15.736	-19.5744	3.26506e-74	2.29206e-72	158.19	DOWN
INTS7	1.15688	17.4933	19.5719	3.38718e-74	2.37391e-72	158.153	UP
KREMEN2	4.54143	13.2195	19.5682	3.57919e-74	2.50438e-72	158.098	UP
C10orf10	-2.39009	18.864	-19.5654	3.73357e-74	2.60815e-72	158.056	DOWN
AC129778.2	-4.14722	1.11741	-19.5639	3.81719e-74	2.66222e-72	158.034	DOWN
LEPROT	-1.04156	18.8955	-19.5514	4.59129e-74	3.19261e-72	157.85	DOWN
CYP2AC1P	-5.31629	1.54928	-19.5514	4.59255e-74	3.19261e-72	157.85	DOWN
ADCYAP1R1	-3.16481	12.3312	-19.5505	4.65444e-74	3.23039e-72	157.837	DOWN
RP11-58O3.2	-5.19963	1.15781	-19.54	5.43643e-74	3.76704e-72	157.682	DOWN
LRRC15	3.77667	17.9035	19.5383	5.57582e-74	3.85739e-72	157.657	UP
CA4	-8.69426	9.14148	-19.5267	6.62668e-74	4.577e-72	157.485	DOWN
CREB5	-2.18928	13.4477	-19.526	6.69189e-74	4.61461e-72	157.475	DOWN
ATP6V0B	1.13299	19.5864	19.5172	7.62581e-74	5.25018e-72	157.345	UP
OACYLP	4.48721	9.64701	19.5105	8.42224e-74	5.78921e-72	157.246	UP
HSD17B13	-5.70502	10.0162	-19.5095	8.55492e-74	5.871e-72	157.23	DOWN
S100B	-4.54262	15.593	-19.5024	9.50169e-74	6.51033e-72	157.126	DOWN
STIL	2.04459	15.2643	19.4996	9.9117e-74	6.78043e-72	157.084	UP
EGFR	-3.12433	15.7391	-19.4675	1.59458e-73	1.08909e-71	156.61	DOWN
OLR1	2.71332	16.5922	19.4541	1.94368e-73	1.32541e-71	156.413	UP
MIR22HG	-1.49239	16.4667	-19.4534	1.96505e-73	1.33786e-71	156.402	DOWN
ECM2	-2.42341	16.5017	-19.4197	3.23603e-73	2.19968e-71	155.906	DOWN
ACSM5	-3.24137	12.9554	-19.4176	3.33568e-73	2.26383e-71	155.875	DOWN
RAB26	3.04097	15.5564	19.4141	3.51366e-73	2.38085e-71	155.824	UP
CST2	7.09606	13.8591	19.4094	3.76529e-73	2.54733e-71	155.755	UP
MME-AS1	-7.6699	3.2076	-19.408	3.84361e-73	2.59622e-71	155.734	DOWN
KLF11	-1.38472	16.8867	-19.4042	4.06742e-73	2.74308e-71	155.678	DOWN
SCARA5	-6.96858	12.2482	-19.3966	4.5504e-73	3.06398e-71	155.566	DOWN
ALDH1L1	-5.14848	10.7086	-19.396	4.5952e-73	3.0893e-71	155.557	DOWN
CHL1	-3.91952	13.1978	-19.3948	4.67292e-73	3.13664e-71	155.54	DOWN
SSX2IP	1.39044	16.1831	19.374	6.35753e-73	4.26073e-71	155.233	UP
NPY2R	-9.94529	5.67393	-19.3657	7.18837e-73	4.81004e-71	155.111	DOWN
IL21R	2.84378	13.4743	19.3462	9.58265e-73	6.40217e-71	154.825	UP
DPP3	1.38871	18.2592	19.3415	1.02728e-72	6.85258e-71	154.755	UP
RP11-1221G12.3	-4.81671	1.07406	-19.335	1.13058e-72	7.52993e-71	154.66	DOWN
TAL1	-1.90041	13.2416	-19.3283	1.24778e-72	8.29766e-71	154.562	DOWN
NDN	-2.063	17.1518	-19.3182	1.449e-72	9.62082e-71	154.413	DOWN
ARF1	0.892277	22.0977	19.3024	1.83084e-72	1.21373e-70	154.18	UP
POLR3K	1.41462	18.0215	19.3018	1.84548e-72	1.22155e-70	154.172	UP
ARHGEF40	-1.34105	16.9592	-19.3005	1.88249e-72	1.24412e-70	154.152	DOWN
ACTA2-AS1	-2.76327	13.8858	-19.3001	1.89253e-72	1.24883e-70	154.147	DOWN
TPT1-AS1	-1.52705	14.254	-19.2859	2.33506e-72	1.53849e-70	153.938	DOWN
KLHL13	-3.28059	14.0606	-19.2802	2.54017e-72	1.67106e-70	153.854	DOWN
CDT1	2.58663	16.1171	19.2761	2.69716e-72	1.77162e-70	153.794	UP
CFD	-3.65209	18.1783	-19.2703	2.93695e-72	1.92617e-70	153.709	DOWN
SQLE	2.11261	18.4824	19.2689	2.99688e-72	1.96248e-70	153.689	UP
TMTC1	-2.9229	14.8103	-19.2686	3.01079e-72	1.96858e-70	153.685	DOWN
AC099754.1	-5.80582	1.42464	-19.263	3.271e-72	2.13546e-70	153.602	DOWN
COL6A6	-3.89288	11.8398	-19.2536	3.75846e-72	2.44997e-70	153.464	DOWN
ADRBK2	-1.5251	16.2137	-19.2411	4.51563e-72	2.93906e-70	153.281	DOWN
CXCL12	-2.2484	18.6165	-19.2373	4.77778e-72	3.10498e-70	153.225	DOWN
C2orf48	5.24346	11.1043	19.2257	5.66728e-72	3.67747e-70	153.055	UP
LA16c-380H5.1	4.8648	9.86884	19.214	6.73353e-72	4.36276e-70	152.883	UP
XRCC2	1.97071	14.7332	19.2058	7.59043e-72	4.91054e-70	152.764	UP
FBLN5	-2.17544	17.6342	-19.1912	9.41615e-72	6.08249e-70	152.549	DOWN
PREX2	-2.27505	13.8613	-19.1833	1.05641e-71	6.81374e-70	152.435	DOWN
SLC12A8	1.72908	16.2211	19.1811	1.0916e-71	7.03014e-70	152.402	UP
TMPO-AS1	1.8587	13.9745	19.1673	1.33787e-71	8.60328e-70	152.2	UP
AQPEP	-4.8547	10.0439	-19.1587	1.5167e-71	9.73869e-70	152.075	DOWN
TACC1	-2.02207	17.1244	-19.1549	1.60339e-71	1.02799e-69	152.019	DOWN
ARHGAP11A	2.16576	15.6951	19.1451	1.8533e-71	1.18645e-69	151.875	UP
GNG2	-1.77483	15.847	-19.1422	1.93487e-71	1.23682e-69	151.832	DOWN
ATP1A2	-5.38673	12.4146	-19.1414	1.95721e-71	1.24924e-69	151.821	DOWN
FANCD2	1.54909	15.7053	19.1367	2.09545e-71	1.33549e-69	151.753	UP
MARCKSL1	1.46218	22.0307	19.1358	2.12358e-71	1.3514e-69	151.74	UP
PAK3	-3.17554	11.9484	-19.1223	2.58993e-71	1.64574e-69	151.542	DOWN
AK3	-1.06009	18.1499	-19.1115	3.03586e-71	1.92625e-69	151.384	DOWN
LSM4	1.17424	19.258	19.108	3.19413e-71	2.02368e-69	151.333	UP
THSD1	-1.53804	15.1256	-19.1046	3.35764e-71	2.12413e-69	151.284	DOWN
UNC5B	1.82178	17.6032	19.0946	3.89075e-71	2.45777e-69	151.137	UP
TFPI	-2.15879	14.9841	-19.0886	4.2442e-71	2.67709e-69	151.05	DOWN
KLHL21	-1.38797	17.3421	-19.087	4.34637e-71	2.73751e-69	151.027	DOWN
HIF3A	-5.54075	9.78494	-19.0698	5.58952e-71	3.51089e-69	150.776	DOWN
RP11-257I8.2	-8.88596	2.98956	-19.0698	5.59065e-71	3.51089e-69	150.776	DOWN
LEP	-8.31722	11.943	-19.0647	6.02846e-71	3.78031e-69	150.701	DOWN
ADAM8	2.24331	16.1449	19.0571	6.73516e-71	4.21729e-69	150.59	UP
NOTCH4	-1.49858	15.7643	-19.0511	7.35222e-71	4.59696e-69	150.503	DOWN
LHCGR	-7.03113	3.70626	-19.0436	8.21239e-71	5.12731e-69	150.393	DOWN
RP11-467I17.1	-8.76893	3.94652	-19.0426	8.32667e-71	5.1911e-69	150.379	DOWN
JADE1	-1.1681	16.4721	-19.0364	9.12519e-71	5.68067e-69	150.288	DOWN
APOB	-6.83403	6.26119	-19.0362	9.14362e-71	5.68389e-69	150.286	DOWN
DPT	-3.49959	18.3631	-19.0351	9.29668e-71	5.77067e-69	150.27	DOWN
WASF3	-2.40188	15.2233	-19.0309	9.8904e-71	6.13033e-69	150.208	DOWN
RAB8A	0.770816	17.6779	19.0271	1.04522e-70	6.46921e-69	150.153	UP
STAT5A	-1.61063	17.6264	-19.0179	1.19671e-70	7.39613e-69	150.018	DOWN
RP11-368I23.4	-5.56876	1.37252	-19.0172	1.20839e-70	7.45758e-69	150.008	DOWN
RP4-663N10.1	-7.55746	4.37812	-19.0144	1.25925e-70	7.76032e-69	149.967	DOWN
RNFT2	2.09558	14.0658	19.0114	1.3163e-70	8.10026e-69	149.923	UP
ACAN	4.03903	12.1707	19.006	1.42408e-70	8.75097e-69	149.845	UP
SLC16A3	2.31758	16.1324	18.9928	1.72603e-70	1.05913e-68	149.653	UP
RP11-742B18.1	8.05507	9.28412	18.9923	1.7382e-70	1.06507e-68	149.646	UP
DNA2	1.73256	15.1243	18.9914	1.76213e-70	1.07819e-68	149.633	UP
C10orf54	-1.82483	16.9121	-18.9912	1.76821e-70	1.08037e-68	149.629	DOWN
ADCY4	-1.86015	14.699	-18.9897	1.80773e-70	1.10294e-68	149.607	DOWN
LAMP5	3.28894	16.4296	18.9626	2.68386e-70	1.63517e-68	149.214	UP
DCUN1D3	-1.02668	15.83	-18.957	2.9145e-70	1.77318e-68	149.132	DOWN
GPRASP2	-1.5175	15.89	-18.9492	3.26805e-70	1.98546e-68	149.018	DOWN
FLAD1	1.10671	18.2657	18.9425	3.59999e-70	2.18403e-68	148.922	UP
MAD2L1	2.05034	16.0652	18.9347	4.039e-70	2.44691e-68	148.807	UP
TMEM43	-0.931761	19.4133	-18.9266	4.54556e-70	2.7499e-68	148.689	DOWN
KPNA2	1.78506	19.6465	18.896	7.09572e-70	4.28662e-68	148.246	UP
METTL11B	8.34407	8.54815	18.8959	7.1073e-70	4.28757e-68	148.244	UP
SYNPO	-1.65244	17.4082	-18.892	7.52585e-70	4.53369e-68	148.187	DOWN
CDH5	-1.69266	17.3385	-18.8496	1.39603e-69	8.3981e-68	147.572	DOWN
ETS2	-1.52614	18.0011	-18.8465	1.46008e-69	8.77114e-68	147.528	DOWN
CELF2	-1.98232	15.9917	-18.8438	1.51972e-69	9.1166e-68	147.488	DOWN
SLC37A1	1.26906	16.7332	18.8423	1.5529e-69	9.30263e-68	147.466	UP
BHMT2	-2.77332	14.307	-18.8422	1.5557e-69	9.3064e-68	147.464	DOWN
ZFP36	-2.33287	20.382	-18.823	2.05654e-69	1.22854e-67	147.186	DOWN
N4BP2L1	-1.43782	15.7027	-18.8181	2.20848e-69	1.31747e-67	147.116	DOWN
PPP4C	1.08562	19.7723	18.8148	2.31784e-69	1.38079e-67	147.067	UP
CST4	9.56537	11.1553	18.8063	2.62235e-69	1.56003e-67	146.945	UP
TIMM17A	0.979508	18.7932	18.7982	2.95102e-69	1.75312e-67	146.827	UP
CSRP1	-1.44722	19.3169	-18.7902	3.31528e-69	1.96679e-67	146.711	DOWN
MAZ	1.15068	18.7117	18.7832	3.67167e-69	2.17521e-67	146.609	UP
IL33	-3.87933	15.596	-18.7663	4.68997e-69	2.77465e-67	146.366	DOWN
HIST1H2AD	5.4582	14.6558	18.7644	4.82085e-69	2.84815e-67	146.338	UP
C3orf80	2.13459	14.7829	18.7624	4.96325e-69	2.92825e-67	146.309	UP
FAM89A	-2.34778	15.4778	-18.755	5.52481e-69	3.25508e-67	146.203	DOWN
CCT3	0.979441	21.1131	18.7438	6.50518e-69	3.82744e-67	146.04	UP
MGLL	-2.21773	17.2999	-18.7347	7.41806e-69	4.35857e-67	145.909	DOWN
CYP2U1	-1.45145	15.1274	-18.7339	7.51073e-69	4.40698e-67	145.897	DOWN
TMED3	1.36002	17.3515	18.7263	8.38223e-69	4.91162e-67	145.788	UP
AC015849.15	6.18551	8.53229	18.7217	8.95987e-69	5.24293e-67	145.721	UP
RP11-138I17.1	-8.08958	5.95042	-18.7172	9.57584e-69	5.59573e-67	145.655	DOWN
C9orf163	2.57391	12.1408	18.7169	9.60911e-69	5.60753e-67	145.652	UP
ARRDC3	-1.58521	18.6181	-18.7149	9.89158e-69	5.76453e-67	145.623	DOWN
TK2	-1.02524	16.8085	-18.7089	1.07967e-68	6.28347e-67	145.536	DOWN
AKR1C3	-2.67069	15.9057	-18.7036	1.16631e-68	6.77852e-67	145.459	DOWN
SLC19A3	-5.56543	12.7956	-18.7028	1.17971e-68	6.84711e-67	145.447	DOWN
PCOLCE2	-5.0553	13.7473	-18.7018	1.19608e-68	6.93276e-67	145.434	DOWN
AC097724.3	-2.11556	13.2269	-18.699	1.24651e-68	7.21529e-67	145.393	DOWN
RP11-429J17.7	3.16091	13.6923	18.6921	1.37647e-68	7.95682e-67	145.294	UP
ANK2	-2.19548	13.8594	-18.6896	1.42893e-68	8.24894e-67	145.257	DOWN
ARL4A	-1.80621	16.7288	-18.6849	1.5292e-68	8.81593e-67	145.189	DOWN
RP11-693N9.2	-1.75409	13.2377	-18.684	1.54986e-68	8.92303e-67	145.176	DOWN
KIAA1211	3.362	13.4972	18.6831	1.5686e-68	9.01881e-67	145.164	UP
RECK	-1.82828	15.7469	-18.6749	1.76656e-68	1.01434e-66	145.045	DOWN
PARVA	-1.0736	18.1434	-18.674	1.79031e-68	1.02661e-66	145.032	DOWN
CCNE2	2.23983	14.7884	18.6721	1.84031e-68	1.05386e-66	145.005	UP
AKR1C2	-4.48237	13.6943	-18.6711	1.86742e-68	1.06796e-66	144.99	DOWN
PFKFB4	1.44724	15.2963	18.67	1.89693e-68	1.0834e-66	144.974	UP
ARHGEF15	-1.82312	15.798	-18.6604	2.18089e-68	1.24392e-66	144.836	DOWN
EPHB1	-2.80027	13.0981	-18.6548	2.36574e-68	1.34756e-66	144.755	DOWN
RP11-696N14.1	-1.86224	11.6953	-18.6518	2.46974e-68	1.40493e-66	144.712	DOWN
CENPI	2.15252	14.4701	18.6499	2.53998e-68	1.44298e-66	144.684	UP
NPR2	-1.63537	15.5905	-18.643	2.80595e-68	1.59197e-66	144.585	DOWN
TMEM132A	2.22385	17.689	18.6386	2.98849e-68	1.69329e-66	144.522	UP
KCNAB1	-1.76899	13.708	-18.6318	3.29933e-68	1.86695e-66	144.423	DOWN
TMEM255A	-2.50718	13.674	-18.626	3.58968e-68	2.02857e-66	144.339	DOWN
SLC17A7	-3.09468	11.1743	-18.617	4.08625e-68	2.30615e-66	144.21	DOWN
TNFRSF9	3.49026	12.4369	18.615	4.20509e-68	2.3701e-66	144.182	UP
ADM2	2.41739	15.6839	18.6131	4.32486e-68	2.43441e-66	144.154	UP
DAB2IP	-1.34009	17.4049	-18.6116	4.42093e-68	2.48522e-66	144.132	DOWN
RETSAT	-1.38078	19.1996	-18.6106	4.48443e-68	2.51762e-66	144.118	DOWN
SPATS2	0.871923	16.8897	18.61	4.52317e-68	2.53605e-66	144.109	UP
NVL	1.21661	17.5874	18.6013	5.1297e-68	2.87236e-66	143.984	UP
TEF	-1.49624	16.9775	-18.5856	6.43685e-68	3.5996e-66	143.758	DOWN
DUSP6	-1.90193	17.9584	-18.5741	7.59863e-68	4.24376e-66	143.593	DOWN
FN1	2.68356	21.8495	18.5681	8.29187e-68	4.6249e-66	143.506	UP
TRAF2	1.19734	17.3466	18.5666	8.46959e-68	4.71789e-66	143.485	UP
ELTD1	-1.73607	17.454	-18.5636	8.84865e-68	4.92265e-66	143.441	DOWN
RP11-571L19.8	-1.45582	13.8892	-18.5532	1.02759e-67	5.70922e-66	143.292	DOWN
TMEM220-AS1	-2.27987	12.1055	-18.5452	1.15454e-67	6.40628e-66	143.176	DOWN
CA3	-4.36674	13.2786	-18.5398	1.24822e-67	6.91715e-66	143.099	DOWN
PLA2R1	-1.62336	15.3925	-18.535	1.33672e-67	7.39799e-66	143.031	DOWN
FBXL19	1.30803	17.0802	18.532	1.39597e-67	7.71596e-66	142.987	UP
UTRN	-1.69617	17.3807	-18.5256	1.53196e-67	8.45673e-66	142.895	DOWN
TYMS	1.86195	17.4346	18.5207	1.64441e-67	9.06581e-66	142.824	UP
FCGR1A	2.07481	14.8461	18.5187	1.69046e-67	9.30773e-66	142.797	UP
TMEM246	-2.29392	13.1059	-18.5169	1.73511e-67	9.54134e-66	142.771	DOWN
LETMD1	-0.905007	17.4086	-18.513	1.83638e-67	1.00853e-65	142.714	DOWN
H2AFZ	1.17165	20.6081	18.5004	2.20073e-67	1.20708e-65	142.534	UP
PELI2	-1.9943	14.6708	-18.4966	2.32719e-67	1.27481e-65	142.479	DOWN
SCN4A	-3.48742	11.8055	-18.4959	2.3496e-67	1.28545e-65	142.469	DOWN
PTPRB	-1.86404	15.3423	-18.4835	2.8113e-67	1.53608e-65	142.29	DOWN
JTB	0.867629	21.1794	18.4797	2.96954e-67	1.62048e-65	142.236	UP
MTMR10	-1.05319	16.1897	-18.4777	3.05331e-67	1.66407e-65	142.208	DOWN
CUTC	-0.901487	17.2188	-18.462	3.83254e-67	2.08611e-65	141.982	DOWN
RCAN1	-2.23435	17.3204	-18.4579	4.06208e-67	2.20825e-65	141.924	DOWN
GLYAT	-8.27437	8.40069	-18.444	4.96565e-67	2.69603e-65	141.724	DOWN
RP11-489D6.2	-8.63556	4.1506	-18.4399	5.26759e-67	2.85635e-65	141.665	DOWN
PITX1	4.58835	16.2733	18.4306	6.01671e-67	3.25844e-65	141.533	UP
HMGB3	2.08335	18.2073	18.4265	6.38335e-67	3.45264e-65	141.474	UP
PGM5P3-AS1	-7.33809	5.02577	-18.4147	7.5657e-67	4.087e-65	141.305	DOWN
KLF10	-1.30801	18.7483	-18.4107	8.01366e-67	4.32354e-65	141.248	DOWN
PRRG3	-3.87453	10.963	-18.4064	8.51866e-67	4.59023e-65	141.187	DOWN
ASB1	-0.965969	16.0156	-18.4034	8.90039e-67	4.78991e-65	141.143	DOWN
DQX1	4.53939	12.0621	18.4032	8.93203e-67	4.80091e-65	141.14	UP
2022-09-10	-1.22078	18.1285	-18.3978	9.64169e-67	5.17586e-65	141.064	DOWN
ORC6	2.47272	14.6223	18.3898	1.08146e-66	5.79826e-65	140.949	UP
FREM1	-3.46104	12.309	-18.3841	1.17467e-66	6.29015e-65	140.867	DOWN
C2orf40	-5.32999	13.7856	-18.3838	1.17944e-66	6.30781e-65	140.863	DOWN
PCNX	-1.12697	16.2737	-18.3757	1.32523e-66	7.07869e-65	140.747	DOWN
PRCD	-1.88629	11.1116	-18.373	1.37848e-66	7.35393e-65	140.708	DOWN
AC016995.3	-3.74491	13.5021	-18.3619	1.61635e-66	8.61224e-65	140.549	DOWN
RP11-679B19.1	-2.2011	11.5648	-18.3544	1.79945e-66	9.57592e-65	140.442	DOWN
PPP1R1A	-4.62806	14.7061	-18.3269	2.66835e-66	1.41823e-64	140.05	DOWN
HADHA	-0.709048	20.3865	-18.3202	2.93756e-66	1.55938e-64	139.954	DOWN
HIST1H2BD	2.4798	19.3199	18.2946	4.24176e-66	2.24892e-64	139.589	UP
ZNF300P1	-2.42294	12.6845	-18.2868	4.74711e-66	2.51374e-64	139.477	DOWN
ABCD2	-3.63563	11.7678	-18.2794	5.27861e-66	2.79174e-64	139.371	DOWN
FAM149A	-2.05127	13.5297	-18.2792	5.29082e-66	2.79475e-64	139.369	DOWN
AC083864.3	-6.20501	1.82859	-18.2664	6.35095e-66	3.35062e-64	139.187	DOWN
PPP2R1B	-1.20974	16.8655	-18.261	6.86944e-66	3.61971e-64	139.109	DOWN
HM13	0.873856	18.6213	18.2601	6.95412e-66	3.65983e-64	139.097	UP
DLC1	-1.79649	16.3646	-18.2582	7.14774e-66	3.75712e-64	139.069	DOWN
SOD3	-2.88536	16.939	-18.2563	7.34463e-66	3.85589e-64	139.042	DOWN
H2AFX	1.6747	18.682	18.2559	7.38457e-66	3.87211e-64	139.037	UP
CNRIP1	-1.5982	15.6637	-18.2453	8.58908e-66	4.4982e-64	138.886	DOWN
FP325317.1	-9.02752	6.30117	-18.2336	1.01626e-65	5.31577e-64	138.719	DOWN
SPARCL1	-2.1034	20.5613	-18.2311	1.05273e-65	5.49984e-64	138.684	DOWN
FAM13C	-2.44785	12.6736	-18.2206	1.22319e-65	6.38263e-64	138.534	DOWN
PABPC1P4	-1.75387	13.9977	-18.1983	1.68327e-65	8.77266e-64	138.217	DOWN
SACS-AS1	-6.93673	4.53568	-18.1965	1.72758e-65	8.99262e-64	138.191	DOWN
ISG20L2	0.796555	18.25	18.1873	1.96807e-65	1.0232e-63	138.061	UP
EIF3L	-1.29832	19.5924	-18.186	2.00612e-65	1.04173e-63	138.042	DOWN
FBXW7	-0.893945	15.609	-18.1842	2.05887e-65	1.06783e-63	138.016	DOWN
ANGPTL2	-1.97216	18.5059	-18.184	2.06391e-65	1.06915e-63	138.014	DOWN
CBX4	1.52163	18.4239	18.1803	2.17753e-65	1.12664e-63	137.96	UP
RP11-503C24.6	-3.8599	0.981175	-18.1785	2.2331e-65	1.154e-63	137.935	DOWN
KLF6	-1.46419	19.3918	-18.178	2.25051e-65	1.1616e-63	137.928	DOWN
GPLD1	-2.40997	12.191	-18.1772	2.27427e-65	1.17245e-63	137.917	DOWN
2022-03-01	-2.20918	15.212	-18.175	2.34909e-65	1.20957e-63	137.885	DOWN
RP11-108L7.15	2.19337	13.3663	18.1741	2.37637e-65	1.22215e-63	137.873	UP
DTX1	-2.2657	14.6427	-18.1724	2.43691e-65	1.25178e-63	137.848	DOWN
SLC25A27	-2.53073	13.9946	-18.1715	2.46637e-65	1.2654e-63	137.836	DOWN
AC025627.7	-6.58225	3.16704	-18.1612	2.8567e-65	1.46391e-63	137.69	DOWN
AP000892.6	-2.28821	14.0027	-18.1587	2.96185e-65	1.51598e-63	137.654	DOWN
PDE3B	-2.93537	13.263	-18.155	3.12469e-65	1.59743e-63	137.601	DOWN
TMEM100	-3.94432	13.1604	-18.1509	3.30912e-65	1.6897e-63	137.544	DOWN
PRNP	-1.75884	19.2921	-18.1434	3.68703e-65	1.88043e-63	137.436	DOWN
CENPL	1.37404	15.4164	18.1414	3.7899e-65	1.9306e-63	137.409	UP
PLAGL1	-2.04956	14.8477	-18.14	3.86846e-65	1.96828e-63	137.388	DOWN
SYNGR4	5.31495	10.6331	18.1288	4.53961e-65	2.30703e-63	137.229	UP
KCNB1	-4.05933	11.4833	-18.1208	5.08642e-65	2.58185e-63	137.116	DOWN
DOCK11	-1.93769	15.8799	-18.1061	6.27163e-65	3.1797e-63	136.907	DOWN
BLM	1.95351	14.647	18.1022	6.62822e-65	3.35653e-63	136.852	UP
EGR2	-2.47229	16.6462	-18.1009	6.75484e-65	3.41661e-63	136.833	DOWN
PNPLA2	-1.60082	19.4302	-18.0942	7.42737e-65	3.75235e-63	136.739	DOWN
ODF2	0.875221	17.863	18.094	7.44752e-65	3.7581e-63	136.736	UP
AC147651.1	-7.82569	3.07453	-18.0888	8.02025e-65	4.04236e-63	136.663	DOWN
SOX7	-1.89655	14.8922	-18.0839	8.60201e-65	4.33049e-63	136.593	DOWN
C6orf3	-1.63688	12.8987	-18.0816	8.89079e-65	4.47062e-63	136.56	DOWN
TPRN	1.92278	16.9308	18.0807	9.00014e-65	4.5203e-63	136.548	UP
TRPM3	-4.67426	5.79867	-18.08	9.09563e-65	4.56292e-63	136.537	DOWN
ZBTB4	-1.0631	18.7712	-18.0791	9.20673e-65	4.61326e-63	136.525	DOWN
WDR86	-2.37352	13.6952	-18.0769	9.50022e-65	4.75476e-63	136.494	DOWN
RIBC2	2.038	15.0129	18.0763	9.58828e-65	4.79325e-63	136.485	UP
NME1	1.59559	18.35	18.0747	9.81273e-65	4.89974e-63	136.462	UP
STXBP2	1.55423	17.3582	18.058	1.24339e-64	6.20132e-63	136.226	UP
pk	-1.45438	16.8783	-18.0563	1.27419e-64	6.34759e-63	136.202	DOWN
USHBP1	-1.86127	13.2987	-18.0548	1.3015e-64	6.47608e-63	136.181	DOWN
HTR1D	4.67776	11.4671	18.0509	1.37514e-64	6.83459e-63	136.126	UP
C1orf112	1.33145	15.4064	18.0383	1.64711e-64	8.17681e-63	135.946	UP
NKAPL	-2.83458	11.9377	-18.0351	1.72319e-64	8.54464e-63	135.901	DOWN
SNX33	-0.83193	17.1507	-18.031	1.8272e-64	9.04993e-63	135.843	DOWN
TBX15	-1.93369	15.1316	-18.0303	1.84415e-64	9.12332e-63	135.834	DOWN
AVPR2	-3.20409	12.7267	-18.0297	1.86102e-64	9.19617e-63	135.825	DOWN
SLC25A22	1.49299	17.0558	18.024	2.01728e-64	9.95688e-63	135.744	UP
TRHDE-AS1	-7.52593	7.51959	-18.021	2.10351e-64	1.03706e-62	135.703	DOWN
CBX8	1.55782	15.7159	18.0202	2.13011e-64	1.04896e-62	135.69	UP
CFLAR	-1.01705	16.571	-18.0178	2.20285e-64	1.08354e-62	135.657	DOWN
CLEC1A	-1.61861	14.0865	-18.0174	2.21584e-64	1.08868e-62	135.651	DOWN
FAM72A	2.80934	12.3196	18.0062	2.59584e-64	1.27392e-62	135.493	UP
GRAMD3	-1.53384	16.7729	-18.006	2.60387e-64	1.2764e-62	135.49	DOWN
BRIP1	2.17875	14.4458	18.0048	2.65137e-64	1.2982e-62	135.472	UP
PTPN21	-1.61514	15.7355	-18.0042	2.67403e-64	1.30781e-62	135.464	DOWN
AC010745.4	-5.91606	1.8822	-18.0007	2.80747e-64	1.3715e-62	135.415	DOWN
CTD-2023N9.2	-7.01677	2.3539	-17.9978	2.92862e-64	1.42906e-62	135.373	DOWN
PARK2	-1.97361	13.3647	-17.9913	3.20931e-64	1.56425e-62	135.282	DOWN
MBNL1	-1.05964	18.2228	-17.9884	3.34592e-64	1.62898e-62	135.241	DOWN
TMEM178A	-2.3149	13.7045	-17.9853	3.49597e-64	1.7001e-62	135.197	DOWN
MBOAT7	1.24831	18.8067	17.9845	3.53599e-64	1.71762e-62	135.186	UP
LAGE3	1.62565	18.9704	17.9804	3.7443e-64	1.81675e-62	135.129	UP
CAMK2N2	3.71548	12.6195	17.9791	3.81401e-64	1.84848e-62	135.11	UP
CD80	2.62384	12.4642	17.9724	4.19774e-64	2.03216e-62	135.015	UP
C10orf128	-1.89783	15.0346	-17.9691	4.39781e-64	2.12661e-62	134.969	DOWN
DIAPH3	2.24875	14.466	17.9617	4.88589e-64	2.35997e-62	134.864	UP
LOXL4	-2.72114	14.7932	-17.961	4.9326e-64	2.37985e-62	134.854	DOWN
C19orf40	1.22579	15.7238	17.9587	5.09667e-64	2.45625e-62	134.822	UP
ABCA5	-1.69044	14.8399	-17.9574	5.19008e-64	2.49846e-62	134.804	DOWN
RBP7	-2.64547	17.7717	-17.9528	5.54169e-64	2.66473e-62	134.738	DOWN
GINS2	2.10838	16.5623	17.9504	5.73302e-64	2.75365e-62	134.705	UP
RP11-703I16.3	6.6658	13.0925	17.9466	6.05212e-64	2.90366e-62	134.651	UP
TNFRSF10D	-2.09489	14.0986	-17.9445	6.2379e-64	2.98945e-62	134.621	DOWN
APOA1BP	1.05601	20.2786	17.9386	6.78091e-64	3.24606e-62	134.538	UP
ID4	-3.17229	16.9445	-17.9351	7.12224e-64	3.40566e-62	134.489	DOWN
PIK3R1	-1.7846	18.0908	-17.9155	9.39869e-64	4.48918e-62	134.213	DOWN
P3H4	1.5165	17.6448	17.9133	9.69891e-64	4.62743e-62	134.181	UP
ESRP1	2.26929	19.1948	17.9077	1.04961e-63	5.00222e-62	134.103	UP
SMYD3	1.60989	15.1932	17.9012	1.15189e-63	5.48356e-62	134.01	UP
INMT	-2.87164	14.262	-17.9004	1.1645e-63	5.53745e-62	133.999	DOWN
XXbac-BPGBPG55C20.2	-1.38582	12.2365	-17.8875	1.3971e-63	6.63615e-62	133.818	DOWN
CPA1	-7.36272	6.63072	-17.8861	1.42558e-63	6.76395e-62	133.798	DOWN
TMEM88	-2.09017	15.2026	-17.882	1.51062e-63	7.1595e-62	133.74	DOWN
LHX2	6.4119	9.71302	17.8813	1.5262e-63	7.22536e-62	133.73	UP
PPM1F	-1.08922	16.1969	-17.8782	1.59438e-63	7.5398e-62	133.687	DOWN
DGAT2	-3.00425	16.0373	-17.873	1.71525e-63	8.10246e-62	133.614	DOWN
HEPACAM	-7.77826	7.36333	-17.8717	1.74824e-63	8.24923e-62	133.595	DOWN
ITPKA	4.06724	12.3874	17.8605	2.04697e-63	9.64818e-62	133.438	UP
PYCRL	1.67081	17.3991	17.8586	2.10373e-63	9.90486e-62	133.411	UP
DAAM2	-1.82313	15.5058	-17.8522	2.3033e-63	1.08326e-61	133.32	DOWN
DLG3	1.07845	17.7516	17.8519	2.31216e-63	1.08624e-61	133.317	UP
AOX1	-2.78716	14.7861	-17.8418	2.66509e-63	1.25067e-61	133.175	DOWN
ZWILCH	1.13072	16.4578	17.8407	2.70665e-63	1.26878e-61	133.16	UP
RP11-166D19.1	-1.92223	15.0384	-17.8406	2.71316e-63	1.27045e-61	133.157	DOWN
LINC00466	7.16357	8.1269	17.8346	2.9517e-63	1.38064e-61	133.074	UP
RP1-193H18.2	-1.90651	14.7709	-17.8345	2.95788e-63	1.38202e-61	133.071	DOWN
FEZ2	-0.785429	16.7428	-17.8341	2.97187e-63	1.38705e-61	133.067	DOWN
PRR19	2.2271	14.3742	17.8281	3.23491e-63	1.50817e-61	132.982	UP
MAP7D3	-1.82055	14.6688	-17.8235	3.45119e-63	1.60726e-61	132.918	DOWN
SYN2	-3.59737	12.5008	-17.8065	4.39088e-63	2.04267e-61	132.678	DOWN
PCAT19	-1.65387	14.5112	-17.8051	4.47572e-63	2.07988e-61	132.659	DOWN
ORC1	2.26416	14.9017	17.7796	6.41931e-63	2.97984e-61	132.3	UP
AC137932.6	4.63161	9.97019	17.7732	7.02343e-63	3.25675e-61	132.211	UP
RP1-63M2.7	2.83354	13.3518	17.7713	7.21729e-63	3.34302e-61	132.184	UP
ARHGEF39	1.75066	14.0768	17.769	7.44683e-63	3.44562e-61	132.152	UP
RP11-798K3.2	-8.4884	5.53265	-17.7595	8.51168e-63	3.93408e-61	132.019	DOWN
BOC	-2.2167	15.3675	-17.759	8.58168e-63	3.96217e-61	132.011	DOWN
PLA2G4A	-2.37191	14.8612	-17.7552	9.05531e-63	4.17635e-61	131.958	DOWN
RGS2	-2.46575	17.9345	-17.7487	9.9212e-63	4.57079e-61	131.867	DOWN
TOR3A	0.892927	18.5603	17.7412	1.10216e-62	5.07231e-61	131.762	UP
PLK4	1.70584	15.4392	17.7405	1.11347e-62	5.11885e-61	131.752	UP
TMEM245	-1.07328	17.6029	-17.7346	1.20942e-62	5.55399e-61	131.67	DOWN
RP11-875O11.1	-1.82152	12.2297	-17.7337	1.22549e-62	5.6218e-61	131.657	DOWN
CLDN5	-2.95087	15.5878	-17.7308	1.2767e-62	5.85045e-61	131.616	DOWN
KAT2B	-1.42033	15.9898	-17.7148	1.59801e-62	7.31503e-61	131.392	DOWN
FOXP3	2.16326	15.0492	17.7119	1.66544e-62	7.61559e-61	131.351	UP
TBC1D4	-1.47131	17.2642	-17.711	1.68547e-62	7.69896e-61	131.339	DOWN
ZFAND5	-0.895425	19.0193	-17.7028	1.89285e-62	8.63702e-61	131.224	DOWN
PHKG2	1.11543	16.5892	17.7027	1.8954e-62	8.63946e-61	131.223	UP
LRRC3B	-7.11489	6.53538	-17.6971	2.05027e-62	9.33546e-61	131.144	DOWN
TSSC1	0.924427	16.4546	17.6967	2.06222e-62	9.37993e-61	131.139	UP
HIST1H4D	6.72156	12.3151	17.688	2.33019e-62	1.05875e-60	131.017	UP
RP1-251M9.2	-5.85528	1.79953	-17.686	2.39749e-62	1.08818e-60	130.989	DOWN
SUCLG1	-0.678164	18.5534	-17.6786	2.65938e-62	1.20577e-60	130.886	DOWN
AASS	-1.87793	14.5856	-17.6772	2.71051e-62	1.22766e-60	130.867	DOWN
PER2	-1.28404	16.9196	-17.6716	2.93616e-62	1.32846e-60	130.787	DOWN
AUNIP	2.07357	14.7252	17.6705	2.97851e-62	1.3462e-60	130.773	UP
RBFOX2	-0.95103	17.7014	-17.6671	3.12651e-62	1.4116e-60	130.724	DOWN
ROBO3	-1.98452	13.4227	-17.6635	3.29005e-62	1.48388e-60	130.674	DOWN
LSR	1.4055	19.8402	17.6626	3.32972e-62	1.50019e-60	130.662	UP
CFL1	0.836169	21.521	17.6463	4.18567e-62	1.88386e-60	130.434	UP
TINAGL1	-2.32322	17.0301	-17.6397	4.59304e-62	2.06504e-60	130.342	DOWN
SFRP1	-4.76886	17.7891	-17.6392	4.62347e-62	2.07654e-60	130.335	DOWN
AP1S1	1.02542	19.4377	17.6339	4.97916e-62	2.23395e-60	130.261	UP
DUSP1	-2.36722	20.3672	-17.6241	5.71244e-62	2.56027e-60	130.125	DOWN
SAA1	-4.78471	18.8141	-17.6202	6.04151e-62	2.70493e-60	130.069	DOWN
ALDH1L1-AS2	-7.65478	5.525	-17.6172	6.30061e-62	2.818e-60	130.027	DOWN
RASSF9	-2.40585	13.2841	-17.612	6.77358e-62	3.02638e-60	129.955	DOWN
IFNGR1	-1.11675	19.4865	-17.6103	6.93728e-62	3.09629e-60	129.931	DOWN
MTHFD2	1.2681	18.6321	17.6084	7.12901e-62	3.17856e-60	129.904	UP
FOS	-3.01289	20.0028	-17.6046	7.51665e-62	3.34791e-60	129.851	DOWN
TF	-4.35135	13.6366	-17.6014	7.86239e-62	3.49827e-60	129.807	DOWN
LIG1	1.16347	17.0467	17.5943	8.6775e-62	3.85695e-60	129.708	UP
ADRA1A	-6.01958	7.77598	-17.5934	8.7903e-62	3.90304e-60	129.696	DOWN
MIR497HG	-2.04587	12.6683	-17.5931	8.82317e-62	3.91358e-60	129.692	DOWN
RP11-91K11.2	-8.3383	3.96942	-17.586	9.7522e-62	4.32119e-60	129.592	DOWN
HIST1H3D	4.46864	15.3549	17.5847	9.93627e-62	4.39821e-60	129.574	UP
MMRN1	-4.03582	13.6512	-17.5824	1.02537e-61	4.53403e-60	129.542	DOWN
HIST1H2BF	6.87237	12.9245	17.5802	1.0583e-61	4.67484e-60	129.511	UP
ELAVL1	0.529692	18.235	17.5781	1.08918e-61	4.8063e-60	129.482	NOT
LRRC2	-3.3692	10.8804	-17.5756	1.12848e-61	4.9746e-60	129.447	DOWN
POU6F1	-1.1545	14.9978	-17.5722	1.18288e-61	5.20904e-60	129.4	DOWN
RP1-261G23.5	-6.9706	2.30895	-17.5692	1.23468e-61	5.43159e-60	129.357	DOWN
RP11-481F24.3	-7.5843	4.81295	-17.5646	1.31615e-61	5.77863e-60	129.294	DOWN
GIMAP6	-1.72726	16.7844	-17.5646	1.31626e-61	5.77863e-60	129.294	DOWN
CD200	-1.49566	16.5031	-17.5645	1.31842e-61	5.78217e-60	129.292	DOWN
TPD52	1.77738	19.1042	17.5636	1.33419e-61	5.84537e-60	129.28	UP
LEF1	2.06917	16.1973	17.5622	1.36048e-61	5.95446e-60	129.261	UP
HNRNPAB	0.836601	20.7034	17.5608	1.3883e-61	6.07002e-60	129.241	UP
RP11-738B7.1	5.35704	12.2707	17.5559	1.48605e-61	6.49081e-60	129.173	UP
CDK5	1.3644	16.975	17.544	1.75574e-61	7.66095e-60	129.007	UP
ARHGAP11B	1.72294	13.3034	17.5432	1.77446e-61	7.73478e-60	128.996	UP
HDGF	0.961152	21.1492	17.5422	1.80131e-61	7.84384e-60	128.982	UP
CFAP45	2.4791	14.8232	17.5405	1.84425e-61	8.02266e-60	128.958	UP
B4GALNT4	2.51355	16.9283	17.537	1.93644e-61	8.41518e-60	128.91	UP
GRAMD1A	0.955387	18.3337	17.5328	2.05483e-61	8.92062e-60	128.85	UP
RP1-228H13.5	1.32104	15.0543	17.532	2.07546e-61	9.00108e-60	128.841	UP
ZNF781	-1.48001	12.5899	-17.5276	2.20932e-61	9.57192e-60	128.778	DOWN
PCDH18	-1.96142	16.0842	-17.5264	2.24613e-61	9.7216e-60	128.762	DOWN
NFIB	-2.39561	17.5123	-17.5238	2.33057e-61	1.00769e-59	128.725	DOWN
VAV2	1.04063	17.8104	17.5147	2.64566e-61	1.14278e-59	128.599	UP
CACNB3	1.405	16.8318	17.5096	2.83968e-61	1.22535e-59	128.528	UP
RHPN1-AS1	1.8694	15.4637	17.5075	2.92444e-61	1.26065e-59	128.499	UP
F12	3.0084	15.2198	17.505	3.02827e-61	1.3041e-59	128.465	UP
OSTN	-5.68006	2.59271	-17.5049	3.03196e-61	1.30438e-59	128.463	DOWN
DPP6	-5.84274	6.58771	-17.5043	3.05805e-61	1.31429e-59	128.455	DOWN
PDLIM3	-2.19317	16.1607	-17.5023	3.14588e-61	1.35068e-59	128.427	DOWN
DONSON	1.29978	16.5316	17.4962	3.42767e-61	1.4702e-59	128.341	UP
GSG2	2.08632	13.9579	17.4937	3.54753e-61	1.52009e-59	128.307	UP
MRPL40P1	6.30739	10.4703	17.4926	3.60421e-61	1.54283e-59	128.291	UP
LRIG3	-1.88431	16.0154	-17.4771	4.47125e-61	1.91207e-59	128.077	DOWN
TEK	-1.88889	15.7336	-17.4765	4.50735e-61	1.92559e-59	128.069	DOWN
KCTD5	0.966575	17.9923	17.451	6.43504e-61	2.74639e-59	127.714	UP
MEIS2	-1.80756	13.8279	-17.4463	6.87716e-61	2.93216e-59	127.648	DOWN
LINC01140	-2.16043	12.2258	-17.4435	7.15048e-61	3.04566e-59	127.609	DOWN
HOXA4	-2.77552	13.0395	-17.4325	8.33026e-61	3.54466e-59	127.457	DOWN
ECSCR	-1.88397	15.9813	-17.43	8.629e-61	3.66814e-59	127.422	DOWN
PRCC	0.780726	18.9778	17.4276	8.91698e-61	3.7868e-59	127.39	UP
HIST1H3H	3.71441	16.0155	17.4239	9.39828e-61	3.98725e-59	127.337	UP
MOB3C	-0.870791	16.1527	-17.4195	9.98374e-61	4.23145e-59	127.277	DOWN
CTD-2008N3.1	-6.48829	2.32262	-17.4081	1.17115e-60	4.95883e-59	127.118	DOWN
LBX2	1.87404	13.1727	17.4015	1.28308e-60	5.42739e-59	127.028	UP
HSD17B7	1.28443	16.0685	17.3985	1.339e-60	5.65836e-59	126.985	UP
C2CD2	-1.44381	16.5669	-17.3956	1.39396e-60	5.88481e-59	126.945	DOWN
TUFT1	1.36302	18.2263	17.3874	1.56188e-60	6.58724e-59	126.832	UP
LINC00641	-1.46841	14.7417	-17.3829	1.66299e-60	7.00676e-59	126.769	DOWN
EFEMP1	-2.56843	18.6994	-17.3813	1.7011e-60	7.16032e-59	126.747	DOWN
SIRPA	-1.51626	17.8761	-17.3798	1.73563e-60	7.29849e-59	126.727	DOWN
TLN1	-0.944899	19.7379	-17.3782	1.77584e-60	7.46027e-59	126.704	DOWN
ABCB1	-2.36825	13.8194	-17.3757	1.83911e-60	7.71849e-59	126.669	DOWN
TNFSF4	1.99148	14.9342	17.3639	2.16662e-60	9.08412e-59	126.506	UP
LINC01537	-4.24453	10.332	-17.3554	2.43615e-60	1.02042e-58	126.389	DOWN
ADH1A	-7.27225	6.49307	-17.3553	2.44166e-60	1.02173e-58	126.387	DOWN
NCALD	-2.23023	16.0014	-17.3528	2.52724e-60	1.05652e-58	126.353	DOWN
AC133644.2	2.44417	12.6868	17.3493	2.65323e-60	1.1081e-58	126.304	UP
SOX17	-2.10485	14.8069	-17.3393	3.05049e-60	1.27278e-58	126.166	DOWN
TSACC	1.89725	13.5614	17.3309	3.42467e-60	1.42751e-58	126.05	UP
ENTHD1	5.61084	9.2882	17.3204	3.96553e-60	1.65135e-58	125.905	UP
AMOTL1	-1.82657	16.5132	-17.3114	4.49248e-60	1.86898e-58	125.78	DOWN
TRAIP	1.35527	15.2287	17.306	4.84369e-60	2.01313e-58	125.705	UP
BMX	-3.12081	12.8105	-17.2967	5.50491e-60	2.28574e-58	125.578	DOWN
TRIB3	1.60436	17.8758	17.2951	5.63348e-60	2.33686e-58	125.555	UP
GSTM5	-3.70329	12.9216	-17.2927	5.82036e-60	2.41205e-58	125.523	DOWN
CLCN2	1.34083	15.4652	17.2876	6.24828e-60	2.58491e-58	125.452	UP
C15orf54	5.58808	7.35979	17.2876	6.24955e-60	2.58491e-58	125.452	UP
SLC7A14	-5.14301	3.88745	-17.2855	6.43048e-60	2.65719e-58	125.423	DOWN
MFAP2	2.17585	17.7656	17.2838	6.58764e-60	2.71951e-58	125.399	UP
ADHFE1	-1.9644	14.6058	-17.281	6.84972e-60	2.82498e-58	125.361	DOWN
FEN1	1.41336	18.2026	17.2734	7.61318e-60	3.13683e-58	125.255	UP
MT1X	-2.32905	18.3166	-17.2623	8.87769e-60	3.65433e-58	125.103	DOWN
CDCA4	1.18172	17.2735	17.259	9.28983e-60	3.82032e-58	125.057	UP
MLXIPL	-3.53349	12.8929	-17.2582	9.39559e-60	3.86011e-58	125.046	DOWN
VAMP2	-1.14147	18.8576	-17.2564	9.63235e-60	3.95359e-58	125.021	DOWN
TMEM47	-2.07223	17.0024	-17.2509	1.03968e-59	4.26329e-58	124.945	DOWN
PTPRM	-1.51979	16.5927	-17.2466	1.10312e-59	4.51909e-58	124.886	DOWN
ATF3	-2.49418	17.3512	-17.2455	1.12097e-59	4.58784e-58	124.87	DOWN
PPP1R15A	-1.39446	18.5427	-17.2395	1.21646e-59	4.97392e-58	124.789	DOWN
INPP1	-1.2718	15.9554	-17.2364	1.2708e-59	5.19115e-58	124.746	DOWN
PCYOX1	-1.15562	19.0508	-17.2344	1.306e-59	5.32989e-58	124.718	DOWN
ANGPTL7	-7.62399	8.72006	-17.2313	1.36402e-59	5.55901e-58	124.675	DOWN
IL4I1	2.62236	15.6683	17.2312	1.36474e-59	5.55901e-58	124.675	UP
EBF2	-2.05921	13.3635	-17.2221	1.54814e-59	6.30007e-58	124.549	DOWN
DDX39A	1.28059	18.245	17.2212	1.56821e-59	6.37571e-58	124.536	UP
RUNX1T1	-1.90256	13.1804	-17.2209	1.57486e-59	6.39668e-58	124.532	DOWN
AOC2	-1.96026	12.7583	-17.2167	1.66984e-59	6.77602e-58	124.474	DOWN
RP11-64C12.1	-6.25641	4.69975	-17.2078	1.88673e-59	7.64893e-58	124.352	DOWN
SUCLA2	-0.924121	17.9122	-17.2072	1.90462e-59	7.71415e-58	124.343	DOWN
RP3-337H4.8	1.63781	13.661	17.2069	1.91261e-59	7.73921e-58	124.339	UP
CSMD2	2.87551	11.2238	17.1938	2.29151e-59	9.26365e-58	124.159	UP
KCNJ16	-6.91988	7.80053	-17.1898	2.42139e-59	9.7795e-58	124.104	DOWN
TMEM8A	1.20738	18.2763	17.186	2.55058e-59	1.02916e-57	124.052	UP
BCL6	-1.38238	17.8168	-17.1765	2.91011e-59	1.17312e-57	123.921	DOWN
LPAR6	-1.25891	17.2317	-17.1733	3.04131e-59	1.22486e-57	123.877	DOWN
TUBA1C	1.25857	18.608	17.1717	3.10966e-59	1.25122e-57	123.855	UP
FANCA	1.93552	14.2218	17.1714	3.12359e-59	1.25564e-57	123.851	UP
CIDEC	-7.07215	13.9775	-17.1704	3.16462e-59	1.27094e-57	123.838	DOWN
RP11-17A4.2	-5.65207	2.86678	-17.1686	3.24446e-59	1.30179e-57	123.813	DOWN
F3	-2.38265	17.1407	-17.1638	3.46592e-59	1.38935e-57	123.747	DOWN
YAP1	-1.37232	18.5204	-17.1638	3.46944e-59	1.38946e-57	123.746	DOWN
MCM2	1.6376	17.8305	17.1603	3.63764e-59	1.45546e-57	123.699	UP
D4S234E	-3.22951	12.6579	-17.1573	3.79522e-59	1.5171e-57	123.657	DOWN
WBP4	-0.752574	16.9285	-17.1548	3.9275e-59	1.56851e-57	123.623	DOWN
RP11-345F18.1	-5.60705	1.64248	-17.1513	4.11886e-59	1.64341e-57	123.575	DOWN
AC096669.3	-5.2819	1.83489	-17.1498	4.20505e-59	1.67623e-57	123.555	DOWN
MCM4	1.53936	18.4766	17.1485	4.28627e-59	1.70703e-57	123.536	UP
FBXL6	1.59725	17.0863	17.1455	4.46596e-59	1.77694e-57	123.495	UP
SYNE1	-1.45971	14.5088	-17.1394	4.85629e-59	1.93045e-57	123.411	DOWN
PFKFB3	-1.83984	18.79	-17.1297	5.55641e-59	2.20672e-57	123.277	DOWN
CD302	-1.71781	15.4241	-17.1255	5.88534e-59	2.33519e-57	123.22	DOWN
FAM96A	0.770841	18.3347	17.1231	6.08406e-59	2.41181e-57	123.187	UP
CHTF18	1.8103	15.8893	17.1193	6.40773e-59	2.53777e-57	123.136	UP
EGFEM1P	-5.48322	4.34032	-17.112	7.0879e-59	2.80456e-57	123.035	DOWN
RAPGEF3	-1.84979	14.6928	-17.1101	7.2726e-59	2.87499e-57	123.01	DOWN
CTD-2023N9.3	-7.71322	3.96832	-17.1092	7.37189e-59	2.91156e-57	122.996	DOWN
MTL5	2.08908	16.5523	17.1082	7.47255e-59	2.9486e-57	122.983	UP
MAB21L1	-3.2848	12.6906	-17.1033	7.99386e-59	3.1514e-57	122.915	DOWN
ESD	-0.84275	18.9773	-17.0735	1.20554e-58	4.7482e-57	122.507	DOWN
BMP6	-2.27443	14.4778	-17.0726	1.21993e-58	4.80046e-57	122.495	DOWN
PGP	1.26399	17.172	17.065	1.35451e-58	5.32195e-57	122.391	UP
RP11-88I18.3	-6.73147	3.22323	-17.065	1.35493e-58	5.32195e-57	122.39	DOWN
SEC14L1	-0.888278	17.2401	-17.0627	1.39832e-58	5.48737e-57	122.359	DOWN
KCNJ10	3.03633	11.1323	17.0614	1.4232e-58	5.57988e-57	122.341	UP
QKI	-1.25303	16.7445	-17.0587	1.47685e-58	5.78495e-57	122.305	DOWN
HYAL1	-1.8577	13.876	-17.0569	1.51358e-58	5.9234e-57	122.28	DOWN
ADD3	-1.74519	17.6132	-17.0566	1.5201e-58	5.94306e-57	122.276	DOWN
AP000251.3	3.95343	13.1239	17.0565	1.52137e-58	5.94306e-57	122.275	UP
MS4A15	8.32677	11.1436	17.0534	1.58836e-58	6.19907e-57	122.232	UP
PARPBP	1.59119	14.7508	17.0519	1.62147e-58	6.32255e-57	122.212	UP
SAMD4A	-1.58927	14.7423	-17.0457	1.76701e-58	6.8838e-57	122.126	DOWN
MAFG-AS1	1.8214	16.1844	17.0436	1.81829e-58	7.07714e-57	122.098	UP
CTD-2377D24.6	5.94367	8.18861	17.0416	1.86807e-58	7.26429e-57	122.071	UP
AP001434.2	8.47311	9.90306	17.0253	2.33782e-58	9.08277e-57	121.848	UP
CLIC5	-2.18861	13.6932	-17.0246	2.36155e-58	9.16667e-57	121.838	DOWN
RP11-465N4.4	1.51461	14.716	17.0219	2.44883e-58	9.49684e-57	121.801	UP
FBXO31	-0.897234	16.6695	-17.0101	2.88011e-58	1.11593e-56	121.64	DOWN
PLEKHH2	-2.08784	13.9518	-17.002	3.22222e-58	1.24736e-56	121.528	DOWN
STAB2	-3.66172	9.79879	-16.9979	3.40528e-58	1.31704e-56	121.473	DOWN
RHOU	-1.99321	16.7442	-16.9927	3.66066e-58	1.41453e-56	121.401	DOWN
CENPO	1.27411	15.5521	16.9905	3.77373e-58	1.45691e-56	121.371	UP
ATAD2	1.76809	17.6043	16.9844	4.09798e-58	1.58067e-56	121.289	UP
HES6	2.59918	15.7371	16.9792	4.40609e-58	1.69799e-56	121.217	UP
KCTD13	1.07848	16.5123	16.9645	5.38767e-58	2.0744e-56	121.017	UP
LAMTOR2	1.14837	19.6086	16.9639	5.43243e-58	2.08975e-56	121.009	UP
VIM	-1.45714	21.8571	-16.9637	5.44659e-58	2.09333e-56	121.006	DOWN
HPSE2	-5.39503	10.3275	-16.9616	5.60598e-58	2.15266e-56	120.977	DOWN
LMNB2	1.29096	17.9619	16.9603	5.70954e-58	2.19046e-56	120.959	UP
LRRTM2	-2.88322	10.5848	-16.9577	5.91413e-58	2.26692e-56	120.924	DOWN
SMIM10	-1.59227	15.4658	-16.9554	6.10085e-58	2.33641e-56	120.893	DOWN
PARP1	0.974187	19.6635	16.9457	6.97629e-58	2.66929e-56	120.76	UP
CLIP4	-2.10988	15.2861	-16.9419	7.34228e-58	2.80682e-56	120.709	DOWN
BCAS4	2.01309	15.9973	16.9395	7.59499e-58	2.90084e-56	120.675	UP
C3orf67	2.00116	12.8663	16.9386	7.68827e-58	2.93385e-56	120.663	UP
NECAB1	-2.49647	12.3044	-16.9367	7.88945e-58	3.00795e-56	120.637	DOWN
HIST1H3B	7.8433	10.4218	16.9328	8.32364e-58	3.17067e-56	120.584	UP
RP11-34F20.7	3.01769	10.7294	16.9293	8.72845e-58	3.32192e-56	120.537	UP
TMEFF2	-5.33176	3.40055	-16.9183	1.01463e-57	3.85812e-56	120.387	DOWN
C9orf172	2.0478	14.23	16.9173	1.02816e-57	3.90609e-56	120.374	UP
TBL2	0.796498	17.8968	16.9158	1.05026e-57	3.98654e-56	120.353	UP
SERTM1	-6.70483	4.38839	-16.914	1.07696e-57	4.08427e-56	120.328	DOWN
C19orf12	-1.07746	16.725	-16.9046	1.22491e-57	4.64125e-56	120.199	DOWN
RP11-389C8.2	-1.514	14.9479	-16.8998	1.3076e-57	4.95018e-56	120.134	DOWN
BCL9	1.16474	17.6623	16.8992	1.31832e-57	4.98636e-56	120.126	UP
MEDAG	-2.36144	15.8894	-16.8988	1.32597e-57	5.01088e-56	120.121	DOWN
RP11-196G18.22	1.76656	15.9908	16.8987	1.32733e-57	5.01159e-56	120.12	UP
IER5L	1.74858	16.764	16.8953	1.39104e-57	5.24753e-56	120.073	UP
EPN3	2.44411	17.0895	16.8949	1.39699e-57	5.26535e-56	120.069	UP
RP11-127I20.5	3.85581	13.2578	16.8894	1.50655e-57	5.67331e-56	119.994	UP
SAMD1	0.961691	18.8226	16.888	1.53644e-57	5.78081e-56	119.974	UP
TSEN54	1.16684	17.7633	16.8835	1.63363e-57	6.14106e-56	119.913	UP
RP11-480I12.7	3.05761	11.3128	16.8822	1.6627e-57	6.24487e-56	119.895	UP
CDHR2	2.89352	10.3966	16.8764	1.80022e-57	6.75546e-56	119.816	UP
GBX2	6.61265	7.3376	16.8759	1.81264e-57	6.79613e-56	119.809	UP
MASP1	-5.28152	8.11365	-16.8744	1.84958e-57	6.92857e-56	119.789	DOWN
LMBRD1	-0.932356	18.9749	-16.8688	1.99837e-57	7.47941e-56	119.712	DOWN
LMO2	-1.30017	16.5429	-16.8671	2.04577e-57	7.65014e-56	119.689	DOWN
RP11-553L6.5	-1.39679	17.786	-16.8652	2.09969e-57	7.84495e-56	119.663	DOWN
MFAP4	-2.97051	18.5969	-16.8621	2.19043e-57	8.17684e-56	119.621	DOWN
LINC00086	-2.67407	13.2943	-16.8614	2.21049e-57	8.24455e-56	119.612	DOWN
WDR34	1.36745	19.296	16.8601	2.2507e-57	8.38724e-56	119.594	UP
RP11-865I6.2	6.77582	11.188	16.8554	2.39842e-57	8.92994e-56	119.531	UP
RP11-320N21.1	4.27437	10.4287	16.8492	2.61147e-57	9.71476e-56	119.446	UP
CD3EAP	1.18132	15.4232	16.8485	2.63705e-57	9.8014e-56	119.436	UP
RELN	-4.25406	11.1137	-16.8459	2.73022e-57	1.01389e-55	119.402	DOWN
CADPS	4.16689	8.72278	16.8433	2.8288e-57	1.04959e-55	119.367	UP
B4GALT3	1.02902	18.6422	16.836	3.1246e-57	1.15834e-55	119.268	UP
TACR1	-3.64297	12.7654	-16.8349	3.17407e-57	1.17567e-55	119.252	DOWN
ST3GAL4-AS1	1.51034	14.1152	16.8343	3.20159e-57	1.18484e-55	119.243	UP
GPR89A	1.11821	14.6363	16.8333	3.24228e-57	1.19886e-55	119.231	UP
FHL5	-2.73384	13.6963	-16.8291	3.43621e-57	1.26947e-55	119.173	DOWN
CKAP2	1.33675	17.2514	16.8272	3.52504e-57	1.30117e-55	119.148	UP
ZCCHC24	-1.65225	17.3501	-16.8269	3.53822e-57	1.30491e-55	119.144	DOWN
NMUR1	-3.25379	11.4595	-16.824	3.68231e-57	1.35689e-55	119.104	DOWN
SEMA6D	-2.39073	13.9721	-16.8223	3.77087e-57	1.38833e-55	119.081	DOWN
GBE1	-1.21532	17.0401	-16.8141	4.21489e-57	1.55047e-55	118.97	DOWN
ARTN	2.97659	14.1154	16.8035	4.87444e-57	1.79029e-55	118.825	UP
SHANK3	-1.32408	16.2108	-16.8034	4.87518e-57	1.79029e-55	118.825	DOWN
PGM5P4-AS1	-6.88408	4.79812	-16.8005	5.07435e-57	1.86184e-55	118.785	DOWN
RND3	-1.91683	17.9206	-16.7994	5.14825e-57	1.88734e-55	118.771	DOWN
DNAJC18	-1.01952	14.8436	-16.7971	5.31894e-57	1.94825e-55	118.738	DOWN
SYNGR3	2.9536	13.1836	16.7865	6.14361e-57	2.24839e-55	118.595	UP
CTD-3252C9.4	-1.86224	16.9078	-16.7855	6.22922e-57	2.27762e-55	118.581	DOWN
PDE7B	-1.61295	13.5453	-16.7854	6.2341e-57	2.27762e-55	118.58	DOWN
ADAM19	1.76194	15.6831	16.7823	6.50688e-57	2.37526e-55	118.538	UP
RP11-6O2.3	-3.26042	12.1657	-16.7787	6.8328e-57	2.49211e-55	118.489	DOWN
CAPN10-AS1	1.15597	13.42	16.7745	7.22864e-57	2.63425e-55	118.433	UP
CRB3	2.16484	17.3631	16.7715	7.53223e-57	2.74247e-55	118.392	UP
PRR11	2.27566	15.9029	16.7715	7.53841e-57	2.74247e-55	118.391	UP
HN1L	1.07049	20.0139	16.7703	7.65741e-57	2.7834e-55	118.376	UP
C8orf88	-2.49737	13.6968	-16.7701	7.68142e-57	2.78977e-55	118.373	DOWN
RP11-561I11.3	-8.55078	6.44033	-16.7642	8.32434e-57	3.02071e-55	118.293	DOWN
FOXO4	-1.19061	17.2671	-16.764	8.34728e-57	3.02647e-55	118.29	DOWN
ST6GALNAC6	-1.1317	17.7062	-16.7611	8.68099e-57	3.14481e-55	118.251	DOWN
DCTPP1	1.04751	19.3572	16.7556	9.35153e-57	3.38486e-55	118.177	UP
AIFM2	-1.43987	16.4603	-16.7508	9.983e-57	3.61038e-55	118.112	DOWN
HNRNPA1P21	3.14704	13.8142	16.7473	1.04705e-56	3.7835e-55	118.064	UP
ROGDI	1.45223	17.7479	16.7446	1.08713e-56	3.92503e-55	118.027	UP
HSD17B11	-1.50151	17.4903	-16.7403	1.15285e-56	4.15879e-55	117.969	DOWN
HAPLN1	6.11106	10.6251	16.7329	1.27487e-56	4.59509e-55	117.869	UP
ABCB8	1.02447	16.3716	16.7314	1.3009e-56	4.68499e-55	117.848	UP
PIF1	2.28439	13.177	16.7311	1.30513e-56	4.69627e-55	117.845	UP
SIPA1L3	1.09819	17.4979	16.7287	1.34999e-56	4.85361e-55	117.812	UP
HOXA3	-2.36047	13.4187	-16.7276	1.36941e-56	4.91931e-55	117.797	DOWN
PTN	-3.17511	17.3725	-16.7243	1.4319e-56	5.13952e-55	117.753	DOWN
S100P	4.64823	17.4281	16.7159	1.60475e-56	5.75508e-55	117.64	UP
ALDH2	-2.02864	17.5315	-16.7149	1.62669e-56	5.82891e-55	117.626	DOWN
CDH12	-6.65233	5.55814	-16.7087	1.77055e-56	6.33909e-55	117.542	DOWN
VKORC1L1	-0.894534	18.2854	-16.7076	1.79802e-56	6.43207e-55	117.526	DOWN
RRN3P1	-1.50957	12.8347	-16.7068	1.81678e-56	6.49378e-55	117.516	DOWN
RP11-265N7.1	5.57879	10.3622	16.7058	1.84232e-56	6.57958e-55	117.502	UP
DPEP1	3.32975	12.5758	16.7049	1.86524e-56	6.65589e-55	117.49	UP
GPM6B	-2.09429	15.5839	-16.7032	1.90738e-56	6.80062e-55	117.468	DOWN
SMARCA4	0.862135	18.3634	16.7025	1.92718e-56	6.8655e-55	117.457	UP
RP11-574E24.3	-3.05327	0.734681	-16.7015	1.95342e-56	6.95321e-55	117.444	DOWN
ARHGAP19	-0.954517	16.0708	-16.6957	2.11171e-56	7.51042e-55	117.366	DOWN
ZNF695	3.48531	12.6097	16.6944	2.15129e-56	7.64484e-55	117.348	UP
IFFO2	-1.67415	16.4692	-16.692	2.2215e-56	7.8878e-55	117.316	DOWN
PLAUR	1.70319	17.1271	16.6885	2.33075e-56	8.26886e-55	117.268	UP
ACTG2	-3.74834	16.6353	-16.6825	2.52864e-56	8.9635e-55	117.187	DOWN
SKAP2	-1.4361	16.8462	-16.6824	2.53103e-56	8.96455e-55	117.186	DOWN
PHLDB1	-1.16692	16.2422	-16.682	2.54379e-56	9.00233e-55	117.181	DOWN
BMP2	-2.50202	13.2256	-16.6815	2.56063e-56	9.05444e-55	117.175	DOWN
CHL1-AS1	-6.61553	3.64734	-16.675	2.7998e-56	9.89201e-55	117.086	DOWN
COL25A1	-3.33747	10.4883	-16.6733	2.86345e-56	1.01086e-54	117.063	DOWN
MT1M	-2.83928	14.7639	-16.6725	2.89542e-56	1.0213e-54	117.052	DOWN
KLHL36	-0.95	16.499	-16.6703	2.98291e-56	1.0513e-54	117.023	DOWN
WT1	6.42178	10.9725	16.6692	3.02766e-56	1.06619e-54	117.008	UP
PAK4	1.2324	18.0483	16.6684	3.06188e-56	1.07736e-54	116.997	UP
AKAP6	-1.92236	11.75	-16.665	3.20401e-56	1.12645e-54	116.952	DOWN
MYL9	-1.69133	20.6495	-16.664	3.24778e-56	1.1409e-54	116.938	DOWN
ARAP3	-1.28413	15.6913	-16.6627	3.30557e-56	1.16025e-54	116.921	DOWN
FAM110A	1.45419	17.8046	16.6626	3.30952e-56	1.16069e-54	116.919	UP
RP11-481H12.1	-3.3552	13.904	-16.6603	3.41552e-56	1.19688e-54	116.888	DOWN
LINC01532	-5.7479	2.72759	-16.6578	3.53493e-56	1.23772e-54	116.854	DOWN
HSPB2	-2.74156	13.6872	-16.6545	3.69775e-56	1.29367e-54	116.809	DOWN
AHNAK	-1.68311	20.634	-16.6522	3.81419e-56	1.33332e-54	116.778	DOWN
RAD54B	1.57093	13.8171	16.6447	4.21797e-56	1.47327e-54	116.678	UP
MRGPRF	-2.29458	15.1451	-16.6416	4.40382e-56	1.53693e-54	116.635	DOWN
SPINT2	1.59303	20.9101	16.6379	4.63071e-56	1.6148e-54	116.585	UP
CRHBP	-3.33783	11.4589	-16.6314	5.0578e-56	1.7623e-54	116.497	DOWN
POLR2H	0.878841	18.3492	16.6302	5.13816e-56	1.78885e-54	116.482	UP
SNRK	-0.875562	17.1999	-16.6189	5.98767e-56	2.08291e-54	116.329	DOWN
GABRE	-3.29207	13.2054	-16.6077	6.96491e-56	2.4209e-54	116.179	DOWN
TDRD10	-2.37259	12.3054	-16.5893	8.94044e-56	3.10505e-54	115.931	DOWN
LGALS12	-5.18521	12.9588	-16.5884	9.04368e-56	3.13836e-54	115.919	DOWN
LHX4-AS1	0.784665	16.993	16.5811	9.98581e-56	3.4625e-54	115.821	UP
HSF2BP	1.42788	13.5968	16.5772	1.05248e-55	3.64643e-54	115.768	UP
RP11-311H10.4	-8.88294	5.5313	-16.5745	1.09123e-55	3.77766e-54	115.732	DOWN
PYGO2	0.75467	19.1767	16.5692	1.17264e-55	4.05619e-54	115.661	UP
CDKN2B-AS1	2.40791	11.5882	16.5653	1.23633e-55	4.27306e-54	115.608	UP
SMAD9	-1.48651	14.0652	-16.5634	1.26864e-55	4.38121e-54	115.582	DOWN
P3H2	-1.9219	14.7344	-16.5588	1.35017e-55	4.65903e-54	115.52	DOWN
AC074289.1	-2.20815	12.3731	-16.5563	1.39619e-55	4.81393e-54	115.487	DOWN
RP11-236F9.2	-7.35698	4.5724	-16.5548	1.42503e-55	4.90944e-54	115.467	DOWN
SNRNP25	1.28697	17.8708	16.5494	1.53307e-55	5.27739e-54	115.394	UP
KCTD10	-0.644129	17.4944	-16.5434	1.66213e-55	5.7171e-54	115.314	DOWN
ANGPT4	-3.71778	10.1225	-16.5403	1.73442e-55	5.96097e-54	115.271	DOWN
CUBN	-1.45992	11.7522	-16.5348	1.86575e-55	6.40717e-54	115.199	DOWN
APOLD1	-1.7929	16.5128	-16.5233	2.17907e-55	7.47719e-54	115.044	DOWN
MBNL1-AS1	-1.68053	13.2392	-16.5182	2.33596e-55	8.00911e-54	114.975	DOWN
SLC52A2	1.52645	18.7807	16.5181	2.3398e-55	8.01588e-54	114.973	UP
AC004988.1	4.93577	10.3385	16.515	2.43901e-55	8.34908e-54	114.932	UP
GPRC5B	-1.74515	16.6885	-16.5078	2.6876e-55	9.1883e-54	114.836	DOWN
SPX	-5.97943	10.4047	-16.5078	2.68845e-55	9.1883e-54	114.835	DOWN
LIMK1	1.01377	17.3483	16.5066	2.73077e-55	9.32548e-54	114.82	UP
JAM3	-1.37389	16.664	-16.4999	2.9912e-55	1.02067e-53	114.729	DOWN
PROX1	-2.80708	12.0011	-16.496	3.15018e-55	1.07407e-53	114.678	DOWN
LARP6	-1.74715	15.1197	-16.4947	3.20592e-55	1.0922e-53	114.66	DOWN
MIR99AHG	-2.35051	13.2969	-16.4933	3.26984e-55	1.1131e-53	114.64	DOWN
FAM72B	2.67828	12.3526	16.4735	4.26816e-55	1.45178e-53	114.375	UP
CCL14	-4.39738	12.5559	-16.4643	4.83067e-55	1.64181e-53	114.252	DOWN
TFR2	3.12743	12.7952	16.4619	4.98863e-55	1.69416e-53	114.22	UP
ST6GALNAC3	-1.75082	12.8319	-16.4594	5.15785e-55	1.75024e-53	114.187	DOWN
NAT8L	-3.15398	14.5204	-16.4573	5.3071e-55	1.79946e-53	114.159	DOWN
GMNC	-4.837	1.96346	-16.4566	5.35641e-55	1.81475e-53	114.149	DOWN
PTGER4	-1.64356	15.5989	-16.4564	5.37011e-55	1.81795e-53	114.147	DOWN
MRGPRF-AS1	-6.26269	5.17346	-16.4559	5.40736e-55	1.82912e-53	114.14	DOWN
NEXN	-1.63908	15.7621	-16.4524	5.66804e-55	1.91579e-53	114.093	DOWN
GPATCH11	-0.866405	16.3554	-16.4511	5.77328e-55	1.94982e-53	114.075	DOWN
VTI1B	-0.684285	18.1213	-16.4504	5.8253e-55	1.96585e-53	114.066	DOWN
MBNL2	-1.41766	18.2732	-16.4468	6.1122e-55	2.06104e-53	114.018	DOWN
IL11	2.65312	12.4377	16.4372	6.95204e-55	2.34239e-53	113.89	UP
SGK2	-3.0597	12.3471	-16.4356	7.11062e-55	2.39395e-53	113.868	DOWN
LINC01044	-5.22395	1.62699	-16.4323	7.4343e-55	2.50096e-53	113.823	DOWN
RP11-276H19.1	-2.50915	11.7657	-16.4277	7.89998e-55	2.65553e-53	113.763	DOWN
CTD-2171N6.1	4.35129	11.9189	16.4249	8.20746e-55	2.75673e-53	113.725	UP
GPR68	1.69105	16.0272	16.4222	8.51643e-55	2.85827e-53	113.688	UP
PHYHIP	-2.69495	12.5722	-16.4157	9.28726e-55	3.11454e-53	113.602	DOWN
ABCC9	-1.90881	14.3064	-16.4152	9.34558e-55	3.13165e-53	113.596	DOWN
TFAP2A-AS1	2.35061	13.834	16.4016	1.12192e-54	3.75655e-53	113.414	UP
ADAMTSL4	-1.84431	14.8812	-16.3996	1.15276e-54	3.8568e-53	113.387	DOWN
HIST1H1PS1	5.70899	14.9131	16.3948	1.22976e-54	4.11122e-53	113.323	UP
SCN3A	-4.11253	9.88585	-16.3945	1.23502e-54	4.12557e-53	113.318	DOWN
AP1M2	2.15262	19.7348	16.3921	1.27607e-54	4.25939e-53	113.286	UP
SOBP	-1.79414	13.6197	-16.3904	1.30465e-54	4.35141e-53	113.264	DOWN
ITGB1BP1	-0.957032	17.1241	-16.3903	1.30713e-54	4.35628e-53	113.262	DOWN
NRG2	-3.44245	11.8937	-16.39	1.31106e-54	4.36599e-53	113.259	DOWN
USP53	-1.3975	16.1791	-16.3864	1.37701e-54	4.58207e-53	113.21	DOWN
DBNDD1	1.86217	17.1421	16.3815	1.47045e-54	4.88919e-53	113.145	UP
AL035610.1	-6.67144	7.92933	-16.3778	1.54596e-54	5.13628e-53	113.095	DOWN
SMYD4	-0.686213	15.45	-16.3759	1.58508e-54	5.26216e-53	113.07	DOWN
BRCA2	1.62625	14.0205	16.373	1.64907e-54	5.47039e-53	113.031	UP
C1orf131	0.909991	15.9355	16.3727	1.65413e-54	5.48292e-53	113.028	UP
ALDOC	-2.44268	16.4834	-16.3661	1.80762e-54	5.98707e-53	112.939	DOWN
NAT14	1.67868	17.2944	16.365	1.83399e-54	6.06972e-53	112.925	UP
SNCA	-1.90727	13.5342	-16.3644	1.85069e-54	6.12025e-53	112.916	DOWN
KIAA1524	1.73911	15.3244	16.3543	2.11924e-54	7.00298e-53	112.781	UP
RP4-809F18.2	-5.26251	1.72215	-16.3519	2.18699e-54	7.22127e-53	112.75	DOWN
MICAL2	1.4622	16.8711	16.3501	2.24131e-54	7.39495e-53	112.725	UP
CYB5R3	-0.954659	19.3995	-16.3481	2.30322e-54	7.59338e-53	112.698	DOWN
NDE1	0.930687	16.7158	16.3478	2.30978e-54	7.60916e-53	112.695	UP
CEMIP	2.66312	14.8793	16.3462	2.36005e-54	7.76878e-53	112.674	UP
UQCC2	1.112	17.2351	16.337	2.67161e-54	8.78765e-53	112.551	UP
BARD1	1.23024	15.8345	16.3318	2.86303e-54	9.41005e-53	112.482	UP
WASF2	-0.963347	19.4435	-16.3246	3.15451e-54	1.03601e-52	112.385	DOWN
PTPRN	5.10609	9.80073	16.324	3.18023e-54	1.04366e-52	112.377	UP
ARHGEF6	-1.68306	17.4719	-16.3233	3.20737e-54	1.05176e-52	112.369	DOWN
TJP3	2.22438	17.7671	16.3232	3.21213e-54	1.05252e-52	112.367	UP
DTYMK	0.991405	17.766	16.3178	3.45628e-54	1.13165e-52	112.295	UP
NR2F6	1.05745	18.8985	16.3072	3.97865e-54	1.3017e-52	112.154	UP
RGN	-2.95248	13.0633	-16.305	4.09961e-54	1.34025e-52	112.125	DOWN
TNMD	-6.06635	11.1875	-16.3038	4.16448e-54	1.36042e-52	112.109	DOWN
SPHKAP	-7.37806	5.71573	-16.3023	4.24916e-54	1.38702e-52	112.089	DOWN
SEPP1	-2.06883	18.3803	-16.2963	4.60767e-54	1.50291e-52	112.008	DOWN
RP11-443B20.1	1.60538	14.0773	16.2944	4.72425e-54	1.53976e-52	111.984	UP
PHEX-AS1	-6.08394	3.08354	-16.2828	5.51501e-54	1.79613e-52	111.83	DOWN
MANF	0.897697	19.2306	16.2813	5.63271e-54	1.83307e-52	111.809	UP
RAB25	2.08968	20.2517	16.2753	6.09816e-54	1.98304e-52	111.73	UP
PRKD1	-1.59205	14.5878	-16.2717	6.40178e-54	2.08019e-52	111.681	DOWN
DHDDS	-0.716599	17.3591	-16.2711	6.45288e-54	2.09521e-52	111.673	DOWN
LPCAT2	-1.45507	15.9717	-16.271	6.45813e-54	2.09533e-52	111.673	DOWN
RUVBL1	0.964889	17.4817	16.2709	6.46893e-54	2.09724e-52	111.671	UP
PFN1	0.751314	22.3742	16.2698	6.56579e-54	2.12704e-52	111.656	UP
STX6	0.755406	17.9054	16.2696	6.57976e-54	2.12996e-52	111.654	UP
RP11-81K2.2	-6.12643	5.0972	-16.2625	7.24189e-54	2.34253e-52	111.559	DOWN
ECE2	1.87806	14.9706	16.2582	7.6612e-54	2.47629e-52	111.503	UP
YPEL4	-1.56835	12.1291	-16.2554	7.95951e-54	2.57078e-52	111.465	DOWN
PLEK2	1.68927	16.4489	16.2547	8.03672e-54	2.59376e-52	111.455	UP
SKI	-0.870272	18.4755	-16.2526	8.26611e-54	2.66579e-52	111.427	DOWN
CSN1S1	-8.88044	5.70695	-16.242	9.51739e-54	3.06702e-52	111.287	DOWN
CTB-35F21.4	-6.94597	3.04749	-16.2382	1.00167e-53	3.22551e-52	111.236	DOWN
DLST	-0.63668	18.8328	-16.2359	1.03202e-53	3.32074e-52	111.206	DOWN
ZNF668	1.20063	14.9016	16.2323	1.08367e-53	3.48433e-52	111.158	UP
PNRC1	-1.09246	19.1409	-16.2284	1.14184e-53	3.66861e-52	111.106	DOWN
MRGPRX2	-6.28733	3.50102	-16.2265	1.17111e-53	3.75981e-52	111.08	DOWN
ADH4	-6.81901	6.56512	-16.2217	1.24745e-53	4.00192e-52	111.018	DOWN
TARS2	0.940415	18.0294	16.2196	1.28311e-53	4.11325e-52	110.99	UP
MPDZ	-1.29096	16.2085	-16.2162	1.34227e-53	4.29968e-52	110.945	DOWN
HOTAIRM1	-1.9312	14.7618	-16.2161	1.34467e-53	4.30413e-52	110.943	DOWN
PLXNA3	1.09058	16.9007	16.2141	1.38184e-53	4.41984e-52	110.916	UP
NMRAL1	1.06073	18.235	16.2135	1.39205e-53	4.44917e-52	110.909	UP
TSC22D1	-1.01386	19.0188	-16.2134	1.39421e-53	4.45275e-52	110.907	DOWN
CEND1	3.58708	10.5661	16.2128	1.40467e-53	4.48282e-52	110.9	UP
GRIN2B	-4.9884	5.70291	-16.2102	1.45444e-53	4.63821e-52	110.865	DOWN
KCNA4	-5.6404	3.04724	-16.21	1.45932e-53	4.65031e-52	110.862	DOWN
MET	-2.44132	15.8922	-16.2043	1.57438e-53	5.01323e-52	110.786	DOWN
IGFL2	4.67334	12.0438	16.2039	1.58259e-53	5.03564e-52	110.781	UP
SNRPB	0.98319	21.3257	16.2025	1.61279e-53	5.12793e-52	110.762	UP
RAB11FIP4	1.51115	15.9085	16.1976	1.72187e-53	5.47069e-52	110.697	UP
GTF3C1	0.83109	18.1247	16.1916	1.86502e-53	5.92112e-52	110.618	UP
ACAA2	-1.16577	17.6692	-16.1871	1.9806e-53	6.28342e-52	110.558	DOWN
SGCZ	-5.90325	2.92618	-16.1843	2.05505e-53	6.51479e-52	110.521	DOWN
PCNA	1.09009	20.6096	16.182	2.1191e-53	6.71289e-52	110.491	UP
SGK1	-1.53196	16.8715	-16.1765	2.28065e-53	7.21931e-52	110.417	DOWN
PAPPA2	-3.48826	9.40649	-16.1758	2.30144e-53	7.27975e-52	110.408	DOWN
SPG20	-1.23027	17.2834	-16.1706	2.46508e-53	7.79162e-52	110.34	DOWN
RTKN	1.04823	17.64	16.1633	2.7194e-53	8.58913e-52	110.242	UP
RP11-35J10.5	-4.32891	1.15002	-16.1631	2.7231e-53	8.59449e-52	110.241	DOWN
CDC7	1.67157	15.8511	16.1461	3.41493e-53	1.07701e-51	110.016	UP
PRELP	-2.48927	17.261	-16.1455	3.44255e-53	1.08492e-51	110.008	DOWN
ABCB5	-5.665	7.84555	-16.1423	3.59309e-53	1.13153e-51	109.965	DOWN
MRPS34	1.1564	20.2666	16.1373	3.83876e-53	1.20801e-51	109.899	UP
MXI1	-1.23263	17.8139	-16.1345	3.9852e-53	1.25318e-51	109.862	DOWN
STRA6	2.25349	14.2274	16.1309	4.17939e-53	1.31328e-51	109.815	UP
LINC00667	-1.10984	16.2637	-16.1288	4.29897e-53	1.34986e-51	109.787	DOWN
USP44	-2.87224	10.3529	-16.1256	4.48848e-53	1.40834e-51	109.744	DOWN
MEOX1	-3.58183	14.5841	-16.124	4.58149e-53	1.43647e-51	109.724	DOWN
RP11-529H2.1	-6.03066	1.77881	-16.1009	6.22915e-53	1.95165e-51	109.418	DOWN
CAB39L	-1.5185	17.1499	-16.0921	7.00496e-53	2.19311e-51	109.301	DOWN
FGF14-AS2	-2.36036	14.3109	-16.0907	7.13109e-53	2.23098e-51	109.283	DOWN
RP11-485G7.6	4.94427	10.0085	16.089	7.29445e-53	2.28042e-51	109.261	UP
DBF4	1.18555	15.9868	16.0883	7.35989e-53	2.2992e-51	109.252	UP
HSD52	-5.68233	3.08082	-16.086	7.59097e-53	2.36966e-51	109.221	DOWN
MOB3B	-1.8471	14.999	-16.0853	7.65917e-53	2.38922e-51	109.212	DOWN
ZC3H12B	-1.3284	12	-16.0823	7.97237e-53	2.48511e-51	109.172	DOWN
JUN	-1.66709	20.1736	-16.0815	8.06234e-53	2.51133e-51	109.161	DOWN
JPH2	-2.8253	13.6415	-16.077	8.55984e-53	2.66436e-51	109.102	DOWN
FBN2	2.87361	12.9944	16.0559	1.13182e-52	3.52039e-51	108.824	UP
LINC00961	-2.26725	13.553	-16.0557	1.13497e-52	3.52763e-51	108.821	DOWN
LPAR2	1.27178	17.094	16.0544	1.15399e-52	3.58414e-51	108.805	UP
FAM189A2	-2.90666	15.46	-16.05	1.22346e-52	3.79714e-51	108.746	DOWN
ACTA2	-1.83373	20.8738	-16.0493	1.23481e-52	3.8296e-51	108.737	DOWN
NANS	1.03955	18.1612	16.0481	1.255e-52	3.88941e-51	108.721	UP
CATSPER1	2.80141	11.4404	16.041	1.37868e-52	4.26962e-51	108.628	UP
CNTFR-AS1	-7.20052	4.56921	-16.0395	1.40699e-52	4.35416e-51	108.607	DOWN
ALDH18A1	0.810261	19.5565	16.0376	1.44306e-52	4.46256e-51	108.582	UP
AFAP1L1	-1.29789	15.7462	-16.0243	1.71896e-52	5.31192e-51	108.408	DOWN
H6PD	-0.979106	17.9775	-16.0219	1.77565e-52	5.48316e-51	108.376	DOWN
NPHP3	-0.844363	14.0757	-16.0206	1.80567e-52	5.57185e-51	108.359	DOWN
STX1A	1.45473	15.2238	16.0148	1.95e-52	6.01289e-51	108.283	UP
RP5-908M14.10	1.68035	11.9175	16.0113	2.04283e-52	6.29462e-51	108.236	UP
MRPL14	1.03445	19.8424	16.0088	2.11202e-52	6.50313e-51	108.203	UP
SIX4	1.69977	15.8598	16.0075	2.1489e-52	6.61196e-51	108.186	UP
LRP1	-1.67434	18.6091	-16.0067	2.17123e-52	6.67586e-51	108.176	DOWN
MYO19	1.05562	15.9362	16.0064	2.17853e-52	6.69353e-51	108.173	UP
ROCK2	-1.09272	17.1297	-16.0051	2.21663e-52	6.80569e-51	108.155	DOWN
ATP13A1	0.840486	17.7749	16.0026	2.29199e-52	7.03205e-51	108.122	UP
DCT	-5.45307	7.12436	-16.001	2.34195e-52	7.1802e-51	108.101	DOWN
TMEM132C	-6.55343	11.0852	-15.9942	2.56162e-52	7.84806e-51	108.011	DOWN
MGRN1	0.810323	17.6174	15.9937	2.5798e-52	7.89812e-51	108.004	UP
ADAMTS9-AS1	-3.52665	10.0945	-15.9911	2.66975e-52	8.16769e-51	107.97	DOWN
LIX1L	-1.17465	17.1115	-15.9859	2.85859e-52	8.73918e-51	107.902	DOWN
GEN1	1.15616	14.9474	15.9836	2.94624e-52	9.00074e-51	107.872	UP
MAP1LC3C	-4.18253	12.3616	-15.9767	3.229e-52	9.85753e-51	107.781	DOWN
TMEM79	1.37053	17.2954	15.9752	3.29229e-52	1.00436e-50	107.762	UP
CSTF2	0.786477	17.5899	15.9734	3.3697e-52	1.02724e-50	107.739	UP
RBBP8NL	2.83385	15.5729	15.9663	3.70555e-52	1.12882e-50	107.644	UP
GDF10	-4.773	12.105	-15.9567	4.204e-52	1.27976e-50	107.519	DOWN
HIST2H2BC	2.44288	13.5073	15.9504	4.56744e-52	1.38941e-50	107.436	UP
CHRNA1	3.73129	12.3337	15.9444	4.94595e-52	1.50348e-50	107.357	UP
RGS19	1.04195	17.4887	15.9392	5.29929e-52	1.60975e-50	107.288	UP
B3GALT1	-4.6609	9.01912	-15.9328	5.76601e-52	1.75029e-50	107.204	DOWN
SLC9A9	-1.4589	15.0952	-15.9318	5.83646e-52	1.77042e-50	107.192	DOWN
ADH1B	-7.22972	14.45	-15.9286	6.09135e-52	1.84643e-50	107.15	DOWN
GPR124	-1.57697	16.7025	-15.9282	6.12092e-52	1.85409e-50	107.145	DOWN
NUP62	0.656364	18.2581	15.9272	6.2038e-52	1.87786e-50	107.132	UP
SNTB2	-0.963356	16.3425	-15.9241	6.45905e-52	1.95375e-50	107.091	DOWN
RP11-368I23.2	-6.99172	4.12777	-15.922	6.64077e-52	2.0073e-50	107.064	DOWN
LRRN3	-2.62542	12.9378	-15.9191	6.90443e-52	2.08553e-50	107.025	DOWN
TLL2	3.121	10.5719	15.9182	6.98977e-52	2.10982e-50	107.013	UP
OGN	-3.76314	16.1042	-15.9138	7.40316e-52	2.23303e-50	106.956	DOWN
PCDH9	-3.7658	9.39972	-15.9107	7.70985e-52	2.3239e-50	106.915	DOWN
C17orf62	0.871584	17.7062	15.908	7.98805e-52	2.40606e-50	106.88	UP
PTH1R	-2.26989	13.5698	-15.9016	8.68915e-52	2.6154e-50	106.796	DOWN
BLCAP	-0.753486	17.8952	-15.9	8.88248e-52	2.67172e-50	106.775	DOWN
RP11-57A19.2	3.24201	12.5617	15.8948	9.50797e-52	2.85786e-50	106.707	UP
EZR	1.14454	21.2346	15.8945	9.55221e-52	2.86914e-50	106.702	UP
FAM57B	3.78482	11.7267	15.8931	9.72324e-52	2.91847e-50	106.685	UP
CACFD1	1.38627	18.0149	15.889	1.02649e-51	3.07889e-50	106.631	UP
RCC2	0.840863	20.1229	15.8843	1.09247e-51	3.27452e-50	106.569	UP
RP11-71E19.2	-7.96392	4.13978	-15.8828	1.11395e-51	3.33656e-50	106.549	DOWN
HBA2	-4.13297	14.2984	-15.8805	1.14789e-51	3.43583e-50	106.519	DOWN
MAFF	-1.54458	16.2012	-15.8765	1.2099e-51	3.61889e-50	106.467	DOWN
RASSF7	1.72954	17.6335	15.8733	1.26165e-51	3.77106e-50	106.426	UP
HCG11	-1.56806	16.0458	-15.8716	1.28978e-51	3.85244e-50	106.404	DOWN
SGOL2	1.38306	15.3441	15.8705	1.30996e-51	3.91001e-50	106.388	UP
CDH13	-1.4271	15.1365	-15.8704	1.31126e-51	3.91116e-50	106.387	DOWN
RMI1	1.13543	16.8304	15.8698	1.32059e-51	3.93625e-50	106.38	UP
CHAF1B	1.37033	16.2508	15.8666	1.37785e-51	4.10407e-50	106.338	UP
PRKAR2B	-2.09571	17.891	-15.8626	1.45196e-51	4.32183e-50	106.286	DOWN
FABP9	-6.13357	2.21523	-15.8618	1.46814e-51	4.36695e-50	106.275	DOWN
NAB1	-1.13031	17.5301	-15.8569	1.56571e-51	4.65395e-50	106.211	DOWN
PGM1	-1.20626	18.4053	-15.8563	1.57822e-51	4.68788e-50	106.203	DOWN
ARMC9	1.02471	15.5434	15.8561	1.58328e-51	4.69967e-50	106.2	UP
RP11-632K20.7	-1.18936	13.2285	-15.8522	1.66575e-51	4.94102e-50	106.149	DOWN
LPPR5	6.01785	7.55787	15.8517	1.67581e-51	4.96744e-50	106.143	UP
CTD-2529O21.1	7.13614	9.19035	15.8496	1.72458e-51	5.10847e-50	106.115	UP
CCDC82	-1.40095	15.1034	-15.8458	1.81277e-51	5.36601e-50	106.065	DOWN
LINC01429	6.20269	7.06724	15.8356	2.07273e-51	6.13128e-50	105.932	UP
AP000695.4	2.63775	12.4609	15.8332	2.13899e-51	6.32292e-50	105.9	UP
AQP7P1	-7.37123	8.03131	-15.8287	2.2673e-51	6.69758e-50	105.842	DOWN
TRDN	-6.48678	6.9293	-15.8199	2.54496e-51	7.51262e-50	105.728	DOWN
NEDD9	-1.63331	16.8529	-15.8148	2.72091e-51	8.02649e-50	105.661	DOWN
DCN	-2.3366	19.734	-15.8114	2.84765e-51	8.39459e-50	105.616	DOWN
GRK5	-1.18532	15.4127	-15.8112	2.85413e-51	8.40793e-50	105.614	DOWN
ZNF367	1.61051	15.6276	15.8104	2.88257e-51	8.48587e-50	105.604	UP
IRF7	1.68694	18.0135	15.8084	2.96173e-51	8.71294e-50	105.577	UP
TSLP	-4.79405	9.92024	-15.8066	3.02972e-51	8.90683e-50	105.554	DOWN
ATP6AP1	0.951344	20.2356	15.8066	3.03209e-51	8.9077e-50	105.553	UP
EVPL	2.01004	16.8771	15.8043	3.12475e-51	9.17363e-50	105.523	UP
SASH1	-1.66494	17.0864	-15.8023	3.20656e-51	9.40737e-50	105.498	DOWN
CTD-2023N9.1	-7.89181	7.01908	-15.8002	3.29789e-51	9.6687e-50	105.47	DOWN
RP6-65G23.3	2.26305	15.6018	15.7879	3.87443e-51	1.13512e-49	105.31	UP
RIPPLY3	3.36951	13.7669	15.782	4.18484e-51	1.22523e-49	105.233	UP
TEAD1	-1.29548	17.1676	-15.7795	4.32731e-51	1.26608e-49	105.2	DOWN
FEZF2	-5.57423	2.31598	-15.7729	4.7188e-51	1.37968e-49	105.113	DOWN
CCL28	-3.34478	16.0797	-15.7706	4.8627e-51	1.42078e-49	105.084	DOWN
PPL	-1.58061	17.5444	-15.767	5.09466e-51	1.48754e-49	105.037	DOWN
RP11-373E16.3	-3.86821	1.54424	-15.7646	5.25544e-51	1.53345e-49	105.006	DOWN
GALE	1.49142	17.366	15.7594	5.62998e-51	1.64161e-49	104.938	UP
PRR36	2.51048	16.8726	15.7551	5.95416e-51	1.73496e-49	104.882	UP
EPDR1	-1.834	16.2218	-15.7535	6.08109e-51	1.77074e-49	104.861	DOWN
LURAP1	-1.57009	13.1212	-15.7511	6.27266e-51	1.82528e-49	104.83	DOWN
TCF7L2	-1.36294	17.0982	-15.751	6.28023e-51	1.82625e-49	104.829	DOWN
OLFML2A	-1.33678	17.1269	-15.747	6.61843e-51	1.92329e-49	104.777	DOWN
LDLRAD2	-1.59588	12.7915	-15.7449	6.80588e-51	1.97642e-49	104.749	DOWN
HPS5	-0.802576	16.7668	-15.7444	6.85193e-51	1.98845e-49	104.742	DOWN
CABLES2	1.16584	16.5478	15.7409	7.17349e-51	2.08036e-49	104.697	UP
RNF187	0.767654	20.204	15.7355	7.69604e-51	2.2304e-49	104.627	UP
CALR	0.888284	22.7534	15.7348	7.76982e-51	2.25026e-49	104.617	UP
HIST1H1B	6.29708	9.94939	15.7325	8.0019e-51	2.31591e-49	104.588	UP
RP11-361I14.2	-7.30514	3.90592	-15.7261	8.70778e-51	2.5185e-49	104.504	DOWN
WHAMMP2	-1.5345	12.0732	-15.7235	9.00949e-51	2.60401e-49	104.47	DOWN
KIRREL	-1.55997	17.0684	-15.7208	9.32492e-51	2.69336e-49	104.436	DOWN
PMM2	1.00806	15.7434	15.7201	9.40775e-51	2.71546e-49	104.427	UP
UNC13A	3.74931	10.2069	15.7196	9.47964e-51	2.73437e-49	104.42	UP
RP11-22C11.2	2.65342	14.4189	15.7186	9.60337e-51	2.7682e-49	104.407	UP
TLR4	-1.56392	16.1069	-15.7122	1.04317e-50	3.00496e-49	104.324	DOWN
KY	-4.96521	8.36768	-15.7114	1.05488e-50	3.03665e-49	104.313	DOWN
KRT8	2.00071	21.9371	15.711	1.0601e-50	3.04961e-49	104.308	UP
CD209	-2.53009	13.7079	-15.7097	1.07891e-50	3.10165e-49	104.291	DOWN
MIR4653	4.40876	15.1155	15.7036	1.16859e-50	3.35721e-49	104.212	UP
LINC01136	3.80806	10.0974	15.7016	1.19831e-50	3.44029e-49	104.187	UP
UACA	-0.952691	17.2184	-15.7006	1.21461e-50	3.48476e-49	104.173	DOWN
RP11-20J1.1	-5.61078	1.75589	-15.6923	1.35417e-50	3.88256e-49	104.065	DOWN
LRWD1	1.19321	16.0076	15.6919	1.36153e-50	3.90105e-49	104.06	UP
RP11-756P10.2	-3.4026	0.967738	-15.689	1.41249e-50	4.04435e-49	104.023	DOWN
TOMM40	1.05929	18.3736	15.6878	1.43589e-50	4.10861e-49	104.007	UP
LGALS8-AS1	2.95591	12.329	15.681	1.56901e-50	4.48653e-49	103.918	UP
FAM72C	4.87574	9.40458	15.6783	1.62487e-50	4.64316e-49	103.884	UP
ALDH1A3	-2.21222	15.6544	-15.6769	1.6555e-50	4.72755e-49	103.865	DOWN
FOXD4L1	4.74947	8.61873	15.6696	1.82103e-50	5.19678e-49	103.77	UP
THRB	-1.8321	15.8819	-15.6684	1.8503e-50	5.27679e-49	103.754	DOWN
RP11-378A12.1	-5.26799	2.66283	-15.6682	1.85448e-50	5.28519e-49	103.752	DOWN
CDH23	-1.85823	12.7225	-15.6648	1.93899e-50	5.5224e-49	103.708	DOWN
KANK2	-1.11021	17.722	-15.6642	1.95431e-50	5.56233e-49	103.7	DOWN
RP11-543N12.1	-5.02931	1.61093	-15.6598	2.06802e-50	5.88207e-49	103.644	DOWN
PVRL3	-1.82305	13.5871	-15.6578	2.12263e-50	6.03339e-49	103.618	DOWN
RP11-426C22.4	2.1367	13.2937	15.6442	2.53727e-50	7.2072e-49	103.44	UP
ATP5G1P4	3.78907	12.7002	15.6438	2.54946e-50	7.23702e-49	103.436	UP
PDZRN3-AS1	-5.65796	3.14391	-15.6417	2.62119e-50	7.43572e-49	103.408	DOWN
TEX11	4.14524	9.65572	15.6406	2.658e-50	7.53514e-49	103.394	UP
NT5DC4	5.3645	7.00755	15.6345	2.87664e-50	8.1496e-49	103.316	UP
LINC00634	5.09896	10.0177	15.6326	2.94791e-50	8.34598e-49	103.291	UP
SLC12A4	-1.02454	16.6768	-15.627	3.17402e-50	8.98021e-49	103.218	DOWN
LINC00844	-8.73888	6.12815	-15.6261	3.21041e-50	9.07718e-49	103.206	DOWN
PKHD1L1	-4.9184	7.81217	-15.6214	3.41101e-50	9.63802e-49	103.146	DOWN
ECHDC1	-1.34886	17.0724	-15.6189	3.52481e-50	9.95302e-49	103.114	DOWN
ATF7	-0.667248	17.25	-15.6166	3.6349e-50	1.02571e-48	103.083	DOWN
ABI3BP	-2.45195	15.1628	-15.6111	3.90403e-50	1.10093e-48	103.012	DOWN
GPR34	-1.73838	16.2832	-15.61	3.95951e-50	1.11584e-48	102.998	DOWN
LINC00987	-1.76109	13.8236	-15.5987	4.58277e-50	1.29064e-48	102.852	DOWN
EPS8	-1.28663	17.5874	-15.5938	4.88746e-50	1.37554e-48	102.788	DOWN
DPYD	-1.51719	16.3629	-15.5933	4.9169e-50	1.38292e-48	102.782	DOWN
RPUSD1	1.28358	17.5997	15.592	5.0062e-50	1.40712e-48	102.765	UP
LALBA	-7.55764	3.21854	-15.5914	5.0418e-50	1.41619e-48	102.758	DOWN
HGH1	1.25225	18.2229	15.5899	5.13972e-50	1.44275e-48	102.738	UP
COL1A1	2.38786	23.2228	15.5892	5.18644e-50	1.45492e-48	102.729	UP
AP000445.1	-7.23772	4.27425	-15.5888	5.21841e-50	1.46224e-48	102.723	DOWN
NRIP2	-1.13312	15.1838	-15.5887	5.21937e-50	1.46224e-48	102.723	DOWN
ITGA9	-1.52417	15.6882	-15.5871	5.33108e-50	1.49256e-48	102.702	DOWN
HOXA2	-2.9395	11.589	-15.5863	5.38841e-50	1.50763e-48	102.691	DOWN
RP11-83M16.5	-6.50704	2.98228	-15.5784	5.97482e-50	1.67061e-48	102.589	DOWN
CREBL2	-0.935238	18.7579	-15.5771	6.07195e-50	1.69666e-48	102.573	DOWN
PSMC4	0.756288	19.6332	15.5767	6.10686e-50	1.70531e-48	102.567	UP
BAX	1.02521	18.2691	15.5728	6.42478e-50	1.79292e-48	102.516	UP
OSBPL1A	-1.15009	17.514	-15.5718	6.50347e-50	1.8137e-48	102.504	DOWN
C1QTNF9	-5.04614	9.48125	-15.5716	6.52257e-50	1.81784e-48	102.501	DOWN
RP11-480I12.5	2.38774	14.1057	15.5654	7.06998e-50	1.96913e-48	102.421	UP
C14orf180	-7.9183	8.60523	-15.5564	7.94911e-50	2.21255e-48	102.305	DOWN
RERE	-0.816951	18.1234	-15.5555	8.04227e-50	2.23702e-48	102.293	DOWN
FGD4	-1.2498	15.0166	-15.5545	8.15046e-50	2.26565e-48	102.28	DOWN
SMCO2	3.61879	10.7148	15.5538	8.22289e-50	2.2843e-48	102.271	UP
CDC25A	2.0348	14.84	15.5453	9.18151e-50	2.54895e-48	102.161	UP
C18orf42	-5.4791	2.06203	-15.5386	1.00158e-49	2.77877e-48	102.075	DOWN
PCDH17	1.49796	14.6346	15.5383	1.00558e-49	2.78806e-48	102.071	UP
CSRNP3	-2.46381	11.966	-15.5351	1.04775e-49	2.90311e-48	102.03	DOWN
TRPC6	-1.43677	13.8231	-15.5344	1.05681e-49	2.92633e-48	102.022	DOWN
HOXA9	-2.51107	13.5924	-15.534	1.06232e-49	2.93967e-48	102.016	DOWN
TIPARP	-1.31053	17.4129	-15.526	1.17952e-49	3.2619e-48	101.912	DOWN
EIF2B5-IT1	-4.83579	1.57366	-15.5205	1.26698e-49	3.50151e-48	101.841	DOWN
ZFP36L2	-1.44573	20.2268	-15.519	1.2916e-49	3.56725e-48	101.822	DOWN
AP001628.7	-6.74367	3.88763	-15.5186	1.2979e-49	3.58235e-48	101.817	DOWN
ZNF48	1.07556	16.7597	15.5127	1.4005e-49	3.86305e-48	101.741	UP
AC034236.2	-7.88153	3.34801	-15.5124	1.40737e-49	3.8795e-48	101.737	DOWN
MFSD12	0.958412	17.5744	15.5099	1.45187e-49	3.99958e-48	101.706	UP
RP11-238F2.1	-8.08785	5.16743	-15.502	1.60993e-49	4.43216e-48	101.603	DOWN
MYCBP2	-1.27431	16.7721	-15.4997	1.65801e-49	4.56159e-48	101.574	DOWN
MAF	-1.2204	16.7385	-15.4995	1.66345e-49	4.57365e-48	101.57	DOWN
WDFY3-AS2	-1.43173	13.0388	-15.4984	1.68695e-49	4.63529e-48	101.556	DOWN
PI16	-5.42002	14.2893	-15.4846	2.01531e-49	5.53398e-48	101.38	DOWN
ARRDC4	-1.29139	16.9961	-15.483	2.05893e-49	5.65014e-48	101.358	DOWN
PRDM5	-1.44709	12.9703	-15.475	2.28299e-49	6.261e-48	101.256	DOWN
MIS18A	0.975252	17.6064	15.4713	2.39348e-49	6.55982e-48	101.209	UP
CBX3	0.750815	20.1185	15.4674	2.51895e-49	6.8993e-48	101.158	UP
RP4-694A7.2	6.6	8.02419	15.4603	2.76074e-49	7.55671e-48	101.067	UP
ARHGAP10	-1.36847	14.7411	-15.4394	3.61806e-49	9.89706e-48	100.798	DOWN
OGFRL1	-1.45524	17.5809	-15.4385	3.66003e-49	1.00055e-47	100.786	DOWN
TUSC5	-7.61633	12.5245	-15.433	3.92865e-49	1.0733e-47	100.716	DOWN
SIDT2	-0.921001	17.2393	-15.4269	4.25292e-49	1.16115e-47	100.637	DOWN
LY6H	3.82456	11.8027	15.4267	4.26476e-49	1.16364e-47	100.634	UP
A2M	-1.4922	21.0597	-15.4207	4.60603e-49	1.25596e-47	100.558	DOWN
CCDC36	-1.76453	11.5503	-15.4203	4.63124e-49	1.26203e-47	100.552	DOWN
AC006159.4	-4.33103	1.29294	-15.4102	5.27275e-49	1.43593e-47	100.423	DOWN
ADAMTSL2	1.78276	15.0699	15.4071	5.48735e-49	1.4932e-47	100.383	UP
TLE4	-1.45898	15.0216	-15.4071	5.49002e-49	1.4932e-47	100.383	DOWN
CLIC2	-1.40572	16.4709	-15.4021	5.85525e-49	1.59153e-47	100.319	DOWN
ITM2B	-0.942905	19.8842	-15.4013	5.91895e-49	1.60783e-47	100.308	DOWN
RP11-1275H24.2	2.18546	13.3748	15.399	6.0953e-49	1.65468e-47	100.279	UP
APOO	0.98103	18.1455	15.3969	6.26006e-49	1.69833e-47	100.252	UP
CLEC14A	-1.44783	17.4693	-15.3952	6.40072e-49	1.7354e-47	100.23	DOWN
TMEM237	-0.92512	16.2388	-15.3927	6.61285e-49	1.79178e-47	100.198	DOWN
WDR76	1.243	16.0677	15.391	6.75419e-49	1.82892e-47	100.177	UP
FAM195A	1.51527	16.5952	15.3905	6.79754e-49	1.8395e-47	100.171	UP
DAP3	0.668209	19.4802	15.3893	6.9115e-49	1.86916e-47	100.154	UP
VAMP8	0.91454	21.3246	15.3871	7.10599e-49	1.92054e-47	100.126	UP
DUSP22	-0.81863	16.9682	-15.3787	7.92346e-49	2.14013e-47	100.018	DOWN
AC005682.5	-2.78506	12.2904	-15.3766	8.13304e-49	2.19536e-47	99.9921	DOWN
DNMT1	0.925907	17.7746	15.3744	8.36601e-49	2.25682e-47	99.964	UP
RNF125	-1.34117	15.1914	-15.3739	8.42348e-49	2.2709e-47	99.9572	DOWN
KIFC2	1.9205	16.2497	15.3692	8.94813e-49	2.41082e-47	99.8972	UP
LINC00968	-4.34933	10.2095	-15.367	9.20635e-49	2.47884e-47	99.8689	DOWN
ZNF687	0.862521	17.7208	15.3638	9.59423e-49	2.58165e-47	99.8278	UP
LINC00176	2.19513	12.3934	15.3591	1.01875e-48	2.73958e-47	99.7682	UP
GPBAR1	-2.29923	12.2027	-15.3588	1.02391e-48	2.75173e-47	99.7631	DOWN
DDIAS	1.68047	14.6699	15.3555	1.06816e-48	2.86884e-47	99.7211	UP
IRS2	-1.89982	16.3442	-15.3534	1.09711e-48	2.94476e-47	99.6945	DOWN
C10orf90	-5.30178	9.1039	-15.3505	1.13897e-48	3.05521e-47	99.6572	DOWN
C9orf117	1.48687	14.022	15.3477	1.17984e-48	3.16287e-47	99.6222	UP
VPS36	-0.829013	17.6224	-15.3366	1.36094e-48	3.64607e-47	99.4802	DOWN
COL24A1	1.63885	12.387	15.3357	1.37766e-48	3.68856e-47	99.468	UP
FTO	-1.14663	16.8466	-15.3294	1.49449e-48	3.99884e-47	99.3871	DOWN
LCA5	-1.34443	14.8056	-15.3255	1.57096e-48	4.20086e-47	99.3375	DOWN
SCAMP3	0.79599	19.7748	15.3191	1.70598e-48	4.55781e-47	99.2555	UP
MEF2C	-1.21222	15.8186	-15.3191	1.70657e-48	4.55781e-47	99.2551	DOWN
AADACL3	-4.16964	1.49537	-15.3157	1.7814e-48	4.75468e-47	99.2125	DOWN
AGAP1-IT1	3.07245	13.2952	15.3149	1.79989e-48	4.80105e-47	99.2022	UP
RUNDC3B	-1.85557	12.8512	-15.3139	1.82376e-48	4.86168e-47	99.1891	DOWN
RP11-429J17.5	7.13029	10.693	15.31	1.91712e-48	5.10739e-47	99.1394	UP
RP11-1C8.6	2.17378	12.2136	15.3087	1.9494e-48	5.19017e-47	99.1228	UP
RAPGEF2	-0.952608	16.0406	-15.3076	1.97781e-48	5.26254e-47	99.1085	DOWN
RP11-523H20.3	1.79828	13.8081	15.3042	2.065e-48	5.49114e-47	99.0656	UP
KB-1440D3.13	4.46386	12.292	15.3033	2.08836e-48	5.54982e-47	99.0544	UP
MIR6071	-7.13119	2.63404	-15.2996	2.19222e-48	5.82221e-47	99.0061	DOWN
SGCB	-1.15318	17.6831	-15.299	2.20717e-48	5.85828e-47	98.9994	DOWN
TSSC2	-1.72374	12.4573	-15.297	2.26456e-48	6.0069e-47	98.9738	DOWN
COA6	1.08209	18.4259	15.2969	2.26743e-48	6.01079e-47	98.9726	UP
ARHGAP24	-1.25214	14.6904	-15.2955	2.30978e-48	6.11927e-47	98.9542	DOWN
PTBP1	0.482916	19.783	15.2945	2.33965e-48	6.19458e-47	98.9414	NOT
WDHD1	1.22944	15.6127	15.2931	2.38194e-48	6.30266e-47	98.9236	UP
LINC00348	-5.33972	1.89867	-15.2899	2.48099e-48	6.56071e-47	98.8831	DOWN
TMEM140	-0.934778	17.8111	-15.2881	2.53902e-48	6.71002e-47	98.8601	DOWN
CTC-255N20.1	-6.76983	4.82845	-15.2867	2.58685e-48	6.83221e-47	98.8415	DOWN
ATXN1L	-0.943169	17.0623	-15.2853	2.63349e-48	6.95112e-47	98.8237	DOWN
DLK2	-1.55092	14.0012	-15.2817	2.7569e-48	7.27237e-47	98.7782	DOWN
CTD-2013N24.2	-0.900012	12.6567	-15.2738	3.05143e-48	8.04436e-47	98.6773	DOWN
LAMA3	-2.62716	15.7602	-15.2684	3.27248e-48	8.62181e-47	98.6077	DOWN
RP11-399C16.3	2.99832	13.1914	15.267	3.3302e-48	8.76852e-47	98.5903	UP
PELI1	-1.33691	17.2785	-15.2668	3.33942e-48	8.78739e-47	98.5876	DOWN
OSR1	-3.38569	13.6969	-15.2655	3.39276e-48	8.92229e-47	98.5718	DOWN
DNAJC9	0.873713	16.7634	15.2588	3.69897e-48	9.72157e-47	98.4859	UP
UBE2SP1	3.28073	12.8267	15.2583	3.72289e-48	9.77845e-47	98.4795	UP
FAT4	-1.96868	13.6636	-15.2544	3.91516e-48	1.02772e-46	98.4294	DOWN
NOTUM	4.39836	10.6962	15.2502	4.12842e-48	1.08304e-46	98.3767	UP
PPP1R16B	-2.05805	14.9276	-15.2501	4.13373e-48	1.08377e-46	98.3754	DOWN
FAT2	-3.54204	12.8612	-15.2487	4.2116e-48	1.10351e-46	98.3569	DOWN
OR10A3	-5.92451	2.91746	-15.2433	4.51062e-48	1.18113e-46	98.2886	DOWN
AC097713.3	-8.42965	5.88713	-15.2418	4.59732e-48	1.2031e-46	98.2697	DOWN
MRGBP	0.942851	17.3335	15.2412	4.63538e-48	1.21232e-46	98.2615	UP
DENND5A	-0.769953	17.5569	-15.2393	4.75124e-48	1.24186e-46	98.237	DOWN
ZMYND19	0.966929	17.5018	15.2302	5.33883e-48	1.3946e-46	98.121	UP
COL4A3BP	-0.959769	16.8767	-15.2285	5.45261e-48	1.42345e-46	98.1001	DOWN
REEP4	1.22454	17.8187	15.2247	5.7222e-48	1.49292e-46	98.0521	UP
RP11-90C4.1	-6.57352	3.21733	-15.2244	5.74475e-48	1.4979e-46	98.0482	DOWN
SPATA17	1.83091	13.8339	15.2212	5.98966e-48	1.56081e-46	98.0066	UP
RP11-756H20.1	-4.64919	1.79006	-15.2202	6.06883e-48	1.58048e-46	97.9936	DOWN
DSN1	0.979185	17.6386	15.2184	6.20449e-48	1.61482e-46	97.9716	UP
GMIP	0.98101	17.005	15.2184	6.20876e-48	1.61495e-46	97.9709	UP
CCM2L	-1.63841	14.7464	-15.2113	6.79737e-48	1.76699e-46	97.8809	DOWN
SLC25A44	0.636139	17.3735	15.2008	7.77794e-48	2.02066e-46	97.7469	UP
LPHN3	-3.10401	11.102	-15.1984	8.01328e-48	2.08054e-46	97.7172	DOWN
HOXA-AS2	-1.85904	12.5819	-15.192	8.70515e-48	2.25881e-46	97.6349	DOWN
CREBRF	-1.01218	15.796	-15.1908	8.83536e-48	2.29121e-46	97.6201	DOWN
TESC	-2.28567	14.2065	-15.1898	8.94294e-48	2.31771e-46	97.6081	DOWN
KLF3-AS1	-1.58506	12.4887	-15.1859	9.40081e-48	2.4349e-46	97.5584	DOWN
RP11-465L10.10	5.1049	9.44438	15.1858	9.42091e-48	2.43863e-46	97.5563	UP
C10orf95	1.56155	13.2212	15.1759	1.06845e-47	2.76404e-46	97.4312	UP
RP11-158M2.3	-1.99509	12.7723	-15.1737	1.09856e-47	2.84023e-46	97.4035	DOWN
DPM2	0.864936	18.4731	15.1729	1.11116e-47	2.87108e-46	97.3922	UP
CXCL10	2.87296	18.428	15.1718	1.12596e-47	2.90756e-46	97.379	UP
MAGI1	-1.11683	16.3134	-15.1693	1.16324e-47	3.00202e-46	97.3467	DOWN
PPARA	-1.44388	14.6361	-15.163	1.26017e-47	3.25022e-46	97.2671	DOWN
ORAI2	1.03428	16.5132	15.1625	1.26835e-47	3.26936e-46	97.2606	UP
PCCA	-1.11563	16.1393	-15.1603	1.30372e-47	3.35851e-46	97.2333	DOWN
SLC22A3	-3.3638	12.7623	-15.1563	1.37337e-47	3.53581e-46	97.1815	DOWN
KCNC4	-1.46685	13.3814	-15.15	1.48829e-47	3.82939e-46	97.1016	DOWN
GRASP	-1.48176	15.5058	-15.1469	1.5469e-47	3.97778e-46	97.0632	DOWN
CTIF	-1.07028	16.851	-15.144	1.60516e-47	4.12514e-46	97.0265	DOWN
RASIP1	-1.62994	15.8361	-15.1423	1.64036e-47	4.21308e-46	97.0049	DOWN
SAA2	-4.24095	14.6492	-15.1414	1.65983e-47	4.26052e-46	96.9932	DOWN
PLTP	-1.55327	18.9725	-15.14	1.69012e-47	4.33568e-46	96.9752	DOWN
SRRM5	1.19163	12.9412	15.1332	1.84392e-47	4.7274e-46	96.8886	UP
NMNAT2	-2.67988	12.6617	-15.1315	1.88454e-47	4.82867e-46	96.8669	DOWN
ZNF296	1.8839	15.776	15.1296	1.93102e-47	4.9448e-46	96.8427	UP
GRIA4	-5.76326	8.72207	-15.1252	2.04064e-47	5.22238e-46	96.7878	DOWN
MEST	-1.95463	17.5476	-15.1183	2.2297e-47	5.70283e-46	96.6997	DOWN
PSMA5	0.720308	18.4526	15.1167	2.27439e-47	5.81366e-46	96.68	UP
GEMIN7	0.77114	17.3471	15.1158	2.30033e-47	5.87646e-46	96.6687	UP
CYR61	-1.94448	20.4048	-15.1137	2.36385e-47	6.03514e-46	96.6416	DOWN
SOCS5	-0.863591	17.2866	-15.1112	2.44019e-47	6.22633e-46	96.61	DOWN
GPR133	-2.48654	11.8136	-15.1092	2.50337e-47	6.38375e-46	96.5846	DOWN
FGF7	-2.08788	14.6101	-15.1051	2.63834e-47	6.72393e-46	96.5324	DOWN
AC105398.3	-7.03172	3.61157	-15.1034	2.69372e-47	6.86098e-46	96.5117	DOWN
AK5	-3.21568	14.3775	-15.0994	2.83418e-47	7.21206e-46	96.4612	DOWN
AC114730.3	5.23289	10.9176	15.0994	2.83492e-47	7.21206e-46	96.4609	UP
IL17RD	-1.8015	15.9533	-15.0993	2.83867e-47	7.21733e-46	96.4596	DOWN
MATN3	2.44279	16.6362	15.097	2.92363e-47	7.42894e-46	96.4303	UP
NUDT16L1	1.16433	18.4218	15.0936	3.05453e-47	7.75696e-46	96.3867	UP
AC068057.1	-6.66754	3.56785	-15.0931	3.07081e-47	7.79369e-46	96.3814	DOWN
ZHX3	-0.939944	16.0577	-15.0891	3.23279e-47	8.19992e-46	96.3303	DOWN
SYNDIG1	2.89677	14.8056	15.0882	3.27036e-47	8.29033e-46	96.3189	UP
ARHGEF10	-1.05013	15.8215	-15.0876	3.29598e-47	8.35032e-46	96.3111	DOWN
ENTPD7	1.19159	16.4949	15.085	3.40436e-47	8.61982e-46	96.2789	UP
HIST1H2AL	6.82259	9.5524	15.0808	3.59349e-47	9.09333e-46	96.2252	UP
SERPING1	-1.49648	20.6027	-15.0805	3.60812e-47	9.12498e-46	96.2211	DOWN
CH17-125A10.2	-5.26782	2.21714	-15.0798	3.64043e-47	9.20126e-46	96.2123	DOWN
PXDC1	-1.41901	17.8858	-15.079	3.67801e-47	9.29076e-46	96.2021	DOWN
SEMA3D	-2.86744	12.978	-15.0766	3.79053e-47	9.56937e-46	96.1721	DOWN
RPL26L1	0.853999	18.3075	15.0762	3.8109e-47	9.61512e-46	96.1668	UP
DDX11-AS1	1.63098	12.6963	15.0737	3.93485e-47	9.92202e-46	96.1349	UP
TICRR	1.90941	14.0446	15.0716	4.04048e-47	1.01824e-45	96.1086	UP
KCNJ2	-1.56168	14.3579	-15.0695	4.14576e-47	1.04416e-45	96.083	DOWN
FAM212B	-1.36094	13.7714	-15.069	4.17717e-47	1.05145e-45	96.0755	DOWN
PRKCZ	1.25091	15.5746	15.0666	4.30669e-47	1.08342e-45	96.0452	UP
OTC	-6.00295	3.39165	-15.0656	4.35658e-47	1.09532e-45	96.0337	DOWN
ZNF672	0.794426	18.0091	15.0624	4.5422e-47	1.14133e-45	95.9922	UP
CTNNAL1	-1.22211	17.2001	-15.0609	4.62787e-47	1.16217e-45	95.9736	DOWN
TCTEX1D2	1.17266	16.3857	15.0541	5.04212e-47	1.26546e-45	95.8884	UP
TSPAN17	0.855311	17.5376	15.0521	5.1732e-47	1.2976e-45	95.8629	UP
RASL11B	1.89028	15.5725	15.0486	5.40809e-47	1.35572e-45	95.8187	UP
CRYBG3	-2.16759	14.6413	-15.0465	5.55555e-47	1.39187e-45	95.792	DOWN
CDADC1	-0.73473	15.4293	-15.0415	5.92306e-47	1.48308e-45	95.7283	DOWN
ZNF252P-AS1	1.94229	11.1789	15.041	5.95939e-47	1.49131e-45	95.7222	UP
RHNO1	0.868742	18.089	15.0404	6.00356e-47	1.50148e-45	95.7149	UP
RNU5B-3P	-8.04019	4.17586	-15.0395	6.07001e-47	1.51722e-45	95.7039	DOWN
RP11-243M5.5	-4.38173	1.73691	-15.0385	6.15025e-47	1.53638e-45	95.6909	DOWN
PLD5	-5.19442	6.50821	-15.0349	6.43511e-47	1.60661e-45	95.6459	DOWN
MXD3	1.634	14.7707	15.0275	7.07529e-47	1.76541e-45	95.5516	UP
FAM162B	-2.30946	13.5314	-15.027	7.11452e-47	1.77416e-45	95.5461	DOWN
PCK1	-6.67619	9.95657	-15.0258	7.22576e-47	1.80086e-45	95.5306	DOWN
PVT1	1.5684	15.8595	15.0214	7.6448e-47	1.90419e-45	95.4746	UP
EGR3	-2.70242	16.3184	-15.02	7.78349e-47	1.93761e-45	95.4567	DOWN
IGIP	-1.02797	16.3456	-15.0177	8.00467e-47	1.99151e-45	95.4289	DOWN
LRRC70	-2.1297	12.2667	-15.0176	8.02053e-47	1.9943e-45	95.4269	DOWN
HSPB2-C11orf52	-4.93284	2.73176	-15.0156	8.22827e-47	2.04477e-45	95.4015	DOWN
EIF1B	-0.671323	18.5506	-15.0135	8.44498e-47	2.09741e-45	95.3756	DOWN
SFXN1	0.992354	16.8971	15.0134	8.46324e-47	2.10072e-45	95.3735	UP
RP11-466L17.1	-5.96262	4.97061	-15.0089	8.953e-47	2.22101e-45	95.3175	DOWN
EIF2AK1	0.648267	19.9091	15.0065	9.22665e-47	2.28757e-45	95.2876	UP
N4BP3	1.70143	16.5941	15.0025	9.70905e-47	2.40578e-45	95.2369	UP
RP11-503C24.2	-6.36425	2.85074	-14.9999	1.00378e-46	2.48581e-45	95.2038	DOWN
TPRG1L	-0.710358	19.2814	-14.9969	1.0426e-46	2.58046e-45	95.1661	DOWN
WDR86-AS1	-3.06867	12.8492	-14.9912	1.12005e-46	2.77054e-45	95.0949	DOWN
MEG3	-2.09033	14.3062	-14.9875	1.17463e-46	2.90387e-45	95.0476	DOWN
PDGFA	-1.25318	16.5055	-14.9867	1.18683e-46	2.93235e-45	95.0373	DOWN
ZBTB16	-4.66189	11.9197	-14.9835	1.23629e-46	3.05279e-45	94.9967	DOWN
RP11-57H14.4	-1.20507	14.3226	-14.9808	1.27835e-46	3.15484e-45	94.9634	DOWN
CNTNAP3B	-4.41526	8.40107	-14.9766	1.34877e-46	3.32671e-45	94.9101	DOWN
RP11-447M12.2	-5.22161	1.88223	-14.9759	1.36104e-46	3.35505e-45	94.9011	DOWN
RNF180	-1.60367	14.3107	-14.9714	1.44044e-46	3.54873e-45	94.8447	DOWN
MDFIC	-1.2005	17.1534	-14.9703	1.45984e-46	3.59447e-45	94.8314	DOWN
CH507-396I9.6	-6.04771	5.53898	-14.97	1.46586e-46	3.6072e-45	94.8274	DOWN
P2RY12	-3.04365	13.2971	-14.968	1.50273e-46	3.69582e-45	94.8027	DOWN
NDEL1	-0.61356	16.7135	-14.9671	1.52021e-46	3.73667e-45	94.7912	DOWN
WLS	-1.95153	17.6412	-14.9626	1.60929e-46	3.95328e-45	94.7345	DOWN
ACSL4	-1.40716	16.8992	-14.9626	1.61018e-46	3.95328e-45	94.734	DOWN
TRPC1	-1.29582	14.3401	-14.96	1.66303e-46	4.08069e-45	94.7019	DOWN
KCTD4	-6.0509	4.38589	-14.959	1.6857e-46	4.13397e-45	94.6884	DOWN
KRT18P11	4.0254	10.856	14.9559	1.75196e-46	4.29399e-45	94.6501	UP
FKBP4	1.22823	20.4814	14.9539	1.79738e-46	4.40282e-45	94.6246	UP
NKX3-2	4.13026	11.6046	14.9506	1.87372e-46	4.5872e-45	94.5833	UP
RP11-218C14.5	-6.37898	3.12404	-14.9505	1.87625e-46	4.59076e-45	94.5819	DOWN
SMARCA2	-0.959379	18.8961	-14.9459	1.98979e-46	4.86579e-45	94.5235	DOWN
ARFGAP1	0.967691	18.1142	14.9447	2.01999e-46	4.93683e-45	94.5086	UP
C5orf66	1.33133	11.96	14.943	2.06387e-46	5.04119e-45	94.4872	UP
GYS2	-5.93092	6.04367	-14.9427	2.06965e-46	5.05243e-45	94.4844	DOWN
CARD6	-1.31523	15.359	-14.9371	2.22271e-46	5.423e-45	94.4135	DOWN
CHST3	-1.75676	16.1216	-14.9366	2.23597e-46	5.45226e-45	94.4076	DOWN
RP11-98D18.9	1.46461	13.9441	14.9366	2.23771e-46	5.4534e-45	94.4068	UP
A2M-AS1	-1.20186	13.5662	-14.9338	2.31754e-46	5.64474e-45	94.3719	DOWN
ADIPOQ	-7.35338	14.0199	-14.9335	2.32654e-46	5.66346e-45	94.3681	DOWN
STX11	-1.74208	15.1778	-14.9328	2.34737e-46	5.70886e-45	94.3592	DOWN
RP11-429A20.3	-6.44902	3.39214	-14.9328	2.34786e-46	5.70886e-45	94.359	DOWN
TMEM238	2.03523	16.0887	14.9325	2.35461e-46	5.72205e-45	94.3562	UP
SMIM3	-1.25517	17.6155	-14.9305	2.4152e-46	5.86596e-45	94.3309	DOWN
MYLKP1	-5.93705	4.15944	-14.9291	2.45825e-46	5.96714e-45	94.3133	DOWN
AC073046.1	-5.47005	1.51005	-14.9219	2.69218e-46	6.53129e-45	94.223	DOWN
PSMD14	0.786915	17.5497	14.9213	2.71402e-46	6.58053e-45	94.2149	UP
TTYH3	1.17613	18.345	14.9161	2.89942e-46	7.02609e-45	94.1492	UP
FANCF	0.950761	17.0748	14.9129	3.0192e-46	7.31222e-45	94.109	UP
CFI	-1.65707	16.3712	-14.9107	3.10042e-46	7.5047e-45	94.0826	DOWN
SAP30L	-0.755649	17.3177	-14.9099	3.13344e-46	7.58035e-45	94.0721	DOWN
DNASE1L2	2.48599	13.0973	14.9056	3.30867e-46	7.99974e-45	94.018	UP
BMP3	-6.00808	6.61038	-14.9054	3.31793e-46	8.01761e-45	94.0152	DOWN
PPP1R37	1.15415	17.2589	14.9034	3.40159e-46	8.21516e-45	93.9904	UP
TBC1D10B	0.686258	17.9445	14.9021	3.45604e-46	8.34195e-45	93.9746	UP
TP63	-3.43341	14.3742	-14.8999	3.55497e-46	8.57591e-45	93.9466	DOWN
TWIST2	-2.26735	15.2284	-14.8985	3.61963e-46	8.72699e-45	93.9287	DOWN
HIST1H4I	1.71653	17.4981	14.8967	3.70175e-46	8.91997e-45	93.9064	UP
MIR4524B	-6.67593	2.50049	-14.8885	4.10581e-46	9.88807e-45	93.8034	DOWN
MPHOSPH8	-0.705068	18.1126	-14.8848	4.29892e-46	1.03473e-44	93.7577	DOWN
BMPER	-3.11833	11.4449	-14.8832	4.39185e-46	1.05651e-44	93.7364	DOWN
DENND2C	-1.37793	12.8133	-14.8827	4.41542e-46	1.06158e-44	93.7311	DOWN
AC006159.5	-7.05717	3.84697	-14.878	4.68651e-46	1.12613e-44	93.6719	DOWN
KNSTRN	1.15876	16.5718	14.8746	4.89347e-46	1.1752e-44	93.6289	UP
BUB3	0.858074	18.494	14.8739	4.93658e-46	1.18489e-44	93.6202	UP
AF001548.3	-6.29975	5.29402	-14.8714	5.09094e-46	1.22126e-44	93.5896	DOWN
MAP3K3	-0.758223	17.161	-14.8687	5.26656e-46	1.26268e-44	93.5558	DOWN
PCDHGB7	-2.01297	13.8075	-14.8686	5.2775e-46	1.26459e-44	93.5538	DOWN
NREP	1.23691	17.1726	14.8673	5.36186e-46	1.28409e-44	93.538	UP
TRBV26OR9-2	-7.72173	4.81637	-14.8638	5.60656e-46	1.34194e-44	93.4937	DOWN
SHMT1	-1.0057	16.5622	-14.8629	5.66982e-46	1.35633e-44	93.4825	DOWN
IQSEC3	-2.36397	11.6642	-14.8587	5.97378e-46	1.42825e-44	93.4306	DOWN
DCP1A	-0.710494	16.9772	-14.8562	6.17065e-46	1.47449e-44	93.3983	DOWN
KIAA0355	-0.792793	16.8019	-14.8545	6.30178e-46	1.50499e-44	93.3774	DOWN
PTK6	2.15209	16.6684	14.8445	7.14343e-46	1.70504e-44	93.2528	UP
RP11-215H22.1	-3.56527	1.12217	-14.8404	7.52861e-46	1.79598e-44	93.2006	DOWN
SLX4	0.908775	15.2538	14.8402	7.54015e-46	1.79773e-44	93.1991	UP
TIMM17B	1.02516	18.1976	14.8359	7.96245e-46	1.89736e-44	93.1449	UP
CENPP	1.27154	14.3412	14.8337	8.19173e-46	1.95091e-44	93.1167	UP
SUN2	-1.09197	18.8604	-14.833	8.25683e-46	1.96533e-44	93.1088	DOWN
SEMA6A	-1.80236	15.0249	-14.828	8.79112e-46	2.09134e-44	93.0465	DOWN
GINM1	-0.694438	19.1084	-14.8267	8.94539e-46	2.12686e-44	93.0292	DOWN
KRT18P10	4.17102	10.7322	14.823	9.37276e-46	2.22724e-44	92.9828	UP
TERT	5.02654	8.52603	14.8193	9.81306e-46	2.33057e-44	92.9371	UP
CAMSAP3	1.7886	17.2179	14.819	9.8558e-46	2.33943e-44	92.9328	UP
CEP85	1.00439	16.4418	14.8187	9.89054e-46	2.34528e-44	92.9293	UP
KCNJ2-AS1	-2.434	11.5618	-14.8187	9.89138e-46	2.34528e-44	92.9292	DOWN
SAMD10	1.23883	16.5064	14.8151	1.03396e-45	2.45021e-44	92.8852	UP
ZNF707	1.16064	15.679	14.8083	1.12678e-45	2.66868e-44	92.7997	UP
ZC3H12C	-1.5853	13.7998	-14.8071	1.144e-45	2.70796e-44	92.7847	DOWN
CPM	-1.64515	16.2732	-14.8059	1.16094e-45	2.74655e-44	92.77	DOWN
MED25	0.871395	17.561	14.8045	1.18212e-45	2.79513e-44	92.7521	UP
MYH3	-1.16679	12.6223	-14.7965	1.30757e-45	3.09005e-44	92.6518	DOWN
UFSP2	-0.639826	17.638	-14.7951	1.32986e-45	3.14099e-44	92.635	DOWN
IL17REL	4.49463	10.0291	14.7925	1.37398e-45	3.2434e-44	92.6025	UP
EPHA2	-1.40601	16.301	-14.7917	1.38784e-45	3.27432e-44	92.5926	DOWN
PDIA4	0.903999	20.5969	14.7915	1.39209e-45	3.28254e-44	92.5895	UP
RCC1	1.03524	18.1199	14.7882	1.44954e-45	3.41613e-44	92.5493	UP
NOVA2	-1.26659	13.409	-14.7852	1.50556e-45	3.54622e-44	92.5116	DOWN
RP11-368I23.3	-6.42388	3.07238	-14.7806	1.59564e-45	3.75633e-44	92.4539	DOWN
NDUFAF6	1.1219	16.4635	14.7802	1.60284e-45	3.77121e-44	92.4494	UP
FLJ27354	-1.74034	12.2306	-14.7792	1.62418e-45	3.81932e-44	92.4362	DOWN
HS3ST4	-7.24145	6.82351	-14.7732	1.74992e-45	4.11275e-44	92.3621	DOWN
SRSF5	-0.935248	19.4236	-14.7716	1.78568e-45	4.19449e-44	92.342	DOWN
LINC00511	2.70594	12.5844	14.7682	1.86377e-45	4.37552e-44	92.2994	UP
PTGIS	-2.07796	16.2964	-14.7661	1.91411e-45	4.49125e-44	92.273	DOWN
ICAM2	-1.46521	15.4429	-14.7648	1.94648e-45	4.56469e-44	92.2563	DOWN
ZNF25	-0.807936	16.3888	-14.7643	1.95766e-45	4.58841e-44	92.2506	DOWN
CXCL11	3.13281	15.7579	14.7561	2.16943e-45	5.082e-44	92.1485	UP
ZC3H3	0.948769	17.5774	14.7557	2.18181e-45	5.10821e-44	92.1428	UP
LAMC1	-1.26498	19.1975	-14.7546	2.21189e-45	5.1758e-44	92.1292	DOWN
DNAJA3	0.724392	17.8068	14.7536	2.23885e-45	5.23602e-44	92.1172	UP
KLHL3	-1.18281	13.4293	-14.7516	2.29447e-45	5.36318e-44	92.0928	DOWN
LGALS17A	5.48506	10.4244	14.7509	2.3166e-45	5.41196e-44	92.0832	UP
TPPP2	-6.00587	5.35294	-14.7498	2.34729e-45	5.48067e-44	92.0701	DOWN
TMEM190	4.91861	10.9205	14.7383	2.7125e-45	6.32995e-44	91.9264	UP
GAL3ST2	6.17629	10.3337	14.7334	2.88461e-45	6.72794e-44	91.8652	UP
GLRA4	-5.92125	6.04549	-14.7328	2.9054e-45	6.77274e-44	91.8581	DOWN
AGMAT	1.4931	14.1109	14.7268	3.13204e-45	7.29709e-44	91.7834	UP
RP1-170O19.23	-5.92083	2.50963	-14.7259	3.16567e-45	7.37143e-44	91.7728	DOWN
CTC-276P9.4	6.2524	8.36987	14.7194	3.43717e-45	7.99929e-44	91.691	UP
STXBP1	-1.32646	16.4172	-14.719	3.45102e-45	8.02718e-44	91.687	DOWN
CCDC8	-2.12223	16.3335	-14.7182	3.48761e-45	8.1079e-44	91.6765	DOWN
ARHGAP31	-1.16185	16.3792	-14.717	3.53899e-45	8.22288e-44	91.662	DOWN
DACT2	-5.53955	9.04219	-14.7167	3.55234e-45	8.24944e-44	91.6583	DOWN
LYPD1	2.17593	12.9031	14.7152	3.62186e-45	8.40631e-44	91.639	UP
LINC01281	6.5259	7.49175	14.7147	3.64198e-45	8.44845e-44	91.6335	UP
RITA1	0.792916	17.8169	14.7143	3.66151e-45	8.48916e-44	91.6282	UP
LINC00032	-5.20584	4.40564	-14.7139	3.68269e-45	8.53365e-44	91.6224	DOWN
PPP4R1L	-1.34744	13.2237	-14.7135	3.7005e-45	8.56887e-44	91.6176	DOWN
LHX6	-1.84699	14.2264	-14.7134	3.70188e-45	8.56887e-44	91.6173	DOWN
ISCU	-0.640201	18.435	-14.7098	3.87497e-45	8.96468e-44	91.5718	DOWN
RNF38	-0.813881	17.5919	-14.7096	3.88404e-45	8.98083e-44	91.5695	DOWN
IGF1	-2.63259	12.4073	-14.7083	3.94716e-45	9.12185e-44	91.5535	DOWN
GPR144	-6.58208	6.10765	-14.707	4.01279e-45	9.26852e-44	91.5371	DOWN
RP11-32D16.1	-6.4365	3.34483	-14.7058	4.07513e-45	9.40746e-44	91.5218	DOWN
PROKR1	-5.78751	5.98206	-14.703	4.21729e-45	9.7304e-44	91.4877	DOWN
GPR84	2.26249	13.6585	14.7023	4.257e-45	9.81674e-44	91.4784	UP
RIMS3	-1.7192	14.0517	-14.7016	4.29214e-45	9.89245e-44	91.4702	DOWN
RP11-172E9.2	-7.71814	6.39926	-14.7013	4.3094e-45	9.92689e-44	91.4662	DOWN
RP11-6O2.4	-5.79567	7.70098	-14.6989	4.43906e-45	1.02201e-43	91.4367	DOWN
ALG1	0.930022	16.8703	14.6977	4.50552e-45	1.03675e-43	91.422	UP
DHX34	0.853696	16.8061	14.6951	4.65869e-45	1.07142e-43	91.3887	UP
CCDC178	-3.983	10.3518	-14.6946	4.68292e-45	1.07642e-43	91.3836	DOWN
RP11-77P6.2	1.21242	12.9436	14.6907	4.91993e-45	1.13029e-43	91.3345	UP
WHSC1	0.908547	16.5255	14.6865	5.18211e-45	1.18989e-43	91.2829	UP
BRI3BP	1.05729	16.7876	14.6831	5.40891e-45	1.2413e-43	91.2403	UP
C1orf233	1.70247	17.0704	14.6821	5.47909e-45	1.25673e-43	91.2275	UP
SNX1	-0.816557	18.2471	-14.6779	5.77453e-45	1.32379e-43	91.1753	DOWN
ANKRD22	2.2403	15.7314	14.6761	5.90082e-45	1.35202e-43	91.1538	UP
CCDC152	-1.50987	13.4683	-14.6745	6.02507e-45	1.37905e-43	91.1331	DOWN
SEL1L2	-5.50562	4.91457	-14.6745	6.02522e-45	1.37905e-43	91.133	DOWN
PPP1R14B	1.22282	19.5218	14.6738	6.07679e-45	1.39011e-43	91.1246	UP
RHBG	4.02298	11.2222	14.6732	6.12088e-45	1.39945e-43	91.1174	UP
RFC2	0.84668	18.3938	14.6728	6.15055e-45	1.40548e-43	91.1126	UP
TNNT1	4.7614	15.8532	14.6676	6.56281e-45	1.49889e-43	91.0481	UP
LPHN2	-1.6257	16.4164	-14.6614	7.08991e-45	1.61842e-43	90.9713	DOWN
RP11-121C6.5	5.05616	8.89815	14.661	7.12787e-45	1.62622e-43	90.966	UP
FOXH1	3.82946	10.0589	14.6603	7.19268e-45	1.64013e-43	90.957	UP
AC113167.2	-4.5679	1.54703	-14.6577	7.43154e-45	1.6937e-43	90.9245	DOWN
DCAF13	1.09525	17.1583	14.6545	7.72602e-45	1.75988e-43	90.8859	UP
CTB-147C22.8	-4.87986	1.83002	-14.6503	8.14529e-45	1.85439e-43	90.8333	DOWN
FAM196B	-5.036	10.4694	-14.6474	8.44902e-45	1.92252e-43	90.797	DOWN
C16orf93	2.08047	13.0197	14.6472	8.46465e-45	1.92506e-43	90.7951	UP
FAM110D	-2.30375	14.5574	-14.6454	8.66103e-45	1.96867e-43	90.7723	DOWN
NIPSNAP1	0.856107	19.1713	14.6423	8.99945e-45	2.04451e-43	90.7342	UP
RP11-487E13.1	-4.15211	1.16293	-14.6395	9.31998e-45	2.11621e-43	90.6994	DOWN
HABP4	-1.08169	15.7061	-14.6382	9.4739e-45	2.15002e-43	90.6831	DOWN
ACADL	-5.59958	9.82925	-14.6321	1.0222e-44	2.31857e-43	90.6076	DOWN
PRDM11	-1.04141	14.0002	-14.6304	1.04399e-44	2.36675e-43	90.5866	DOWN
TYMSOS	2.09893	14.0504	14.6299	1.0507e-44	2.3807e-43	90.5803	UP
KANK3	-1.9005	14.2218	-14.6243	1.12712e-44	2.55249e-43	90.5105	DOWN
ATIC	0.679071	19.2632	14.6234	1.13927e-44	2.57867e-43	90.4998	UP
ARPC5L	0.806926	18.112	14.6215	1.16669e-44	2.63933e-43	90.4762	UP
CABP1	-2.08231	10.7065	-14.6204	1.18265e-44	2.67402e-43	90.4627	DOWN
TMEM155	4.04416	9.03945	14.6164	1.24378e-44	2.81075e-43	90.4126	UP
RNF145	-1.36967	17.5774	-14.61	1.34667e-44	3.04167e-43	90.3336	DOWN
RP11-135F9.4	1.55487	12.6052	14.6075	1.38927e-44	3.13625e-43	90.3026	UP
KLF2	-1.62491	18.1601	-14.6062	1.41119e-44	3.18406e-43	90.287	DOWN
KLKP1	5.98981	9.00622	14.6043	1.44554e-44	3.25983e-43	90.2631	UP
LIG3	0.901711	16.2737	14.6029	1.4698e-44	3.31279e-43	90.2466	UP
CERS3-AS1	-7.37581	6.16231	-14.6027	1.47438e-44	3.32139e-43	90.2435	DOWN
AC093822.1	-7.60569	4.35929	-14.6016	1.49475e-44	3.3655e-43	90.2299	DOWN
FBXO46	0.826628	17.4912	14.5968	1.58748e-44	3.57242e-43	90.17	UP
CTPS1	1.19474	16.9091	14.5967	1.58841e-44	3.57263e-43	90.1695	UP
SDC1	1.92875	20.6623	14.5965	1.59275e-44	3.58052e-43	90.1667	UP
CCR8	4.84168	11.7543	14.5934	1.65469e-44	3.71722e-43	90.1288	UP
CHAF1A	1.03317	16.8332	14.5934	1.6553e-44	3.71722e-43	90.1285	UP
KLF1	4.26127	9.46495	14.5919	1.68534e-44	3.78271e-43	90.1106	UP
AC145110.1	4.97507	7.1289	14.5882	1.76676e-44	3.96339e-43	90.0637	UP
CIDEA	-6.92726	11.8924	-14.5864	1.80542e-44	4.04799e-43	90.0422	DOWN
CSTF3	0.606292	17.4542	14.585	1.83633e-44	4.11516e-43	90.0253	UP
POLA2	0.893708	16.4577	14.5809	1.93343e-44	4.33047e-43	89.9741	UP
SLC7A10	-5.46093	10.5892	-14.5794	1.96933e-44	4.40818e-43	89.9558	DOWN
TXNDC17	0.978196	17.4892	14.5794	1.97018e-44	4.40818e-43	89.9554	UP
C4orf3	-0.654621	19.8062	-14.579	1.97909e-44	4.42582e-43	89.9509	DOWN
ADD3-AS1	-3.75083	6.90011	-14.5768	2.03348e-44	4.54507e-43	89.9239	DOWN
ZNF204P	-2.26074	15.2674	-14.573	2.13367e-44	4.76652e-43	89.8761	DOWN
PTGS2	-2.92291	13.1469	-14.5678	2.27522e-44	5.0801e-43	89.8123	DOWN
TMEM249	3.5966	10.192	14.5661	2.32375e-44	5.18576e-43	89.7913	UP
RP11-930P14.1	-5.86233	3.77907	-14.5636	2.39699e-44	5.34643e-43	89.7604	DOWN
ZNF677	-1.71215	13.7554	-14.5604	2.49369e-44	5.55922e-43	89.7211	DOWN
STMN1	1.38952	19.0933	14.5601	2.50504e-44	5.58162e-43	89.7166	UP
MTFR1L	-0.595682	17.3646	-14.5592	2.53341e-44	5.6419e-43	89.7054	DOWN
RP11-92K15.3	2.43076	14.4824	14.5585	2.55361e-44	5.68394e-43	89.6975	UP
SLC25A39	0.897587	19.7029	14.554	2.69939e-44	6.00531e-43	89.6423	UP
PTCH2	-1.47699	13.4846	-14.552	2.76855e-44	6.15598e-43	89.6172	DOWN
RP3-525N10.2	-5.40709	5.65406	-14.5453	3.00787e-44	6.68464e-43	89.5348	DOWN
RP11-61I13.3	-2.14595	10.8616	-14.5418	3.1433e-44	6.982e-43	89.491	DOWN
MISP	3.61743	16.9881	14.5343	3.44907e-44	7.65721e-43	89.3987	UP
LINC01230	-6.35254	7.31723	-14.5334	3.4858e-44	7.73477e-43	89.3882	DOWN
TUBB6	-1.40669	18.0486	-14.5284	3.71034e-44	8.22875e-43	89.3262	DOWN
TYMP	1.59666	18.8697	14.5276	3.74784e-44	8.30762e-43	89.3162	UP
BAK1	0.934873	17.7149	14.5257	3.83524e-44	8.49697e-43	89.2933	UP
ABHD17C	1.3073	17.2845	14.5216	4.03872e-44	8.94315e-43	89.2419	UP
FLRT2	-1.9921	12.8357	-14.5174	4.2559e-44	9.41919e-43	89.1898	DOWN
CTD-2396E7.11	1.846	18.2272	14.5165	4.29847e-44	9.50851e-43	89.1799	UP
HIBADH	-0.80173	19.0665	-14.5165	4.30212e-44	9.51168e-43	89.1791	DOWN
RAPGEF1	-0.703122	18.0935	-14.5163	4.31109e-44	9.5266e-43	89.177	DOWN
CCNG1	-0.964399	19.2105	-14.5142	4.42771e-44	9.77926e-43	89.1505	DOWN
OCIAD2	0.961015	18.3773	14.5122	4.53784e-44	1.00173e-42	89.1261	UP
CTD-2270F17.1	-6.1149	4.61528	-14.5114	4.5795e-44	1.01041e-42	89.117	DOWN
KDR	-1.24162	17.1604	-14.5112	4.59523e-44	1.01336e-42	89.1136	DOWN
ANGPTL4	-2.54895	16.5099	-14.5096	4.68748e-44	1.03317e-42	89.0938	DOWN
RP11-533E19.7	1.84861	12.5359	14.5085	4.75096e-44	1.04663e-42	89.0804	UP
CCNL1	-0.846565	17.4783	-14.5038	5.03627e-44	1.10891e-42	89.0225	DOWN
PHKG1	-1.48929	13.5367	-14.5021	5.14427e-44	1.13211e-42	89.0014	DOWN
LPCAT1	1.06488	18.1837	14.5004	5.25326e-44	1.1555e-42	88.9805	UP
ADD1	-0.622179	18.6135	-14.4935	5.71872e-44	1.25724e-42	88.8962	DOWN
VOPP1	0.940081	17.6528	14.4929	5.76492e-44	1.26675e-42	88.8882	UP
DLEU2	1.22679	13.9121	14.4927	5.77876e-44	1.26914e-42	88.8858	UP
CLDN14	2.99311	11.1748	14.4918	5.83751e-44	1.28138e-42	88.8757	UP
TMEM9	0.893659	19.5293	14.49	5.97563e-44	1.31103e-42	88.8525	UP
NCAM1	-2.54464	12.1551	-14.4899	5.97885e-44	1.31107e-42	88.8519	DOWN
VLDLR	-1.72257	15.3834	-14.4879	6.12668e-44	1.3428e-42	88.8277	DOWN
TG	2.38497	9.95216	14.4875	6.1596e-44	1.34932e-42	88.8223	UP
AC105053.3	-5.40544	3.85123	-14.4871	6.19056e-44	1.35541e-42	88.8174	DOWN
CTDSP2	-0.836712	19.9377	-14.484	6.43217e-44	1.4076e-42	88.7793	DOWN
ADH1C	-5.65674	12.2068	-14.4827	6.53836e-44	1.4301e-42	88.763	DOWN
COX20	0.98757	15.2053	14.4811	6.67081e-44	1.45833e-42	88.7431	UP
CLCA4	-6.33423	7.89638	-14.4799	6.76769e-44	1.47876e-42	88.7288	DOWN
PSENEN	0.906124	19.3262	14.4792	6.82842e-44	1.49127e-42	88.7199	UP
MYADM	-1.09756	20.2696	-14.4775	6.96915e-44	1.52123e-42	88.6996	DOWN
GGCT	1.06298	19.8562	14.4759	7.11e-44	1.55118e-42	88.6797	UP
NR4A1	-2.18739	17.0328	-14.4721	7.45353e-44	1.6253e-42	88.6328	DOWN
BLOC1S3	0.771298	17.3678	14.4688	7.76668e-44	1.69273e-42	88.5919	UP
THRA	-1.14663	17.2863	-14.4662	8.02015e-44	1.74708e-42	88.56	DOWN
ALPL	-1.99847	16.6759	-14.466	8.03563e-44	1.74956e-42	88.5581	DOWN
GABRA4	-4.04042	2.03414	-14.4645	8.1883e-44	1.7819e-42	88.5394	DOWN
H3F3A	0.826216	18.4844	14.4613	8.51716e-44	1.85253e-42	88.5002	UP
FDPSP8	6.11046	6.94889	14.4588	8.78695e-44	1.91024e-42	88.4692	UP
KNTC1	1.08052	15.7584	14.4563	9.05752e-44	1.96806e-42	88.4391	UP
FLI1	-1.1728	15.6384	-14.456	9.09057e-44	1.97424e-42	88.4355	DOWN
CHPF	1.16365	19.547	14.4498	9.81705e-44	2.13094e-42	88.3591	UP
CD248	-1.52988	18.5219	-14.4484	9.9868e-44	2.16669e-42	88.342	DOWN
FAM168B	-0.778883	18.9539	-14.4391	1.12106e-43	2.43096e-42	88.2271	DOWN
CASQ2	-3.1534	13.0689	-14.4388	1.12548e-43	2.43932e-42	88.2232	DOWN
RPS6KA3	-1.29797	16.5354	-14.4363	1.15985e-43	2.51255e-42	88.1933	DOWN
RNPEP	0.769244	19.6378	14.436	1.16427e-43	2.52084e-42	88.1895	UP
MID1	-2.0478	14.5028	-14.434	1.19358e-43	2.58299e-42	88.1648	DOWN
FRMD1	-5.07895	8.01214	-14.4296	1.26013e-43	2.72565e-42	88.1109	DOWN
NES	-1.56488	18.0686	-14.4286	1.2756e-43	2.75771e-42	88.0988	DOWN
APBA1	-1.57545	13.5669	-14.4249	1.33596e-43	2.88675e-42	88.0528	DOWN
RP3-414A15.12	-1.88572	12.5306	-14.4246	1.34077e-43	2.89569e-42	88.0492	DOWN
PGAM5	0.786322	18.0847	14.418	1.45364e-43	3.13788e-42	87.9689	UP
CTD-2562G15.3	2.41467	11.6838	14.4169	1.47312e-43	3.17832e-42	87.9557	UP
CACNA2D1	-1.8184	14.6601	-14.413	1.54602e-43	3.33393e-42	87.9077	DOWN
PLCZ1	-5.91566	4.93123	-14.4123	1.55974e-43	3.36184e-42	87.8989	DOWN
LINC01082	-4.74966	1.43914	-14.4024	1.76362e-43	3.79937e-42	87.7768	DOWN
ZBTB12	1.15807	16.5332	14.4022	1.76646e-43	3.80356e-42	87.7752	UP
SCN3B	-3.01578	10.7548	-14.3994	1.82944e-43	3.93719e-42	87.7404	DOWN
MXRA7	-1.16592	17.0971	-14.3989	1.84109e-43	3.96028e-42	87.7341	DOWN
RNF139-AS1	1.28709	13.2027	14.3972	1.87993e-43	4.04181e-42	87.7133	UP
RABEP2	1.22896	17.1193	14.3919	2.00548e-43	4.30957e-42	87.6491	UP
IL9R	3.74842	10.6836	14.3902	2.04963e-43	4.40223e-42	87.6274	UP
ANGPTL6	1.91947	11.6306	14.3899	2.05496e-43	4.41149e-42	87.6248	UP
KIAA1614	-1.08956	12.7883	-14.3895	2.0651e-43	4.43103e-42	87.6199	DOWN
[truncated: 40,893 more rows]
