# Supplementary material for: A novel pyroptosis-related indicator of immune infiltration features and prognosis in breast cancer
Source: Front Oncol. 2022 Sep 7;12:961500. doi: 10.3389/fonc.2022.961500 (PMC9491236; doi:10.3389/fonc.2022.961500)
Supplement: Supplementary Table S1 — Pyroptosis-related genes from the PMID:338828074, MsigDB, and GeneCards databases. [file DataSheet_1.zip › Supplementary Tables/Supplementary Table 5.xlsx]

## Sheet: Sheet1
Gene	logFC	AveExpr	t	P.Value	adj.P.Val	B	reg
MAPT-AS1	3.03032	9.61514	5.0576	4.9845e-07	0.0123654	5.50318	UP
PGK1	-0.348333	20.7104	-5.02909	5.76584e-07	0.0123654	5.37912	NOT
LINC01235	-0.889605	14.1296	-4.78326	1.96343e-06	0.0280718	4.33707	DOWN
RP4-539M6.21	1.52389	12.326	4.58974	4.9578e-06	0.037579	3.55178	UP
RP11-440G9.1	-2.13445	3.42706	-4.57893	5.21568e-06	0.037579	3.50886	DOWN
KRT18P62	-1.6528	2.37138	-4.54985	5.97551e-06	0.037579	3.39378	DOWN
C1orf226	0.686481	16.9809	4.50656	7.30586e-06	0.037579	3.22379	UP
RP11-699A5.2	2.64463	7.15746	4.50486	7.3633e-06	0.037579	3.21717	UP
TAGLN2	-0.331288	22.5776	-4.45921	9.08439e-06	0.037579	3.03967	NOT
SEMA3B	0.88632	16.0923	4.43007	1.03779e-05	0.037579	2.92725	UP
SPPL2C	2.10818	4.31286	4.42963	1.03985e-05	0.037579	2.92558	UP
SEC14L2	0.800736	17.1333	4.42721	1.05136e-05	0.037579	2.91629	UP
NXNL2	1.18159	13.6887	4.37396	1.33803e-05	0.0427203	2.71282	UP
SIAH2-AS1	1.07654	13.7273	4.3528	1.47151e-05	0.0427203	2.63264	UP
RP11-22P4.1	0.926332	11.8082	4.34941	1.494e-05	0.0427203	2.61986	UP
CTC-525D6.1	-1.06379	1.01954	-4.32232	1.6863e-05	0.0431459	2.51781	DOWN
CCDC74B	0.945292	14.1174	4.31918	1.71006e-05	0.0431459	2.50601	UP
RN7SL674P	2.07016	10.7399	4.23601	2.46896e-05	0.0582161	2.19683	UP
UBE2A	-0.17811	18.2835	-4.22605	2.57882e-05	0.0582161	2.16021	NOT
MAPT-IT1	2.274	9.21169	4.2085	2.78401e-05	0.0597059	2.09583	UP
LHX1	-2.20676	4.29044	-4.19204	2.99044e-05	0.061079	2.0357	DOWN
IGKV1D-27	2.68603	8.89411	4.16917	3.30156e-05	0.0639485	1.95255	UP
RP5-1115A15.1	1.24456	11.1049	4.16038	3.42911e-05	0.0639485	1.9207	UP
AC092574.2	1.21242	13.6633	4.14988	3.58772e-05	0.0641186	1.88273	UP
GPR126	-0.77573	14.5324	-4.11415	4.18101e-05	0.0665161	1.75428	DOWN
GREB1L	0.855498	14.2819	4.11133	4.23158e-05	0.0665161	1.74419	UP
RP11-445F12.2	-1.61272	1.5714	-4.09375	4.56047e-05	0.0665161	1.68141	DOWN
HMGN1P28	-2.18843	5.12813	-4.09045	4.6249e-05	0.0665161	1.66964	DOWN
KCNJ11	0.837783	16.1978	4.0897	4.63961e-05	0.0665161	1.66698	UP
MED17	-0.224615	15.9496	-4.08815	4.67014e-05	0.0665161	1.66148	NOT
ELOVL2	1.21077	15.9156	4.08132	4.80742e-05	0.0665161	1.63719	UP
AC004069.1	-0.894218	0.731973	-4.05369	5.40271e-05	0.0724166	1.53934	DOWN
GARS	-0.236348	19.3135	-4.01598	6.32874e-05	0.0806572	1.40684	NOT
RP11-680E19.2	-1.71003	2.08631	-4.00586	6.60181e-05	0.0806572	1.37147	DOWN
AC002456.2	1.15461	12.3608	4.00481	6.63078e-05	0.0806572	1.36781	UP
PELO	-0.201043	16.8195	-3.99983	6.7697e-05	0.0806572	1.35046	NOT
RP11-370A5.1	1.16031	10.5955	3.94605	8.45778e-05	0.0935778	1.16426	UP
RP11-973F15.2	-1.75096	2.50574	-3.93652	8.79548e-05	0.0935778	1.13155	DOWN
KDM4B	0.435267	17.539	3.93447	8.86992e-05	0.0935778	1.1245	NOT
RP11-673E11.2	2.05115	5.94476	3.93121	8.98917e-05	0.0935778	1.11334	UP
C15orf52	-0.517044	15.1747	-3.92184	9.34092e-05	0.0935778	1.08128	NOT
MPZL3	-0.337446	16.496	-3.9211	9.36919e-05	0.0935778	1.07875	NOT
CFHR1	-1.66652	3.6552	-3.92079	9.38134e-05	0.0935778	1.07767	DOWN
STC2	0.983163	19.2949	3.90788	9.88953e-05	0.0964049	1.03361	UP
ZNF620	0.352154	14.4374	3.89695	0.000103399	0.0967037	0.996438	NOT
UGT3A2	1.54397	10.0136	3.89138	0.000105769	0.0967037	0.977521	UP
RP11-513M1.1	2.18657	4.42331	3.88317	0.000109354	0.0967037	0.949703	UP
RP11-728K20.2	1.3348	7.53206	3.8822	0.000109785	0.0967037	0.946419	UP
RP11-434D9.1	1.6547	8.48564	3.88065	0.000110475	0.0967037	0.941191	UP
LINC01574	-1.82854	2.40051	-3.87071	0.000115014	0.0983358	0.907593	DOWN
SIAH2	0.434616	19.5128	3.86395	0.000118204	0.0983358	0.884772	NOT
RP5-1071N3.1	0.535346	11.0832	3.86183	0.000119217	0.0983358	0.877655	NOT
SLC25A32	-0.250844	17.5436	-3.85386	0.000123116	0.0996354	0.850822	NOT
SHCBP1	-0.492282	15.5339	-3.82235	0.000139727	0.110229	0.745325	NOT
RP11-285E23.2	1.68183	10.5832	3.81887	0.000141683	0.110229	0.733743	UP
JRKL	-0.40284	15.9955	-3.81496	0.000143915	0.110229	0.720721	NOT
FOXD1	-1.29584	11.3707	-3.79412	0.000156384	0.116142	0.65153	DOWN
RP11-178H8.7	-0.296008	12.9058	-3.79304	0.000157052	0.116142	0.647981	NOT
SLC7A6	-0.261934	15.1349	-3.78599	0.000161517	0.116683	0.624644	NOT
SUSD3	0.885455	18.8243	3.78334	0.000163223	0.116683	0.615896	UP
RLN1	1.03628	11.7354	3.77741	0.000167104	0.117393	0.59634	UP
HSPA2	0.629666	16.8591	3.77353	0.00016969	0.117393	0.583563	UP
SPATA3	-1.63532	2.69992	-3.76838	0.000173185	0.117909	0.566602	DOWN
ZNF750	-0.578113	15.0666	-3.75779	0.00018058	0.119605	0.531821	NOT
RP1-62D2.4	2.17812	4.35056	3.75684	0.000181254	0.119605	0.528722	UP
MIR5691	2.73413	6.37664	3.75169	0.000184973	0.12021	0.51183	UP
SRD5A1	-0.417007	15.8237	-3.74043	0.000193346	0.122934	0.475023	NOT
LYPD2	-1.92595	4.01157	-3.7384	0.000194897	0.122934	0.468381	DOWN
POP1	-0.337922	15.7409	-3.73133	0.000200372	0.124556	0.445352	NOT
TUBA3D	0.936404	14.2832	3.71736	0.00021163	0.127197	0.39993	UP
AC068491.2	-1.58603	2.59494	-3.71676	0.000212128	0.127197	0.397977	DOWN
RP11-445F12.1	-1.87327	3.36286	-3.71509	0.000213517	0.127197	0.392558	DOWN
SLURP1	-2.30281	9.21688	-3.70562	0.000221552	0.129921	0.361872	DOWN
SLC25A41	1.0918	10.4514	3.70263	0.000224147	0.129921	0.352203	UP
POTEI	1.57148	8.32179	3.69803	0.000228196	0.130504	0.337337	UP
LCT	-1.57069	6.89021	-3.69123	0.000234299	0.131181	0.315425	DOWN
ACSF2	0.441003	17.2178	3.68992	0.000235496	0.131181	0.311195	NOT
RP11-97N19.3	-1.66271	3.35216	-3.67429	0.000250201	0.137585	0.260928	DOWN
LINC00836	-0.919047	0.960082	-3.65783	0.000266613	0.14316	0.208228	DOWN
RP11-431J24.2	1.4633	14.2354	3.65474	0.000269805	0.14316	0.198358	UP
TMEM101	0.49086	18.0551	3.65112	0.000273594	0.14316	0.186792	NOT
RP3-339A18.3	-1.22234	1.55441	-3.64509	0.000280008	0.14316	0.167582	DOWN
PCDHGA1	-0.791833	11.3368	-3.63931	0.000286282	0.14316	0.149214	DOWN
SCUBE2	1.11516	18.2383	3.63784	0.000287906	0.14316	0.144525	UP
RP11-680E19.1	-1.4165	2.05814	-3.63255	0.000293805	0.14316	0.127716	DOWN
U73166.2	0.466744	13.2555	3.63223	0.000294157	0.14316	0.126725	NOT
LDLRAD3	0.418165	18.422	3.63223	0.000294158	0.14316	0.126721	NOT
CEL	-0.716735	12.5503	-3.63095	0.000295601	0.14316	0.122666	DOWN
BAIAP2-AS1	0.310914	17.1208	3.62967	0.000297054	0.14316	0.118604	NOT
RNY4P25	-2.44839	7.77775	-3.61932	0.000309048	0.1437	0.0858083	DOWN
SNW1	0.144607	19.3436	3.61611	0.00031285	0.1437	0.0756819	NOT
WNK4	1.10221	15.3495	3.61605	0.000312926	0.1437	0.0754817	UP
REXO2	-0.23699	17.6611	-3.61411	0.000315253	0.1437	0.0693439	NOT
CROT	0.448363	16.7883	3.61201	0.000317778	0.1437	0.0627384	NOT
DOK7	1.09785	14.1024	3.61148	0.000318431	0.1437	0.0610383	UP
SMR3A	-1.27696	1.18795	-3.60573	0.000325473	0.1437	0.0429255	DOWN
TDGF1P4	1.55445	2.39663	3.60432	0.000327219	0.1437	0.0384946	UP
NKAIN1	1.12182	16.599	3.60343	0.000328328	0.1437	0.0356937	UP
TP53AIP1	0.929089	10.9106	3.59864	0.000334364	0.144339	0.0206116	UP
TRMT2B	-0.186343	16.9509	-3.59695	0.000336516	0.144339	0.0153003	NOT
UBTF	0.144791	18.9676	3.59238	0.000342403	0.144462	0.000945977	NOT
L1CAM	-0.908132	12.7663	-3.59151	0.00034354	0.144462	-0.00179629	DOWN
AKR1E2	-0.642277	13.6708	-3.58828	0.000347776	0.144823	-0.0119399	DOWN
TMEM31	-1.03449	11.6025	-3.58223	0.000355833	0.146476	-0.0308899	DOWN
RP5-903E17.2	-1.66447	6.34536	-3.5802	0.000358575	0.146476	-0.0372409	DOWN
C6orf141	0.88034	15.3935	3.57519	0.000365426	0.147181	-0.0528986	UP
TCP1	-0.221858	19.693	-3.57291	0.000368587	0.147181	-0.0600225	NOT
RP11-58E21.3	-0.557232	12.4475	-3.56791	0.0003756	0.147181	-0.0756119	NOT
ZNF552	0.542406	18.4217	3.56783	0.000375723	0.147181	-0.0758822	NOT
S100A11P2	-1.98799	5.01448	-3.5657	0.000378754	0.147181	-0.0825279	DOWN
SLC27A2	0.865432	15.6694	3.56181	0.000384334	0.147181	-0.0946212	UP
SLC19A2	0.413558	18.2174	3.55998	0.000386993	0.147181	-0.100322	NOT
RP11-338K17.8	2.01368	6.04047	3.55946	0.000387751	0.147181	-0.101939	UP
PGBD5	-0.664841	12.8194	-3.5556	0.000393421	0.148023	-0.11394	DOWN
CISD1	-0.258819	17.1036	-3.55292	0.000397402	0.148221	-0.122264	NOT
RP11-166N6.1	1.44898	11.322	3.54969	0.000402254	0.148737	-0.132294	UP
TMEM65	-0.325433	16.3643	-3.5444	0.000410328	0.149487	-0.148718	NOT
TBPL1	-0.244379	15.7031	-3.54379	0.000411253	0.149487	-0.150579	NOT
RP11-343L5.2	-0.352422	12.423	-3.53872	0.000419143	0.150017	-0.166282	NOT
SALL2	0.493856	16.3109	3.53493	0.000425128	0.150017	-0.177996	NOT
PLA2G10	0.845316	12.5849	3.53438	0.000426012	0.150017	-0.179712	UP
DLAT	-0.211239	17.6361	-3.53395	0.000426702	0.150017	-0.18105	NOT
AC110754.3	-1.40325	1.83791	-3.53136	0.000430842	0.150241	-0.189026	DOWN
RP11-322A17.1	-1.50542	2.265	-3.52812	0.000436092	0.150846	-0.199029	DOWN
SEMA3B-AS1	0.789104	15.21	3.51028	0.000466068	0.155783	-0.253921	UP
PCLO	0.56104	13.7328	3.51022	0.000466171	0.155783	-0.254103	NOT
ARNT2	0.605206	16.8927	3.50896	0.000468373	0.155783	-0.257993	UP
RP11-210M15.2	0.884416	13.3349	3.50462	0.000475984	0.155783	-0.271297	UP
SNX3	-0.19905	20.5221	-3.50429	0.000476559	0.155783	-0.272294	NOT
LRRC48	0.430179	14.3463	3.50137	0.000481748	0.155783	-0.28123	NOT
FGD3	0.588194	17.0859	3.49859	0.000486741	0.155783	-0.289739	UP
FUZ	0.351321	16.9842	3.49578	0.000491837	0.155783	-0.298332	NOT
ZMAT3	-0.262815	16.2547	-3.49525	0.000492808	0.155783	-0.299959	NOT
RP11-134K13.4	0.811072	12.2075	3.4951	0.000493081	0.155783	-0.300417	UP
AGBL2	0.488974	12.4784	3.4931	0.000496751	0.155783	-0.306534	NOT
IP6K2	0.173233	18.1393	3.49305	0.000496835	0.155783	-0.306674	NOT
SIPA1L1	0.189957	16.6684	3.49123	0.000500202	0.155783	-0.312245	NOT
RP11-687F6.5	0.977448	9.03774	3.49068	0.000501213	0.155783	-0.313911	UP
CTD-2651B20.7	1.00574	10.7941	3.48838	0.000505506	0.155987	-0.320947	UP
FBP1	0.603007	19.5532	3.48109	0.000519297	0.158274	-0.343146	UP
SYNPR-AS1	2.00488	10.4698	3.48057	0.000520299	0.158274	-0.344735	UP
RP11-1057B8.2	-1.01044	1.40463	-3.47548	0.000530163	0.159088	-0.360221	DOWN
FAM127C	-0.37585	17.5315	-3.47226	0.000536498	0.159088	-0.370013	NOT
ZNF385B	1.04458	13.0166	3.47084	0.000539303	0.159088	-0.374313	UP
RAB6C-AS1	1.41949	12.6464	3.46998	0.000541012	0.159088	-0.376922	UP
SPATA20	0.379266	17.8434	3.46958	0.000541813	0.159088	-0.37814	NOT
ACADSB	0.540499	18.0243	3.46787	0.000545228	0.159088	-0.38332	NOT
STX7	-0.177179	16.3054	-3.46127	0.000558638	0.161899	-0.403346	NOT
SURF4	-0.153415	20.7593	-3.45939	0.00056251	0.161927	-0.409038	NOT
OR7D2	1.37507	7.22884	3.44663	0.000589436	0.168547	-0.447559	UP
EED	-0.209826	15.9102	-3.44237	0.00059869	0.169128	-0.460389	NOT
EMC2	-0.213342	17.966	-3.44106	0.000601567	0.169128	-0.464337	NOT
PCMT1	-0.193472	19.2874	-3.43898	0.00060617	0.169128	-0.470614	NOT
RPL9P2	1.23962	10.3546	3.43849	0.00060724	0.169128	-0.472066	UP
PITRM1	-0.191556	17.9869	-3.43547	0.000613981	0.169902	-0.481156	NOT
MAGT1	-0.186211	19.1492	-3.43302	0.000619502	0.170331	-0.488526	NOT
RIMS4	1.2875	14.4128	3.42813	0.000630651	0.171278	-0.503209	UP
RP11-556I13.2	-1.39571	2.6732	-3.42661	0.00063414	0.171278	-0.507751	DOWN
RP4-568B10.1	1.70848	9.2158	3.42483	0.000638269	0.171278	-0.513092	UP
RP11-793K1.1	-1.57829	2.76648	-3.42455	0.000638919	0.171278	-0.51393	DOWN
RP11-190D6.1	-1.0897	1.64902	-3.42153	0.000645982	0.171371	-0.522978	DOWN
RGL3	0.664471	15.1511	3.42099	0.000647254	0.171371	-0.524597	UP
YWHABP2	0.87913	11.1158	3.41562	0.000659997	0.172798	-0.54064	UP
ULBP2	-0.702734	13.4273	-3.41533	0.000660704	0.172798	-0.541521	DOWN
AP000998.2	-1.25376	1.39576	-3.40604	0.000683345	0.177636	-0.569237	DOWN
ZDHHC9	-0.207858	18.3953	-3.40352	0.000689628	0.177796	-0.576765	NOT
VTA1	-0.201216	17.3333	-3.40016	0.000698061	0.177796	-0.58676	NOT
LINC01234	-1.54307	4.33201	-3.39806	0.000703378	0.177796	-0.592999	DOWN
LINC01456	-1.8432	2.81558	-3.3976	0.00070455	0.177796	-0.594369	DOWN
STXBP5-AS1	-0.334803	11.1399	-3.39323	0.000715772	0.177796	-0.607361	NOT
RP11-235G24.3	-1.62315	2.3966	-3.39282	0.000716825	0.177796	-0.608569	DOWN
ZNF587B	0.303269	16.426	3.39153	0.000720162	0.177796	-0.612387	NOT
RAB6C	1.0275	12.6229	3.39126	0.000720873	0.177796	-0.613199	UP
TPTE2P3	1.55768	8.57337	3.39111	0.000721265	0.177796	-0.613645	UP
KCNH1-IT1	1.99183	9.07742	3.38172	0.000746095	0.180731	-0.641463	UP
AQP4-AS1	1.10675	8.6748	3.38055	0.000749241	0.180731	-0.644921	UP
STXBP5	-0.260223	15.643	-3.37469	0.000765207	0.180731	-0.662246	NOT
RP11-1099M24.9	1.30219	7.88562	3.37397	0.000767191	0.180731	-0.664374	UP
GPR157	-0.293401	16.4312	-3.37372	0.000767881	0.180731	-0.665112	NOT
NDUFAF4P1	-1.61432	3.49745	-3.37054	0.000776725	0.180731	-0.674519	DOWN
COX7B2	-1.55703	1.87858	-3.36954	0.000779517	0.180731	-0.677466	DOWN
AP000997.2	-0.762711	0.972441	-3.36842	0.000782661	0.180731	-0.680773	DOWN
CELSR2	0.446277	17.7946	3.36831	0.000782948	0.180731	-0.681074	NOT
CDK8	-0.241807	16.4854	-3.36715	0.000786214	0.180731	-0.684492	NOT
PATZ1	0.245101	18.313	3.36567	0.000790418	0.180731	-0.688873	NOT
GOLT1B	-0.220195	18.0863	-3.36529	0.000791477	0.180731	-0.689973	NOT
TPRG1	0.875637	15.2473	3.36506	0.000792141	0.180731	-0.690661	UP
INAFM2	-0.241455	17.9417	-3.36234	0.0007999	0.180731	-0.698666	NOT
RP11-856M7.2	1.73973	4.24004	3.36098	0.000803805	0.180731	-0.702665	UP
ELOVL2-AS1	1.89637	9.49582	3.35863	0.000810605	0.180731	-0.709582	UP
TIMM8A	-0.235029	15.8847	-3.35622	0.000817634	0.180731	-0.71667	NOT
RN7SL452P	1.82921	8.02472	3.35606	0.000818098	0.180731	-0.717136	UP
PARP3	0.28687	17.2974	3.35397	0.000824233	0.180731	-0.723269	NOT
RP11-91P24.1	1.06156	11.5702	3.35249	0.000828623	0.180731	-0.72763	UP
CATSPERG	0.372336	13.1736	3.35124	0.000832313	0.180731	-0.731277	NOT
IPMK	-0.284301	15.701	-3.35106	0.000832851	0.180731	-0.731808	NOT
ARL14EP	0.170977	16.942	3.35082	0.000833564	0.180731	-0.73251	NOT
RP11-317B3.2	-1.50263	2.85717	-3.35058	0.0008343	0.180731	-0.733235	DOWN
PSME1	0.236891	21.1619	3.34568	0.000849014	0.182994	-0.747583	NOT
AC104938.1	2.29489	9.15709	3.33996	0.000866523	0.185834	-0.764333	UP
CHORDC1	-0.253386	15.8159	-3.33808	0.000872348	0.186153	-0.76983	NOT
FRG2	-1.01875	1.33176	-3.3357	0.000879748	0.186344	-0.77676	DOWN
CCDC173	0.553681	12.7125	3.33501	0.000881933	0.186344	-0.778795	NOT
AP000593.5	-1.23969	2.08433	-3.33338	0.000887065	0.18651	-0.783554	DOWN
RP11-244H3.1	0.275829	14.0244	3.33122	0.000893881	0.187026	-0.789833	NOT
MAPT	0.861365	16.434	3.32433	0.000916044	0.189586	-0.809919	UP
GLYATL2	-1.03823	15.3109	-3.32329	0.00091943	0.189586	-0.812945	DOWN
RP11-639F1.2	-1.6522	3.69448	-3.32136	0.000925757	0.189586	-0.818567	DOWN
NCAPD3	-0.241615	16.4694	-3.32005	0.000930056	0.189586	-0.822366	NOT
A2ML1	-1.18182	11.1852	-3.31964	0.000931424	0.189586	-0.823571	DOWN
MTMR2	-0.249918	16.9432	-3.31927	0.000932638	0.189586	-0.824638	NOT
MOAP1	0.235884	18.3938	3.31405	0.000950037	0.191664	-0.83979	NOT
NOS1AP	0.558391	13.7469	3.31294	0.000953782	0.191664	-0.843015	NOT
RP11-474I11.8	1.80655	4.36157	3.31221	0.000956262	0.191664	-0.845144	UP
PDP1	-0.298133	17.2885	-3.31064	0.000961588	0.191835	-0.849696	NOT
GABRQ	-1.55084	7.61065	-3.30042	0.000996923	0.197963	-0.879266	DOWN
AFF3	0.89995	16.5641	3.29796	0.00100561	0.198768	-0.886376	UP
CTB-43E15.1	1.95943	9.65914	3.29521	0.0010154	0.199782	-0.894307	UP
GTPBP8	-0.20519	15.56	-3.28055	0.00106912	0.20557	-0.936521	NOT
CADM2	1.10644	10.5563	3.27969	0.00107236	0.20557	-0.939003	UP
RP11-1109F11.3	0.46754	13.0581	3.27953	0.00107294	0.20557	-0.939441	NOT
CTD-2066L21.1	-1.11607	1.37791	-3.27858	0.00107652	0.20557	-0.942168	DOWN
PLIN5	0.948016	13.9862	3.27841	0.00107719	0.20557	-0.942681	UP
AC105398.3	1.60721	2.95197	3.27613	0.00108581	0.20557	-0.949201	UP
GTPBP4	-0.227221	17.8777	-3.27391	0.00109431	0.20557	-0.955586	NOT
QPRT	-0.534166	16.5873	-3.27299	0.00109783	0.20557	-0.958216	NOT
AMFR	0.28338	19.2978	3.27271	0.00109893	0.20557	-0.95903	NOT
UNC93A	-1.51672	3.6528	-3.2702	0.00110863	0.20557	-0.966224	DOWN
RP11-406H23.2	1.48602	9.2351	3.26995	0.00110957	0.20557	-0.966917	UP
KB-1991G8.1	-1.94558	8.5809	-3.26937	0.00111186	0.20557	-0.9686	DOWN
RP11-325N19.3	-1.14169	4.83186	-3.26923	0.0011124	0.20557	-0.968998	DOWN
TTC8	0.259214	16.6063	3.26916	0.00111266	0.20557	-0.969192	NOT
CTB-179K24.3	0.321798	14.0014	3.26812	0.00111671	0.20557	-0.972164	NOT
RAPGEFL1	0.488949	15.6515	3.2661	0.00112461	0.206141	-0.977935	NOT
RP11-414J4.2	-1.18385	3.20252	-3.26204	0.00114072	0.206725	-0.989567	DOWN
ABCC2	-0.542135	11.6879	-3.26136	0.00114341	0.206725	-0.991492	NOT
TAF1D	-0.232367	16.9327	-3.2611	0.00114444	0.206725	-0.992228	NOT
TRIM45	0.32319	16.0735	3.25935	0.00115146	0.206725	-0.99723	NOT
ACTL8	-1.94518	9.51507	-3.25921	0.00115203	0.206725	-0.997636	DOWN
ADAM15	-0.265256	19.5147	-3.25805	0.00115672	0.206725	-1.00096	NOT
NANOS1	-0.506858	14.547	-3.25423	0.00117221	0.207801	-1.01184	NOT
THSD4-AS1	1.49782	6.14834	3.25418	0.00117243	0.207801	-1.01199	UP
LRP11	-0.250299	18.4563	-3.25293	0.00117753	0.207846	-1.01554	NOT
ACOT2	0.266408	17.4363	3.25095	0.0011857	0.20843	-1.02119	NOT
VDAC1P8	-0.227778	12.9345	-3.2454	0.00120881	0.21042	-1.03698	NOT
LRP8	-0.449533	14.3954	-3.24494	0.00121077	0.21042	-1.0383	NOT
RBBP8	0.334977	17.8608	3.24413	0.00121416	0.21042	-1.04059	NOT
C11orf73	-0.194809	17.0309	-3.24354	0.00121664	0.21042	-1.04226	NOT
RP11-21C17.1	-1.00809	1.09075	-3.24037	0.00123015	0.211903	-1.05128	DOWN
NUDCD1	-0.262567	17.1799	-3.2387	0.00123728	0.212277	-1.056	NOT
AC079781.8	1.79521	7.52184	3.2352	0.00125239	0.214014	-1.06592	UP
FEM1AP2	1.62383	7.29774	3.22907	0.00127928	0.217338	-1.08328	UP
ZPR1	-0.19301	16.8077	-3.22426	0.00130077	0.217338	-1.09689	NOT
CCDC24	0.325034	16.6399	3.22344	0.00130449	0.217338	-1.09921	NOT
CCDC97	0.146075	18.2702	3.22264	0.00130808	0.217338	-1.10146	NOT
RP11-70F11.2	-1.33855	1.92631	-3.22165	0.00131257	0.217338	-1.10426	DOWN
DERL1	-0.201418	18.622	-3.22091	0.00131591	0.217338	-1.10633	NOT
RP11-214K3.23	0.86052	11.8077	3.22061	0.00131731	0.217338	-1.1072	UP
ZW10	-0.187733	17.3967	-3.22053	0.00131766	0.217338	-1.10742	NOT
AC110620.2	0.970996	1.20348	3.21589	0.00133895	0.217338	-1.12051	UP
CTD-2047H16.5	1.15473	11.5442	3.21568	0.00133993	0.217338	-1.12111	UP
CIPC	0.218498	17.6652	3.21509	0.00134263	0.217338	-1.12275	NOT
DDAH1	0.269161	17.982	3.2136	0.00134956	0.217338	-1.12695	NOT
RP3-414A15.12	0.437525	12.3537	3.21266	0.00135395	0.217338	-1.12961	NOT
EPS15P1	-0.959032	1.35993	-3.21265	0.00135399	0.217338	-1.12963	DOWN
ENPEP	-0.346811	14.7026	-3.21238	0.00135527	0.217338	-1.1304	NOT
RP11-459F1.2	-0.899596	1.02318	-3.2114	0.00135983	0.217338	-1.13314	DOWN
NEK10	0.877485	13.5156	3.2105	0.00136407	0.217338	-1.13568	UP
U52112.12	-0.96262	1.32498	-3.21008	0.00136602	0.217338	-1.13685	DOWN
SEC63	-0.196928	18.5253	-3.20957	0.00136843	0.217338	-1.13828	NOT
NUDT16	0.19907	17.1597	3.208	0.00137585	0.217338	-1.1427	NOT
RP11-435P24.2	-1.68628	8.79209	-3.2052	0.00138918	0.217338	-1.15057	DOWN
LMO1	-1.63963	7.91972	-3.20441	0.00139299	0.217338	-1.1528	DOWN
RP11-731C17.1	-1.58626	4.85976	-3.20432	0.00139338	0.217338	-1.15303	DOWN
TIMM23B	-0.182312	15.3489	-3.20431	0.00139345	0.217338	-1.15307	NOT
AC006262.10	-1.43979	1.86289	-3.20274	0.00140101	0.217545	-1.15749	DOWN
SPP2	-1.1183	1.94763	-3.20181	0.00140548	0.217545	-1.16009	DOWN
C1orf168	1.03012	12.5058	3.19993	0.00141459	0.217545	-1.16536	UP
PAUPAR	-0.707467	0.722096	-3.19867	0.00142071	0.217545	-1.16889	DOWN
MTHFD1L	-0.363009	16.1331	-3.19795	0.00142427	0.217545	-1.17092	NOT
THSD4	0.673085	16.8153	3.19775	0.00142521	0.217545	-1.17146	UP
RP11-956J14.2	-1.44523	3.27715	-3.19655	0.00143111	0.217671	-1.17484	DOWN
RP11-426L16.10	1.23205	9.36847	3.19505	0.00143852	0.218025	-1.17905	UP
RP11-709P2.1	1.83352	5.15867	3.19268	0.00145024	0.218317	-1.18566	UP
MEMO1	-0.18581	13.7273	-3.1926	0.00145063	0.218317	-1.18588	NOT
TINF2	0.147948	18.8387	3.189	0.00146865	0.220256	-1.19595	NOT
SNAPC2	0.286531	18.1292	3.18642	0.0014817	0.220874	-1.20317	NOT
AC004012.1	-1.8033	5.94261	-3.18615	0.00148307	0.220874	-1.20392	DOWN
FLJ39080	1.6506	7.64373	3.18391	0.00149447	0.221803	-1.21017	UP
RP11-600K15.1	-1.34564	4.36583	-3.18218	0.00150334	0.22235	-1.21499	DOWN
ZNF219	0.348261	15.9476	3.18043	0.00151236	0.222914	-1.21987	NOT
RYR2	-0.684555	10.0651	-3.17764	0.00152689	0.223507	-1.22766	DOWN
IGKV1D-42	1.91479	9.48015	3.17714	0.0015295	0.223507	-1.22905	UP
CTA-392E5.1	1.79202	11.7913	3.17594	0.00153578	0.223507	-1.23239	UP
RP4-758J18.13	-0.296044	15.1448	-3.17566	0.00153723	0.223507	-1.23316	NOT
ZSWIM5P2	1.51957	6.68281	3.17108	0.00156143	0.224281	-1.24589	UP
IGF1R	0.521197	18.0915	3.17093	0.00156226	0.224281	-1.24633	NOT
GREB1	0.741593	16.5558	3.16972	0.00156867	0.224281	-1.24966	UP
IGKV2D-24	1.84192	10.2749	3.16862	0.00157458	0.224281	-1.25273	UP
RP11-513G11.3	-1.53948	5.06842	-3.1683	0.00157632	0.224281	-1.25363	DOWN
COX6B2	0.877788	10.4214	3.16799	0.00157795	0.224281	-1.25447	UP
KCNE3	-0.255724	14.851	-3.16777	0.00157915	0.224281	-1.25509	NOT
TP53TG1	0.346645	18.379	3.16577	0.00158996	0.224436	-1.26065	NOT
TMPRSS13	-0.485816	16.1928	-3.16453	0.00159666	0.224436	-1.26407	NOT
GPR180	-0.256614	15.6102	-3.16365	0.00160148	0.224436	-1.26653	NOT
TARS	-0.190563	18.6138	-3.16341	0.00160278	0.224436	-1.26719	NOT
INPP5A	-0.163255	17.0757	-3.16275	0.0016064	0.224436	-1.26903	NOT
SLC25A43	-0.209971	17.4178	-3.16033	0.00161969	0.225495	-1.27574	NOT
PLAT	0.556624	18.1868	3.15862	0.00162912	0.225495	-1.28047	NOT
SYTL4	0.386627	16.3228	3.1585	0.00162975	0.225495	-1.28078	NOT
ATG14	0.155351	16.9558	3.15614	0.00164292	0.226586	-1.28734	NOT
UGCG	0.419691	19.1195	3.15322	0.00165926	0.226738	-1.29539	NOT
SLC7A5	-0.53902	18.3198	-3.1528	0.00166166	0.226738	-1.29657	NOT
FKBP14	-0.233029	16.5938	-3.15142	0.00166942	0.226738	-1.30037	NOT
RP11-143K11.5	1.66922	5.36982	3.1509	0.00167239	0.226738	-1.30181	UP
HPN	0.730558	17.351	3.14984	0.0016784	0.226738	-1.30473	UP
MIR887	1.88987	4.05494	3.14928	0.00168162	0.226738	-1.30629	UP
USP41	-1.39221	9.00861	-3.14861	0.00168543	0.226738	-1.30814	DOWN
BEND5	0.39227	14.5966	3.14845	0.00168631	0.226738	-1.30856	NOT
ZNF345	0.192857	14.3924	3.14304	0.00171754	0.229859	-1.3235	NOT
THRB-AS1	0.736832	8.94902	3.14257	0.00172024	0.229859	-1.32478	UP
FSCN2	0.443248	13.35	3.14008	0.0017348	0.231084	-1.33163	NOT
RP5-997D16.2	0.202581	15.5498	3.13801	0.00174699	0.231987	-1.33733	NOT
MASTL	-0.238819	16.8157	-3.13616	0.00175798	0.232699	-1.34244	NOT
AL590763.5	-1.26167	3.54423	-3.13426	0.00176926	0.232699	-1.34764	DOWN
RDX	-0.261574	17.5514	-3.13376	0.00177226	0.232699	-1.34902	NOT
TMSB15A	-0.78337	14.8097	-3.13346	0.00177405	0.232699	-1.34984	DOWN
SLC45A4	-0.268173	15.6375	-3.12827	0.0018054	0.235701	-1.36409	NOT
ADAMTS8	0.707503	11.9105	3.12594	0.00181964	0.235701	-1.37048	UP
SCG2	-0.547218	13.8782	-3.12548	0.00182246	0.235701	-1.37174	NOT
TLE3	0.222544	17.9107	3.12493	0.00182582	0.235701	-1.37324	NOT
BARX1-AS1	-1.27834	2.21622	-3.12445	0.0018288	0.235701	-1.37456	DOWN
MORC4	-0.242253	16.9049	-3.12314	0.00183689	0.235701	-1.37815	NOT
YIPF4	-0.131492	16.8386	-3.12229	0.00184212	0.235701	-1.38046	NOT
RP4-740C4.5	0.363368	14.3935	3.12129	0.00184834	0.235701	-1.38321	NOT
PHACTR2	-0.269141	15.7614	-3.1211	0.00184953	0.235701	-1.38373	NOT
AC024560.3	-0.208275	16.2488	-3.12008	0.00185589	0.235701	-1.38652	NOT
LINC00346	-0.447284	13.783	-3.11922	0.00186128	0.235701	-1.38888	NOT
ADAT2	-0.25657	13.9709	-3.11896	0.00186288	0.235701	-1.38958	NOT
RP1-136J15.5	-0.842151	1.29097	-3.11375	0.0018958	0.23801	-1.40382	DOWN
CTB-186H2.2	1.52109	3.16283	3.11357	0.00189697	0.23801	-1.40432	UP
TMEM251	0.177328	17.7808	3.11225	0.00190539	0.23801	-1.40792	NOT
ASS1P4	-0.725986	0.789701	-3.11144	0.00191054	0.23801	-1.41011	DOWN
DCAF13	-0.253198	17.261	-3.11139	0.0019109	0.23801	-1.41026	NOT
CLGN	0.813843	15.7424	3.11084	0.00191443	0.23801	-1.41176	UP
CCDC102B	-0.235355	13.894	-3.10954	0.00192279	0.23803	-1.41531	NOT
GBGT1	-0.281977	15.0254	-3.10857	0.00192907	0.23803	-1.41796	NOT
WWOX	-0.335424	15.9577	-3.10761	0.00193529	0.23803	-1.42057	NOT
RP11-365F18.3	1.09133	7.92724	3.10626	0.00194403	0.23803	-1.42423	UP
DCAF10	0.322647	17.9834	3.1052	0.001951	0.23803	-1.42714	NOT
LRIG1	0.335857	18.8156	3.10474	0.00195395	0.23803	-1.42837	NOT
MUC21	-1.4393	3.9802	-3.10426	0.00195709	0.23803	-1.42967	DOWN
STH	1.79608	7.76301	3.10398	0.00195898	0.23803	-1.43046	UP
TMEM211	1.61963	6.18367	3.10067	0.00198077	0.239998	-1.43944	UP
ANKK1	0.577646	11.9937	3.09798	0.00199872	0.241434	-1.44677	NOT
ATG4A	-0.16586	16.9392	-3.09646	0.00200888	0.241434	-1.45089	NOT
PAPPA-AS2	1.32507	3.71739	3.09635	0.00200962	0.241434	-1.45119	UP
AC018804.3	1.80119	4.39352	3.09553	0.00201514	0.241434	-1.45342	UP
ST6GALNAC2	0.482329	16.9306	3.0943	0.00202347	0.241756	-1.45677	NOT
PRDM15	-0.127013	14.4724	-3.09215	0.00203804	0.242822	-1.4626	NOT
GLI1	0.517446	12.3236	3.08727	0.00207151	0.245512	-1.47582	NOT
RP11-27M9.1	1.84874	6.7415	3.08675	0.00207504	0.245512	-1.4772	UP
RP3-331H24.6	1.05967	9.94332	3.08636	0.0020778	0.245512	-1.47828	UP
CAMK2B	0.739723	12.8705	3.0817	0.00211026	0.246435	-1.49086	UP
GBP7	1.04029	8.95105	3.08156	0.0021113	0.246435	-1.49126	UP
RP11-298H24.1	-0.76614	1.04705	-3.08154	0.0021114	0.246435	-1.4913	DOWN
AKR1C6P	-1.5284	6.20886	-3.08149	0.00211173	0.246435	-1.49143	DOWN
ZNF560	-1.32937	3.87259	-3.08112	0.00211434	0.246435	-1.49243	DOWN
CTB-47B11.3	0.953474	8.98308	3.07944	0.00212621	0.246837	-1.49698	UP
TMEM229B	0.395964	15.8626	3.07834	0.00213404	0.246837	-1.49996	NOT
RNU6-342P	2.11056	5.84152	3.07779	0.00213789	0.246837	-1.50142	UP
GALNTL6	0.916825	9.63129	3.07693	0.00214404	0.246837	-1.50375	UP
MYBPH	1.00967	10.2113	3.07582	0.00215195	0.246837	-1.50674	UP
C20orf96	0.274505	17.6676	3.07577	0.00215231	0.246837	-1.50688	NOT
IDNK	0.257314	15.8203	3.07467	0.00216024	0.247086	-1.50986	NOT
WDR72	1.55111	8.85302	3.07107	0.00218619	0.248843	-1.51955	UP
TUBA3E	1.38524	11.3287	3.0709	0.00218743	0.248843	-1.52001	UP
ENDOV	0.244109	15.7531	3.06981	0.00219538	0.248843	-1.52295	NOT
SERPINA3	0.725835	14.2199	3.0684	0.00220562	0.248843	-1.52673	UP
RP11-886D15.1	-0.861282	1.13443	-3.0682	0.00220713	0.248843	-1.52728	DOWN
AL589822.1	1.56259	7.00246	3.06774	0.00221052	0.248843	-1.52853	UP
TMEM233	-0.319788	12.5709	-3.06696	0.00221622	0.248843	-1.53061	NOT
LEF1	0.379989	16.3914	3.06556	0.00222652	0.248845	-1.53438	NOT
XRCC4	-0.174955	16.0802	-3.06498	0.00223078	0.248845	-1.53592	NOT
TLDC1	-0.276516	15.907	-3.0643	0.00223583	0.248845	-1.53776	NOT
ZNF629	0.188825	17.6285	3.06259	0.00224853	0.248845	-1.54235	NOT
ATRNL1	1.02822	11.8444	3.06218	0.00225157	0.248845	-1.54345	UP
FTH1P27	-0.900339	1.00704	-3.06173	0.00225494	0.248845	-1.54466	DOWN
RPL5P12	0.687135	11.3416	3.06148	0.00225685	0.248845	-1.54535	UP
ULBP1	-0.768524	12.1021	-3.06035	0.00226525	0.249081	-1.54836	DOWN
CCDC74A	0.617182	16.9774	3.05964	0.0022706	0.249081	-1.55027	UP
RP11-65J21.1	1.74387	9.73855	3.05838	0.0022801	0.249485	-1.55366	UP
AC073130.1	-1.2709	4.63989	-3.05663	0.0022933	0.249615	-1.55834	DOWN
RP11-85G21.2	-1.13605	1.27062	-3.05608	0.00229753	0.249615	-1.55983	DOWN
CDON	0.387765	15.4166	3.05592	0.00229875	0.249615	-1.56026	NOT
RP11-666A8.9	1.0791	10.8048	3.05291	0.00232173	0.251094	-1.56833	UP
EPS8L3	1.37436	5.10924	3.05194	0.00232912	0.251094	-1.5709	UP
RP11-452G18.1	1.60536	5.46651	3.05147	0.00233278	0.251094	-1.57217	UP
TOX3	0.994578	15.6164	3.05108	0.00233578	0.251094	-1.57322	UP
AC010095.6	-1.1359	1.31186	-3.04801	0.00235959	0.252499	-1.58143	DOWN
NOTCH1	-0.26362	16.8508	-3.04787	0.00236063	0.252499	-1.58179	NOT
ABAT	0.580701	16.4465	3.04672	0.00236963	0.252831	-1.58488	NOT
NPY1R	1.12357	16.7687	3.04481	0.00238458	0.253404	-1.58997	UP
TMEM41A	-0.151477	16.5358	-3.04372	0.00239317	0.253404	-1.59288	NOT
TRDV2	1.56437	3.98654	3.04287	0.00239986	0.253404	-1.59515	UP
EFCAB12	0.623177	12.4327	3.04285	0.00240002	0.253404	-1.5952	UP
RP11-85G20.1	0.807089	11.1366	3.04228	0.00240454	0.253404	-1.59673	UP
PROX2	0.667217	9.90275	3.04072	0.00241693	0.253886	-1.60089	UP
VSIG8	-0.608735	11.3359	-3.04022	0.00242095	0.253886	-1.60224	DOWN
BCAM	0.444034	20.1679	3.03764	0.00244156	0.254051	-1.6091	NOT
RP11-441F2.5	1.40301	6.19718	3.03693	0.0024473	0.254051	-1.61101	UP
GSTM2	0.475714	14.7708	3.03687	0.00244776	0.254051	-1.61116	NOT
CTD-2187J20.1	1.6381	4.61822	3.03671	0.00244902	0.254051	-1.61157	UP
LINC00668	-1.53411	4.07258	-3.03594	0.00245524	0.254051	-1.61363	DOWN
RP11-498B4.5	2.0068	7.32092	3.03559	0.00245806	0.254051	-1.61456	UP
ITPK1	0.24511	18.1136	3.03367	0.00247362	0.255044	-1.61967	NOT
MIR548AC	-1.79807	3.72414	-3.03271	0.00248143	0.255236	-1.62222	DOWN
TMEM26	0.644758	14.3969	3.03001	0.00250355	0.256896	-1.62941	UP
ERVMER61-1	-0.827843	0.831274	-3.02852	0.00251585	0.257305	-1.63337	DOWN
PDSS1	-0.260733	15.9601	-3.02807	0.00251954	0.257305	-1.63456	NOT
CNN2P6	-1.06882	1.87655	-3.0259	0.00253754	0.258528	-1.64032	DOWN
PRR36	0.488093	17.1081	3.02515	0.00254379	0.258551	-1.64232	NOT
RP11-290C10.1	-1.31992	2.9131	-3.02388	0.00255437	0.259001	-1.64568	DOWN
ZNF589	0.15939	15.8038	3.02318	0.0025603	0.259001	-1.64755	NOT
IGKV1D-39	1.95841	8.66766	3.02084	0.00258001	0.259975	-1.65376	UP
SH3D21	0.372228	15.8365	3.02035	0.00258415	0.259975	-1.65506	NOT
EBF4	0.437376	16.5415	3.01988	0.00258811	0.259975	-1.6563	NOT
IGHV3-60	1.79668	9.24619	3.01602	0.00262097	0.262063	-1.6665	UP
MIR149	2.1411	6.38353	3.016	0.00262112	0.262063	-1.66655	UP
ENOX2	-0.168814	16.368	-3.01322	0.00264507	0.263843	-1.67391	NOT
MSL3P1	-1.03328	10.7399	-3.01194	0.00265618	0.264336	-1.6773	DOWN
PGK1P2	-0.551704	11.0828	-3.01046	0.00266904	0.264459	-1.68121	NOT
LIN52	0.146479	16.2615	3.01038	0.00266975	0.264459	-1.68142	NOT
GRAMD4P8	1.60826	11.3491	3.00939	0.00267838	0.264703	-1.68403	UP
LINC00200	-1.06634	1.79482	-3.00813	0.00268944	0.264791	-1.68737	DOWN
RP11-26L20.3	-1.08531	1.64312	-3.00768	0.00269333	0.264791	-1.68854	DOWN
SLC35G2	-0.255984	13.7523	-3.00717	0.00269787	0.264791	-1.6899	NOT
STEAP2	0.500046	15.8018	3.00587	0.00270936	0.264791	-1.69333	NOT
SH3GL3	-1.47503	6.05995	-3.00578	0.00271014	0.264791	-1.69357	DOWN
RP11-315I20.3	1.65522	6.05921	3.00405	0.00272545	0.26561	-1.69812	UP
MFAP3L	-0.425489	14.9194	-3.00344	0.0027309	0.26561	-1.69974	NOT
RPS4Y1	1.42387	2.52279	3.00081	0.00275439	0.267288	-1.70666	UP
RP11-671P2.1	1.56468	4.23094	2.99906	0.0027701	0.268205	-1.71126	UP
ZIC2	-1.65905	9.91328	-2.99687	0.00278993	0.269387	-1.71703	DOWN
AP000997.1	-1.14897	1.63097	-2.99632	0.00279487	0.269387	-1.71846	DOWN
EFNA5	-0.56554	15.6149	-2.99525	0.00280462	0.269495	-1.72127	NOT
SERPINA5	0.918077	16.8077	2.99445	0.00281193	0.269495	-1.72338	UP
PHKB	-0.204473	17.2604	-2.99413	0.00281484	0.269495	-1.72421	NOT
BCL2	0.480264	17.5009	2.99064	0.00284695	0.271691	-1.73338	NOT
CXorf56	-0.127471	17.8392	-2.99	0.00285288	0.271691	-1.73506	NOT
RP11-74C13.3	1.30065	9.16751	2.98958	0.00285677	0.271691	-1.73616	UP
QSOX2	-0.212758	16.4161	-2.98618	0.00288847	0.274098	-1.74508	NOT
GAL3ST1	0.990438	9.36075	2.98514	0.00289819	0.274258	-1.74779	UP
CDH26	-0.391253	11.3901	-2.98464	0.00290295	0.274258	-1.74912	NOT
CHAD	0.931014	16.7316	2.9828	0.00292031	0.274403	-1.75393	UP
PCDHB10	-0.372105	14.054	-2.98268	0.00292142	0.274403	-1.75424	NOT
SPEF1	0.669781	14.0219	2.98165	0.0029312	0.274403	-1.75694	UP
NAGS	0.439692	14.7514	2.98028	0.00294427	0.274403	-1.76054	NOT
MAFA-AS1	1.77269	8.70537	2.97942	0.00295248	0.274403	-1.76278	UP
SFXN2	0.335217	16.2264	2.9794	0.00295259	0.274403	-1.76281	NOT
RN7SL45P	1.6424	4.27543	2.97892	0.00295721	0.274403	-1.76408	UP
PSMD10	-0.144516	18.842	-2.9785	0.0029612	0.274403	-1.76517	NOT
PRR31	-0.987498	1.55909	-2.97813	0.00296479	0.274403	-1.76614	DOWN
TAS2R40	-1.1179	1.92808	-2.97775	0.00296846	0.274403	-1.76714	DOWN
TEX10	-0.15357	16.3542	-2.97681	0.0029775	0.27441	-1.7696	NOT
CTB-105N12.2	-1.26044	3.01636	-2.97641	0.00298132	0.27441	-1.77063	DOWN
RP11-55K22.2	-1.30021	4.94318	-2.97438	0.00300099	0.275152	-1.77594	DOWN
VN1R2	-0.890914	1.46184	-2.97234	0.00302081	0.275152	-1.78126	DOWN
RP11-526D8.11	0.436354	13.9598	2.97185	0.00302563	0.275152	-1.78255	NOT
ABHD12B	0.835737	11.3156	2.97162	0.00302781	0.275152	-1.78313	UP
SPATA41	0.498898	12.8773	2.97096	0.00303428	0.275152	-1.78485	NOT
BICD2	-0.143271	17.1248	-2.97085	0.00303537	0.275152	-1.78514	NOT
PNRC2	0.175118	19.5174	2.97071	0.0030368	0.275152	-1.78552	NOT
IL20RB	-0.392642	12.7074	-2.96984	0.00304534	0.275152	-1.78779	NOT
RP3-395M20.8	0.417359	13.1937	2.96939	0.00304978	0.275152	-1.78896	NOT
CEACAM19	-0.409553	13.677	-2.96822	0.00306127	0.275152	-1.792	NOT
LSMEM2	1.19609	7.90023	2.96785	0.00306492	0.275152	-1.79296	UP
CTD-2337I7.1	-1.4359	5.70328	-2.96763	0.00306715	0.275152	-1.79355	DOWN
C20orf173	0.924545	1.62757	2.96706	0.00307278	0.275152	-1.79503	UP
CH17-140K24.5	-1.39777	9.23713	-2.96553	0.00308795	0.275522	-1.799	DOWN
RP11-325E5.4	-1.40626	3.47542	-2.96473	0.00309597	0.275522	-1.8011	DOWN
CTD-2047H16.4	0.336104	12.9343	2.9647	0.00309618	0.275522	-1.80115	NOT
MIR556	1.95516	5.73853	2.96229	0.00312038	0.2771	-1.80743	UP
RBM15B	0.1199	18.1839	2.96115	0.00313184	0.277364	-1.81039	NOT
RP11-116O18.3	1.53211	8.77801	2.9605	0.0031384	0.277364	-1.81208	UP
CASP14	-1.88247	10.136	-2.95988	0.0031447	0.277364	-1.8137	DOWN
RPL14	0.1869	20.2732	2.9588	0.00315561	0.277364	-1.81649	NOT
TRAV24	1.62853	9.29935	2.95824	0.00316128	0.277364	-1.81794	UP
RP1-302D9.2	0.925079	1.21155	2.95811	0.0031627	0.277364	-1.8183	UP
RP11-439K3.1	0.94087	12.0987	2.95752	0.00316862	0.277364	-1.81981	UP
RP11-303G3.6	1.30953	12.2134	2.95661	0.00317793	0.277613	-1.82218	UP
FAM86B3P	0.370191	14.1298	2.95501	0.00319434	0.278314	-1.82633	NOT
RP4-539M6.20	0.659144	13.8211	2.95456	0.00319893	0.278314	-1.82749	UP
RP11-10H3.1	1.34405	2.90652	2.95368	0.00320803	0.27854	-1.82978	UP
PLXNB1	0.232425	17.8147	2.95204	0.00322499	0.279447	-1.83404	NOT
AC195454.1	1.3575	8.142	2.95132	0.0032324	0.279524	-1.83589	UP
SRRM5	0.247993	13.0529	2.94828	0.00326417	0.281299	-1.84377	NOT
TBX19	-0.294991	14.2848	-2.9481	0.00326604	0.281299	-1.84424	NOT
ST8SIA6	0.738899	15.6397	2.94731	0.00327433	0.281448	-1.84628	UP
STT3A	-0.167489	19.1105	-2.94615	0.00328654	0.28191	-1.84928	NOT
AC010642.2	1.14207	8.60517	2.94555	0.00329285	0.28191	-1.85083	UP
GUCY2D	0.662573	11.493	2.94466	0.00330223	0.28215	-1.85312	UP
ASTN2	0.465415	15.2724	2.94311	0.00331875	0.282998	-1.85715	NOT
MMP15	-0.351638	17.2007	-2.94198	0.00333069	0.283452	-1.86004	NOT
DNMT3B	-0.330936	15.1363	-2.94039	0.00334776	0.284154	-1.86416	NOT
ZIC5	-1.57899	4.33547	-2.93943	0.00335806	0.284154	-1.86664	DOWN
TRMT10B	0.171422	16.4491	2.93848	0.00336822	0.284154	-1.86907	NOT
RP11-598F7.6	-0.403756	13.1825	-2.93807	0.00337265	0.284154	-1.87013	NOT
RP11-173A8.2	1.34222	8.94604	2.93728	0.00338125	0.284154	-1.87218	UP
FAM161B	0.297926	15.6319	2.93722	0.00338188	0.284154	-1.87233	NOT
P2RX4	0.204817	16.7437	2.93636	0.00339121	0.284154	-1.87455	NOT
PSMD7	-0.183584	18.7019	-2.93629	0.00339194	0.284154	-1.87473	NOT
RP13-895J2.2	-0.851818	1.11556	-2.93539	0.00340176	0.284314	-1.87706	DOWN
GFRA1	1.08841	17.7232	2.93409	0.00341588	0.284314	-1.88039	UP
HBS1L	-0.178722	16.9187	-2.93342	0.00342319	0.284314	-1.88212	NOT
KB-1460A1.5	-0.32154	14.7648	-2.93291	0.00342881	0.284314	-1.88344	NOT
MLIP	-0.996913	7.7458	-2.93185	0.00344046	0.284314	-1.88617	DOWN
RP11-307C19.1	-1.04492	7.79183	-2.93128	0.0034467	0.284314	-1.88763	DOWN
GGCX	-0.136016	17.0345	-2.93105	0.00344919	0.284314	-1.88821	NOT
LARP4B	-0.144958	17.3244	-2.93074	0.00345266	0.284314	-1.88902	NOT
RP3-336K20__B.2	-1.57625	6.1332	-2.93066	0.0034535	0.284314	-1.88922	DOWN
PLEKHD1	0.866912	12.3163	2.92876	0.00347459	0.285502	-1.89412	UP
IGFALS	0.828441	13.6449	2.92753	0.00348817	0.28607	-1.89726	UP
IGHV3OR16-13	1.74465	10.1226	2.92595	0.00350582	0.286968	-1.90133	UP
CTD-2284J15.1	0.505104	14.8139	2.92445	0.00352258	0.287524	-1.90517	NOT
CHAC1	-0.516013	14.2922	-2.92415	0.00352601	0.287524	-1.90596	NOT
SP5	1.18542	11.6958	2.92198	0.00355048	0.288333	-1.91153	UP
SCEL	-1.5766	6.33359	-2.92114	0.00355995	0.288333	-1.91367	DOWN
CCDC81	-0.282527	11.2862	-2.92068	0.00356514	0.288333	-1.91484	NOT
HSPA8P16	-1.16993	4.19206	-2.92013	0.00357145	0.288333	-1.91627	DOWN
GRHPR	0.148031	17.8313	2.91962	0.00357723	0.288333	-1.91757	NOT
RP11-153M7.3	-0.735036	10.1557	-2.91876	0.003587	0.288333	-1.91976	DOWN
RP11-519C12.1	1.02079	11.2338	2.91855	0.0035894	0.288333	-1.9203	UP
AP000648.5	-0.270999	13.755	-2.91848	0.00359025	0.288333	-1.92049	NOT
AC097662.2	-0.211079	12.2356	-2.91759	0.00360038	0.288333	-1.92276	NOT
IL6ST	0.455006	19.8489	2.91735	0.00360315	0.288333	-1.92338	NOT
MCTS1	-0.149815	18.0855	-2.91625	0.00361578	0.288414	-1.9262	NOT
CASC10	-0.421308	13.2098	-2.91609	0.00361762	0.288414	-1.92661	NOT
LINC00371	-0.916701	1.88876	-2.91453	0.00363563	0.289313	-1.93061	DOWN
LINC01248	-1.12841	1.59433	-2.91196	0.0036654	0.291075	-1.93717	DOWN
RASD2	-0.455467	16.0677	-2.91145	0.00367136	0.291075	-1.93848	NOT
CAMSAP1	-0.152141	16.824	-2.90975	0.00369121	0.291771	-1.94282	NOT
UGDH	0.361468	19.1562	2.90954	0.00369374	0.291771	-1.94337	NOT
FAM98A	-0.153918	17.7911	-2.9084	0.00370715	0.291976	-1.94628	NOT
RHBDL1	0.552747	14.9116	2.90816	0.00370994	0.291976	-1.94689	NOT
VPS35	-0.179748	18.4998	-2.90678	0.00372614	0.292379	-1.95039	NOT
SHMT2	-0.202565	18.5873	-2.90657	0.0037287	0.292379	-1.95095	NOT
LINC00862	0.822365	11.4319	2.90552	0.00374111	0.292817	-1.95362	UP
FSIP1	0.835121	15.4419	2.90432	0.00375532	0.293394	-1.95667	UP
GFOD1	-0.278983	14.7861	-2.9032	0.00376873	0.293906	-1.95954	NOT
DGUOK-AS1	-0.286813	15.1066	-2.90243	0.00377799	0.293985	-1.96151	NOT
TMEM92	-0.52965	12.376	-2.90152	0.00378883	0.293985	-1.96382	NOT
LINC00461	-1.50483	5.63968	-2.90134	0.00379095	0.293985	-1.96427	DOWN
PLXNB3	-0.394797	15.2898	-2.90072	0.00379849	0.293985	-1.96586	NOT
USP26	-1.14605	3.74069	-2.90003	0.00380679	0.293985	-1.96762	DOWN
TBCEL	-0.161058	16.0462	-2.89969	0.00381087	0.293985	-1.96848	NOT
ESRG	1.13969	2.68318	2.8987	0.00382277	0.294374	-1.97099	UP
FLJ33581	-0.750326	1.15566	-2.89745	0.00383789	0.295009	-1.97417	DOWN
RP11-34P13.7	-1.16007	4.0414	-2.89653	0.00384917	0.295346	-1.97652	DOWN
CYP11B1	-0.592312	0.872691	-2.89491	0.00386891	0.296331	-1.98064	DOWN
FREM1	0.588104	11.9843	2.89401	0.00387993	0.296645	-1.98292	UP
RP3-468B3.4	1.63045	3.4867	2.89239	0.00389979	0.297633	-1.98703	UP
ARMC3	0.92486	11.4662	2.89114	0.0039153	0.297712	-1.99022	UP
RP5-1177I5.3	-1.61434	4.71528	-2.89102	0.00391678	0.297712	-1.99052	DOWN
AC017002.4	-1.35705	3.49313	-2.8903	0.0039257	0.297712	-1.99235	DOWN
RP11-431M3.1	-0.994105	1.2753	-2.88985	0.0039312	0.297712	-1.99348	DOWN
AC093616.4	-0.415268	12.8526	-2.8895	0.00393553	0.297712	-1.99436	NOT
SPCS2P1	-1.3563	3.85893	-2.88825	0.00395116	0.298368	-1.99755	DOWN
AC006262.11	-1.59273	3.10169	-2.8857	0.00398306	0.300008	-2.00401	DOWN
AC137932.6	-0.715164	10.4046	-2.88539	0.00398686	0.300008	-2.00478	DOWN
CH17-189H20.1	0.45133	14.5432	2.88438	0.0039996	0.300127	-2.00734	NOT
CHMP3	-0.118555	18.3505	-2.88328	0.00401347	0.300127	-2.01013	NOT
XRCC1	0.17051	18.1205	2.88304	0.00401659	0.300127	-2.01075	NOT
RP11-662B19.1	1.50522	3.62619	2.88277	0.00402001	0.300127	-2.01143	UP
MGAT4EP	-0.947433	9.64909	-2.88117	0.00404024	0.300127	-2.01547	DOWN
C5AR2	0.570554	15.3386	2.88104	0.00404199	0.300127	-2.01582	NOT
CTA-797E19.2	-1.59762	4.82869	-2.87976	0.0040583	0.300127	-2.01905	DOWN
PCP2	0.614023	15.4881	2.87928	0.00406442	0.300127	-2.02026	UP
NAALAD2	-0.284798	11.5369	-2.8791	0.00406673	0.300127	-2.02072	NOT
PCYT1A	-0.126213	17.7323	-2.87899	0.00406805	0.300127	-2.02098	NOT
TNN	0.632547	14.5134	2.87708	0.00409256	0.300127	-2.0258	UP
AMBRA1	0.116555	17.1376	2.87684	0.00409567	0.300127	-2.02642	NOT
MTRF1LP2	-1.18466	2.52429	-2.87602	0.00410622	0.300127	-2.02848	DOWN
AC010729.1	-1.55692	6.37124	-2.87599	0.00410663	0.300127	-2.02856	DOWN
RPL27P12	-1.02096	1.41839	-2.87361	0.00413746	0.300127	-2.03457	DOWN
TCTN2	0.219397	16.7033	2.87272	0.00414911	0.300127	-2.03683	NOT
SLC37A1	-0.20453	16.8522	-2.87187	0.00416022	0.300127	-2.03897	NOT
LTA4H	0.14782	18.0923	2.87169	0.0041625	0.300127	-2.03941	NOT
RP11-397E7.4	0.421135	12.1763	2.87152	0.00416467	0.300127	-2.03983	NOT
LINC00704	-1.31765	6.45172	-2.87125	0.00416826	0.300127	-2.04052	DOWN
RBM7	-0.187354	15.6715	-2.87093	0.00417252	0.300127	-2.04134	NOT
ZMYND10	0.602019	15.4166	2.87021	0.0041819	0.300127	-2.04315	UP
REPS1	-0.161358	16.727	-2.87018	0.00418229	0.300127	-2.04322	NOT
TMOD2	-0.291255	14.6817	-2.86967	0.00418903	0.300127	-2.04452	NOT
LAMA3	0.532126	15.5138	2.86879	0.00420059	0.300127	-2.04673	NOT
SGTB	-0.1953	14.9898	-2.86837	0.00420615	0.300127	-2.04779	NOT
NPHP1	0.248809	13.6545	2.86827	0.0042074	0.300127	-2.04803	NOT
RP11-173A16.2	-1.24621	5.65626	-2.86823	0.00420791	0.300127	-2.04813	DOWN
FAM58DP	-1.18034	2.34375	-2.86792	0.00421204	0.300127	-2.04891	DOWN
STK39	0.295075	17.8333	2.86784	0.00421313	0.300127	-2.04912	NOT
MAGEA11	-1.35429	3.95591	-2.86675	0.00422751	0.300127	-2.05186	DOWN
RP11-107I14.2	1.80125	10.4407	2.86652	0.00423064	0.300127	-2.05245	UP
LACE1	-0.17511	13.6977	-2.86627	0.00423391	0.300127	-2.05307	NOT
ERICH3	1.25819	9.8294	2.86607	0.0042365	0.300127	-2.05356	UP
RP3-335N17.2	-0.725206	0.878898	-2.86587	0.00423927	0.300127	-2.05409	DOWN
SRPR	-0.154104	19.8803	-2.86578	0.00424034	0.300127	-2.05429	NOT
TUBB8P9	-0.86712	1.47511	-2.86483	0.00425301	0.300528	-2.05669	DOWN
KISS1R	1.24538	11.2474	2.86275	0.00428092	0.301637	-2.06194	UP
DTX3	0.239965	17.2884	2.86261	0.00428278	0.301637	-2.06229	NOT
GDI2	-0.150713	20.8392	-2.86147	0.00429804	0.301881	-2.06514	NOT
ADAM3A	-0.639925	0.726943	-2.8609	0.00430579	0.301881	-2.06659	DOWN
CASKIN1	0.552002	12.6037	2.86078	0.00430736	0.301881	-2.06688	NOT
RP11-133L19.3	-0.638131	0.745189	-2.86006	0.00431706	0.302067	-2.06868	DOWN
RP5-1186P10.2	1.24195	9.7016	2.85952	0.00432432	0.302082	-2.07003	UP
RP11-253M7.1	0.308813	13.4534	2.85742	0.00435282	0.303464	-2.0753	NOT
MRE11A	-0.156496	16.4374	-2.85682	0.00436107	0.303464	-2.07682	NOT
ANLN	-0.408673	16.8836	-2.8559	0.00437359	0.303464	-2.07912	NOT
MAGEA4	-1.6049	3.48829	-2.85527	0.00438226	0.303464	-2.08071	DOWN
BFSP1	-0.35088	14.3148	-2.85474	0.00438944	0.303464	-2.08203	NOT
S100A7A	-1.79938	5.3807	-2.85425	0.00439621	0.303464	-2.08326	DOWN
OTUD6B	-0.23825	16.3612	-2.85422	0.00439665	0.303464	-2.08334	NOT
MAP3K7CL	-0.227932	14.3123	-2.85383	0.00440198	0.303464	-2.08431	NOT
KRTCAP3	0.411299	18.1676	2.85341	0.00440777	0.303464	-2.08537	NOT
AVEN	-0.19889	16.921	-2.85094	0.00444183	0.30498	-2.09154	NOT
PGLYRP4	-1.54711	6.50319	-2.85079	0.00444401	0.30498	-2.09194	DOWN
EI24	-0.150744	19.6416	-2.8492	0.00446606	0.305559	-2.09591	NOT
ARFGAP2	0.128528	18.6475	2.84849	0.00447601	0.305559	-2.09769	NOT
EVL	0.393751	18.6995	2.84817	0.00448039	0.305559	-2.09848	NOT
RP11-93K22.1	1.5876	8.27126	2.84802	0.00448256	0.305559	-2.09887	UP
RP11-350J20.12	-1.49559	10.1312	-2.84729	0.00449271	0.305559	-2.10068	DOWN
UMODL1	-0.914664	10.4325	-2.84711	0.00449519	0.305559	-2.10112	DOWN
PLCH1	-0.888877	13.4822	-2.84589	0.00451237	0.306206	-2.10418	DOWN
RP11-467I20.3	1.49111	4.47159	2.84463	0.00453019	0.306206	-2.10734	UP
TTC23L	0.409085	12.1919	2.84438	0.00453369	0.306206	-2.10796	NOT
FLT3	0.745327	13.6776	2.84347	0.00454649	0.306206	-2.11022	UP
TIAF1	-0.207244	12.9096	-2.84247	0.00456066	0.306206	-2.11272	NOT
RP11-803D5.1	-0.795755	9.09367	-2.84243	0.00456134	0.306206	-2.11284	DOWN
RAP1GAP2	-0.315072	15.8599	-2.84181	0.00457015	0.306206	-2.11438	NOT
CHEK1	-0.30495	15.6301	-2.84129	0.00457755	0.306206	-2.11568	NOT
ANKRD2	0.763776	10.891	2.84115	0.00457949	0.306206	-2.11602	UP
RP11-567M16.3	-1.26179	6.2505	-2.84102	0.00458136	0.306206	-2.11635	DOWN
C16orf87	-0.239155	14.6557	-2.84063	0.00458691	0.306206	-2.11732	NOT
SEMA3F	0.281574	18.7274	2.84039	0.00459038	0.306206	-2.11792	NOT
LDHAP3	-0.849701	11.7898	-2.83865	0.00461522	0.306432	-2.12225	DOWN
ING2	0.173152	17.4805	2.83862	0.0046157	0.306432	-2.12233	NOT
RP11-254F7.4	-1.5786	8.5384	-2.83831	0.00462015	0.306432	-2.12311	DOWN
ZUFSP	-0.168668	16.3348	-2.83816	0.00462234	0.306432	-2.12349	NOT
SLC1A4	0.300492	18.1958	2.83665	0.00464402	0.307065	-2.12724	NOT
SYT1	0.847869	14.499	2.83604	0.00465288	0.307065	-2.12876	UP
PPFIA3	-0.357528	15.3557	-2.83583	0.00465581	0.307065	-2.12927	NOT
CTD-2560E9.3	1.45523	6.48637	2.83549	0.00466074	0.307065	-2.13012	UP
MS4A8	1.59126	9.36638	2.83502	0.00466769	0.307065	-2.13131	UP
ZNF853	0.343166	15.7633	2.83291	0.00469829	0.308605	-2.13655	NOT
CDC25B	-0.294498	18.025	-2.83103	0.00472578	0.309583	-2.14122	NOT
MIR4435-1HG	-0.230745	15.7167	-2.82996	0.00474156	0.309583	-2.14389	NOT
OSBPL1A	0.226234	17.4062	2.82984	0.00474336	0.309583	-2.1442	NOT
WAC-AS1	-0.14679	17.897	-2.8295	0.00474835	0.309583	-2.14504	NOT
HIVEP2	-0.247459	16.2675	-2.82908	0.0047545	0.309583	-2.14608	NOT
GSDMC	-0.693917	13.0663	-2.82894	0.00475649	0.309583	-2.14641	DOWN
MANBAL	0.143529	19.172	2.8274	0.00477924	0.310592	-2.15023	NOT
RP1-193H18.2	0.321899	14.5921	2.8261	0.00479861	0.311105	-2.15347	NOT
CTA-292E10.9	0.500231	15.1909	2.8259	0.00480162	0.311105	-2.15398	NOT
BAALC	-0.473794	13.3333	-2.82531	0.00481039	0.311203	-2.15544	NOT
MMGT1	-0.173551	17.698	-2.82448	0.0048228	0.311246	-2.1575	NOT
ZNF689	0.329741	16.7043	2.82429	0.00482558	0.311246	-2.15796	NOT
PTENP1-AS	1.4008	4.6007	2.82289	0.00484655	0.311499	-2.16144	UP
PDZD2	-0.357094	14.643	-2.82244	0.0048533	0.311499	-2.16255	NOT
CCNG2	0.277653	18.3573	2.82222	0.00485655	0.311499	-2.16309	NOT
CFAP57	0.535875	12.606	2.82156	0.00486655	0.311499	-2.16473	NOT
RP11-289F5.1	-1.47579	4.99008	-2.82068	0.00487983	0.311499	-2.16692	DOWN
RP3-333A15.2	1.07429	12.4634	2.82032	0.00488529	0.311499	-2.16781	UP
RP11-404P21.5	1.5665	5.79982	2.81999	0.00489025	0.311499	-2.16862	UP
RNF39	-0.411733	15.4066	-2.81889	0.00490686	0.311499	-2.17134	NOT
ETFA	-0.2125	18.1249	-2.81883	0.0049078	0.311499	-2.17149	NOT
OSTM1	-0.16868	16.9363	-2.81826	0.00491652	0.311499	-2.17291	NOT
GLB1L2	-0.621716	15.0684	-2.81825	0.00491657	0.311499	-2.17292	DOWN
TFPI	-0.340126	14.7816	-2.81782	0.00492313	0.311499	-2.17399	NOT
PABPC1	-0.235405	22.7928	-2.81777	0.00492391	0.311499	-2.17412	NOT
MURC	-0.374029	11.7843	-2.81668	0.00494048	0.312087	-2.17681	NOT
ZFHX2	0.266575	13.6451	2.81609	0.00494952	0.312198	-2.17827	NOT
SUV39H2	-0.236235	16.1336	-2.8143	0.00497696	0.312823	-2.1827	NOT
MOSPD1	-0.154111	16.8049	-2.81397	0.0049821	0.312823	-2.18352	NOT
AP004550.1	-0.759413	0.837176	-2.81364	0.00498712	0.312823	-2.18433	DOWN
PRICKLE2-AS2	1.50516	4.68596	2.81355	0.0049886	0.312823	-2.18457	UP
BTBD6	0.151395	18.9024	2.81285	0.00499928	0.313035	-2.18628	NOT
CTD-2636A23.2	-0.490556	10.4731	-2.81195	0.00501321	0.313297	-2.1885	NOT
MRO	-0.380477	12.3856	-2.8114	0.00502175	0.313297	-2.18987	NOT
AC004920.2	-1.42455	2.78647	-2.81091	0.00502931	0.313297	-2.19107	DOWN
RP11-303E16.2	-0.331585	16.6094	-2.81	0.0050435	0.313297	-2.19333	NOT
MTDH	-0.209585	19.3484	-2.80897	0.00505954	0.313297	-2.19587	NOT
HDAC2	-0.208055	17.3271	-2.8087	0.0050637	0.313297	-2.19652	NOT
OR11H7	1.33085	6.65271	2.80824	0.00507088	0.313297	-2.19766	UP
IGKV1D-13	1.74809	11.7147	2.80811	0.00507292	0.313297	-2.19798	UP
STK3	-0.204517	16.1067	-2.80762	0.0050807	0.313297	-2.19921	NOT
RP5-1028L10.2	-1.54212	4.43522	-2.80744	0.00508345	0.313297	-2.19964	DOWN
SERTAD3	0.193066	18.7628	2.80742	0.00508381	0.313297	-2.1997	NOT
ZC3H14	0.152017	15.7301	2.80678	0.00509381	0.313463	-2.20127	NOT
RP11-545G3.2	1.70178	8.2765	2.80426	0.00513348	0.315451	-2.20747	UP
WLS	0.398126	17.4581	2.80368	0.00514268	0.315565	-2.20891	NOT
INPP5J	0.529655	16.4789	2.80277	0.00515714	0.315659	-2.21115	NOT
CD163L1	-0.42174	14.1337	-2.80265	0.00515893	0.315659	-2.21143	NOT
DSCR3	-0.122203	16.8609	-2.80176	0.00517322	0.316082	-2.21364	NOT
CISH	0.344649	17.643	2.80033	0.00519597	0.31702	-2.21715	NOT
ZNF586	0.2	16.3215	2.79782	0.00523621	0.31816	-2.22332	NOT
VWA2	0.673301	15.7675	2.79518	0.00527882	0.31816	-2.2298	UP
CDH10	-1.1743	3.35685	-2.79515	0.00527931	0.31816	-2.22988	DOWN
CTC-338M12.9	1.51209	5.56879	2.79445	0.00529073	0.31816	-2.23161	UP
PGLYRP2	1.24358	12.5857	2.79418	0.00529509	0.31816	-2.23226	UP
RP11-392E22.9	1.30484	6.97605	2.79381	0.00530103	0.31816	-2.23316	UP
LNP1	-0.257663	14.6047	-2.79374	0.0053022	0.31816	-2.23334	NOT
HNRNPC	0.0923082	20.4742	2.79373	0.00530246	0.31816	-2.23338	NOT
PEX3	-0.160213	17.2615	-2.79351	0.00530592	0.31816	-2.2339	NOT
UTP23	-0.218218	17.0363	-2.793	0.00531427	0.31816	-2.23516	NOT
PAPD7	-0.158645	17.1449	-2.793	0.00531432	0.31816	-2.23516	NOT
RP11-756K15.2	-0.56262	0.667962	-2.79264	0.0053202	0.31816	-2.23605	NOT
INADL	0.258486	17.5915	2.79255	0.0053217	0.31816	-2.23627	NOT
RDH12	0.418561	11.2382	2.79211	0.0053288	0.31816	-2.23734	NOT
SLC29A3	0.244347	17.4803	2.79125	0.00534296	0.31816	-2.23946	NOT
AC108025.2	-1.17983	2.23079	-2.79117	0.00534419	0.31816	-2.23964	DOWN
RP11-685M7.5	1.48842	5.58571	2.79052	0.00535495	0.31816	-2.24125	UP
SERPINA12	1.23564	10.1917	2.79046	0.00535587	0.31816	-2.24139	UP
RP11-830F9.7	1.19156	7.71065	2.78995	0.00536426	0.31816	-2.24264	UP
SLC6A17	-0.748527	11.3151	-2.78898	0.00538028	0.31816	-2.24502	DOWN
RP11-363E7.4	0.321631	16.3888	2.78856	0.00538714	0.31816	-2.24604	NOT
FAM184B	0.569665	11.9706	2.78849	0.0053883	0.31816	-2.24621	NOT
RASGEF1B	-0.285566	14.7916	-2.78828	0.00539169	0.31816	-2.24672	NOT
RP11-420O16.2	-0.882118	1.80025	-2.78823	0.00539267	0.31816	-2.24686	DOWN
RP5-933B4.1	-1.41641	3.01518	-2.78723	0.00540911	0.318458	-2.24929	DOWN
YBEY	0.227634	16.654	2.78669	0.00541818	0.318458	-2.25063	NOT
EFNA3	-0.406618	16.9607	-2.78646	0.00542187	0.318458	-2.25118	NOT
DDX19A	-0.150497	16.5111	-2.78613	0.00542741	0.318458	-2.25199	NOT
PRKRIRP3	-1.1708	4.96201	-2.78525	0.00544209	0.318883	-2.25415	DOWN
DCDC1	0.798618	11.1117	2.78401	0.00546282	0.319242	-2.25719	UP
NRARP	-0.26346	16.6638	-2.78399	0.00546311	0.319242	-2.25723	NOT
CST9	2.04585	10.2488	2.78317	0.00547678	0.319298	-2.25923	UP
PANX1	-0.176451	17.5047	-2.78304	0.00547895	0.319298	-2.25955	NOT
PSME2	0.214607	19.555	2.78212	0.00549446	0.319767	-2.2618	NOT
RP11-774D14.1	-0.882153	1.3062	-2.78166	0.00550221	0.319784	-2.26293	DOWN
ZNF652	0.234629	17.6628	2.77955	0.00553774	0.321414	-2.26807	NOT
SKP2	-0.262025	16.707	-2.77881	0.00555034	0.32171	-2.26989	NOT
RP11-909N17.2	1.50097	9.97904	2.77575	0.00560242	0.323481	-2.27735	UP
ECI2	0.28157	17.8489	2.77546	0.00560735	0.323481	-2.27805	NOT
GPS2P1	1.32133	10.5564	2.77507	0.00561411	0.323481	-2.27901	UP
PGPEP1	0.241596	16.5563	2.77441	0.00562533	0.323481	-2.28061	NOT
CTD-2007H13.3	0.363755	13.3987	2.77419	0.00562919	0.323481	-2.28115	NOT
RP11-607P23.1	1.68032	7.05686	2.77371	0.0056374	0.323481	-2.28232	UP
AC018890.6	-1.21068	7.15822	-2.77359	0.00563948	0.323481	-2.28261	DOWN
RP11-296E23.2	1.19918	2.11569	2.77325	0.00564533	0.323481	-2.28344	UP
CCNYL2	-1.23437	3.89631	-2.77218	0.00566383	0.323481	-2.28605	DOWN
EN1	-0.708169	14.3216	-2.77192	0.00566827	0.323481	-2.28668	DOWN
RP11-576I22.2	-0.387704	11.9652	-2.77161	0.00567368	0.323481	-2.28744	NOT
NAB2	0.221897	17.836	2.77157	0.0056744	0.323481	-2.28754	NOT
RP11-5C23.1	0.234353	15.7206	2.77131	0.00567894	0.323481	-2.28818	NOT
FAM118B	-0.147761	16.2183	-2.77086	0.0056867	0.323493	-2.28927	NOT
AC023283.1	0.798508	15.338	2.77003	0.00570108	0.323882	-2.29129	UP
ALKBH1	0.147481	16.6196	2.76806	0.00573533	0.324754	-2.29607	NOT
AC073465.1	-1.07907	1.78313	-2.76805	0.0057356	0.324754	-2.29611	DOWN
RP11-426D19.1	0.903778	9.65659	2.76763	0.00574295	0.324754	-2.29713	UP
RPL28	0.206323	20.8228	2.76741	0.00574671	0.324754	-2.29765	NOT
RP11-109J4.1	-1.35854	6.21298	-2.76593	0.00577269	0.32549	-2.30125	DOWN
RP5-916O11.3	1.30596	4.92617	2.76544	0.00578136	0.32549	-2.30245	UP
RPL18P10	1.18379	9.39459	2.76513	0.00578675	0.32549	-2.30319	UP
MAGOHB	-0.191584	16.4212	-2.76418	0.00580355	0.32549	-2.30551	NOT
RPH3A	-0.905348	5.94584	-2.76389	0.00580869	0.32549	-2.30621	DOWN
CCNY	-0.134757	18.4168	-2.76377	0.00581072	0.32549	-2.30649	NOT
TRIM8	0.171538	19.6659	2.76358	0.00581423	0.32549	-2.30698	NOT
SYBU	0.477923	16.2477	2.76153	0.00585048	0.32549	-2.31194	NOT
FAM72A	-0.444766	12.5831	-2.76151	0.00585093	0.32549	-2.312	NOT
PTGER3	0.552846	15.445	2.76125	0.00585542	0.32549	-2.31261	NOT
RPF1	0.126592	18.7522	2.76007	0.00587661	0.32549	-2.31549	NOT
ZSCAN21	0.123692	16.2141	2.75946	0.00588736	0.32549	-2.31695	NOT
GPC1	0.269629	17.9368	2.75923	0.0058915	0.32549	-2.31751	NOT
AC019129.2	-2.02903	7.37648	-2.75906	0.00589464	0.32549	-2.31793	DOWN
RP4-549F15.1	1.58874	7.00706	2.7588	0.00589932	0.32549	-2.31857	UP
AC007255.8	0.899168	13.5646	2.75786	0.00591611	0.32549	-2.32084	UP
TMEM9B-AS1	0.308181	15.1754	2.75783	0.00591668	0.32549	-2.32091	NOT
DCUN1D4	-0.141038	16.7015	-2.75777	0.00591781	0.32549	-2.32106	NOT
RP11-266J6.2	0.962786	11.4932	2.75767	0.00591954	0.32549	-2.3213	UP
MTFR2	-0.387649	14.7366	-2.75754	0.00592187	0.32549	-2.32161	NOT
RP11-427P5.3	1.09479	12.7479	2.75746	0.00592334	0.32549	-2.32181	UP
PNO1	-0.136059	17.9171	-2.75703	0.00593103	0.32549	-2.32284	NOT
PRSS27	-0.431271	13.4383	-2.75685	0.00593428	0.32549	-2.32328	NOT
SLC25A47	-1.21748	4.93519	-2.75633	0.00594363	0.325587	-2.32454	DOWN
GS1-594A7.3	-1.62005	4.0031	-2.75337	0.00599729	0.328107	-2.33171	DOWN
2022-09-12	0.943978	10.0556	2.7516	0.00602967	0.328351	-2.336	UP
RP11-1082L8.3	-1.04283	10.6973	-2.75114	0.00603802	0.328351	-2.3371	DOWN
EVA1B	0.425545	18.1664	2.75089	0.00604258	0.328351	-2.33771	NOT
RP11-433A19.2	1.88708	10.4183	2.75073	0.00604554	0.328351	-2.3381	UP
LRTM2	-1.34637	8.60801	-2.75045	0.00605067	0.328351	-2.33877	DOWN
SLC35E2B	0.226629	17.2929	2.74974	0.00606375	0.328351	-2.3405	NOT
LSMEM1	-0.260973	13.1318	-2.74955	0.00606716	0.328351	-2.34094	NOT
NKRF	-0.160249	16.2277	-2.74901	0.00607703	0.328351	-2.34224	NOT
PLGRKT	0.208395	18.6909	2.74872	0.00608237	0.328351	-2.34294	NOT
IGFBP4	0.326099	22.5187	2.74858	0.00608505	0.328351	-2.34329	NOT
KCNJ4	-1.2712	3.86696	-2.74853	0.00608597	0.328351	-2.34341	DOWN
ZBTB21	-0.189323	15.9595	-2.74681	0.00611766	0.329097	-2.34755	NOT
C8orf76	-0.223308	16.1775	-2.74624	0.0061282	0.329097	-2.34893	NOT
PRDM11	0.21307	13.9025	2.74611	0.00613062	0.329097	-2.34924	NOT
RP1-230L10.1	-0.949343	1.55705	-2.74567	0.0061389	0.329097	-2.35032	DOWN
CETP	-0.287575	13.7103	-2.74562	0.00613974	0.329097	-2.35043	NOT
RP11-680G24.4	0.312884	12.7015	2.74469	0.00615706	0.329097	-2.35267	NOT
RP11-713D19.1	1.49619	5.88319	2.74377	0.00617417	0.329097	-2.35488	UP
RP11-166N6.3	1.40389	6.11331	2.74371	0.00617544	0.329097	-2.35505	UP
CCT5	-0.186398	19.6717	-2.7434	0.00618125	0.329097	-2.3558	NOT
RP11-413H22.3	0.842202	11.0352	2.74335	0.00618204	0.329097	-2.3559	UP
GAPDHP51	-1.1375	2.7231	-2.74324	0.00618418	0.329097	-2.35617	DOWN
CTD-2591A1.1	-0.952332	7.60347	-2.74264	0.00619532	0.329281	-2.35761	DOWN
CREM	-0.15035	16.2141	-2.74145	0.0062177	0.330061	-2.36048	NOT
SNX1	0.164999	18.1705	2.74017	0.00624188	0.330122	-2.36358	NOT
APEX1	0.128091	20.7808	2.73978	0.00624916	0.330122	-2.36451	NOT
F11R	-0.184192	19.5062	-2.73959	0.00625285	0.330122	-2.36498	NOT
RP11-34D15.2	-1.40187	4.01586	-2.73936	0.00625713	0.330122	-2.36552	DOWN
OR52E6	-1.16958	1.99511	-2.7393	0.00625821	0.330122	-2.36566	DOWN
POLL	0.163033	16.6655	2.7384	0.00627524	0.330122	-2.36782	NOT
USPL1	-0.148927	16.6181	-2.73825	0.00627812	0.330122	-2.36819	NOT
OTUD6B-AS1	-0.187385	16.5894	-2.73802	0.00628257	0.330122	-2.36875	NOT
RN7SL563P	-1.0339	1.48866	-2.73686	0.00630446	0.330122	-2.37152	DOWN
DAPL1	1.18882	10.7178	2.73683	0.00630518	0.330122	-2.37162	UP
SPINK4	1.5334	10.0369	2.73676	0.00630652	0.330122	-2.37178	UP
MLPH	0.658625	19.1108	2.73651	0.0063112	0.330122	-2.37238	UP
PCDHB9	-0.441421	13.4369	-2.73587	0.00632343	0.330302	-2.37392	NOT
MIR5093	1.65877	3.72468	2.73514	0.0063374	0.330302	-2.37568	UP
PHLDB3	0.269859	16.0321	2.73512	0.00633775	0.330302	-2.37572	NOT
SCARNA15	-0.382459	11.9084	-2.73401	0.00635904	0.330433	-2.37839	NOT
DEFB132	1.43551	9.06967	2.73385	0.00636199	0.330433	-2.37876	UP
ERVV-1	-1.39811	5.47368	-2.73273	0.00638364	0.330433	-2.38147	DOWN
LYPD6	0.662158	15.0836	2.73261	0.00638589	0.330433	-2.38175	UP
GABRA3	-1.49927	5.74724	-2.73241	0.00638964	0.330433	-2.38222	DOWN
CCDC106	0.303463	17.0102	2.73219	0.00639391	0.330433	-2.38275	NOT
RP11-480D4.2	1.25437	9.43888	2.73213	0.00639507	0.330433	-2.38289	UP
RP4-635G19.1	-0.808313	1.1737	-2.73171	0.00640316	0.330433	-2.3839	DOWN
LINC01124	1.13911	11.1022	2.73138	0.0064096	0.330433	-2.3847	UP
GJC1	-0.267004	14.8426	-2.73059	0.00642493	0.330485	-2.3866	NOT
TLE1P1	-0.522756	13.5971	-2.73053	0.006426	0.330485	-2.38674	NOT
AC068858.1	-1.30636	6.30016	-2.72891	0.00645755	0.330763	-2.39064	DOWN
GSTT2B	0.615645	14.4539	2.72883	0.00645907	0.330763	-2.39082	UP
FUT3	-1.01958	12.7257	-2.72833	0.00646876	0.330763	-2.39202	DOWN
IGHV3-33-2	1.30974	2.79773	2.72817	0.00647193	0.330763	-2.39241	UP
ST3GAL4-AS1	-0.257115	14.2568	-2.72792	0.00647671	0.330763	-2.393	NOT
HSD17B12	-0.195717	17.5434	-2.72787	0.00647769	0.330763	-2.39312	NOT
SPNS2	-0.352127	15.8618	-2.72648	0.0065049	0.331758	-2.39645	NOT
CASP7	0.194384	17.892	2.7244	0.00654575	0.333444	-2.40144	NOT
RP4-730D4.1	1.41883	3.07125	2.7225	0.00658309	0.334142	-2.40597	UP
ANAPC10	-0.133969	15.9026	-2.72239	0.00658528	0.334142	-2.40623	NOT
RP11-678G14.3	1.31627	9.62453	2.72193	0.00659443	0.334142	-2.40734	UP
RP11-111E14.2	1.5345	4.54038	2.72162	0.00660068	0.334142	-2.40809	UP
MAX	0.116659	18.4633	2.72121	0.00660876	0.334142	-2.40906	NOT
RP1-72A23.1	1.32386	3.51709	2.72084	0.00661606	0.334142	-2.40994	UP
FCGRT	0.270385	19.1986	2.72045	0.00662377	0.334142	-2.41087	NOT
RAB19	0.531976	14.3875	2.72025	0.00662788	0.334142	-2.41136	NOT
CCBL2	0.172591	18.0806	2.72016	0.00662956	0.334142	-2.41157	NOT
SFTPD	0.531686	13.5052	2.71852	0.00666245	0.334838	-2.4155	NOT
RP11-486O13.5	1.03883	2.33113	2.71843	0.00666415	0.334838	-2.41571	UP
CACNA1B	-1.01343	8.05321	-2.7183	0.00666678	0.334838	-2.41602	DOWN
ATP5B	-0.143581	22.278	-2.7174	0.00668482	0.335351	-2.41817	NOT
ARL11	-0.342524	14.3059	-2.71687	0.00669547	0.335493	-2.41944	NOT
C10orf126	-0.988896	1.78128	-2.71569	0.00671909	0.335873	-2.42224	DOWN
KIAA1024	-0.290455	12.9513	-2.71533	0.00672652	0.335873	-2.42312	NOT
OR5AU1	-0.982327	1.6485	-2.71532	0.00672655	0.335873	-2.42312	DOWN
RP11-485F13.1	-1.44305	3.24507	-2.71444	0.00674438	0.336146	-2.42523	DOWN
SLC23A1	0.455381	13.0512	2.71409	0.00675158	0.336146	-2.42608	NOT
CTD-2102P23.1	1.14993	7.68752	2.71373	0.00675876	0.336146	-2.42693	UP
MYLK3	-0.708625	8.64858	-2.7135	0.00676335	0.336146	-2.42747	DOWN
LINC00152	-0.257165	16.4101	-2.71248	0.00678412	0.336788	-2.42991	NOT
TRAV18	1.31802	9.99682	2.71161	0.00680185	0.336913	-2.43198	UP
CTC-254B4.1	-1.27278	2.82523	-2.71159	0.00680236	0.336913	-2.43204	DOWN
ERCC6L	-0.344436	14.811	-2.70997	0.00683525	0.337575	-2.43588	NOT
TTC39C	0.230613	16.5205	2.70985	0.00683782	0.337575	-2.43618	NOT
CTC-450M9.1	1.0673	11.0646	2.70978	0.00683932	0.337575	-2.43635	UP
KIAA1841	-0.189229	15.3145	-2.70828	0.00687005	0.337804	-2.43992	NOT
AC098828.2	-1.44443	5.97968	-2.70821	0.00687153	0.337804	-2.44009	DOWN
RP1-269M15.3	1.58226	10.473	2.70806	0.00687449	0.337804	-2.44043	UP
NOS2	-0.424637	11.776	-2.7072	0.00689226	0.337804	-2.44248	NOT
CTRB2	-1.01747	2.88393	-2.70627	0.00691153	0.337804	-2.44471	DOWN
CLCN5	-0.247283	14.3265	-2.70625	0.00691184	0.337804	-2.44474	NOT
AKR7L	0.416569	13.2673	2.70612	0.00691466	0.337804	-2.44506	NOT
CBX2	-0.518402	15.6174	-2.70572	0.00692276	0.337804	-2.446	NOT
RP11-415K20.1	-1.22987	8.90121	-2.70571	0.0069231	0.337804	-2.44604	DOWN
TMEM154	-0.292734	14.2906	-2.70556	0.00692623	0.337804	-2.44639	NOT
CASC1	0.486035	13.8529	2.70534	0.00693061	0.337804	-2.4469	NOT
DHX9P1	-0.937171	6.10548	-2.70371	0.00696445	0.33844	-2.45077	DOWN
PRR11	-0.396796	16.1163	-2.70338	0.00697132	0.33844	-2.45155	NOT
ARFIP2	0.202407	18.5793	2.70315	0.00697629	0.33844	-2.45212	NOT
ACOT4	0.361386	16.5921	2.70233	0.00699336	0.33844	-2.45406	NOT
IGHV7-34-1	1.61685	5.64718	2.70233	0.00699338	0.33844	-2.45407	UP
KRT18P66	-0.869403	1.61029	-2.70182	0.00700393	0.33844	-2.45526	DOWN
SGK3	0.360879	16.3216	2.70173	0.00700584	0.33844	-2.45548	NOT
KDELR2	-0.148001	20.7955	-2.70138	0.00701327	0.33844	-2.45632	NOT
SDC1	-0.347628	20.8432	-2.70089	0.00702347	0.33844	-2.45748	NOT
C2orf15	0.249187	15.7405	2.70077	0.00702589	0.33844	-2.45775	NOT
SRD5A3	-0.232099	17.7338	-2.70032	0.00703538	0.33844	-2.45883	NOT
PPIAP9	-0.907322	11.0418	-2.69984	0.00704553	0.33844	-2.45997	DOWN
RP11-319G9.1	-1.00111	2.46529	-2.69981	0.00704622	0.33844	-2.46005	DOWN
IGKV6D-41	1.54255	4.40456	2.69872	0.00706913	0.338849	-2.46263	UP
ZDHHC8P1	0.405127	13.3808	2.6984	0.00707581	0.338849	-2.46338	NOT
RP11-556H2.3	-1.27484	2.86924	-2.69828	0.00707845	0.338849	-2.46368	DOWN
RP11-154P18.2	1.33148	8.66714	2.69734	0.00709837	0.338992	-2.46591	UP
CCDC57	0.231608	15.9284	2.69683	0.00710919	0.338992	-2.46712	NOT
MLLT4-AS1	-0.394869	13.1171	-2.69619	0.00712264	0.338992	-2.46862	NOT
AC016738.4	0.828861	9.23748	2.69597	0.00712725	0.338992	-2.46914	UP
ADORA2A-AS1	0.653791	10.0808	2.69593	0.00712813	0.338992	-2.46924	UP
RP11-329E24.6	-0.893954	1.17521	-2.6959	0.00712886	0.338992	-2.46932	DOWN
CADM4	0.260745	18.4748	2.6955	0.00713729	0.339017	-2.47026	NOT
RP11-900F13.3	0.899785	12.2479	2.69454	0.00715775	0.339594	-2.47253	UP
MGC39584	-1.44447	3.27297	-2.69389	0.00717172	0.339594	-2.47408	DOWN
CTC-459F4.7	0.936333	1.62323	2.69324	0.00718551	0.339594	-2.47561	UP
GVINP2	-0.99802	2.85272	-2.69312	0.00718809	0.339594	-2.47589	DOWN
MTFR1	-0.237724	17.3776	-2.69245	0.00720254	0.339594	-2.47749	NOT
AC114765.1	-1.07062	1.93984	-2.69245	0.00720256	0.339594	-2.47749	DOWN
ENO1	-0.215163	22.0705	-2.69234	0.00720485	0.339594	-2.47774	NOT
RP1-127L4.7	-1.02656	1.51235	-2.68959	0.00726416	0.340454	-2.48426	DOWN
BIVM	-0.240706	15.6675	-2.68827	0.00729271	0.340454	-2.48737	NOT
CEP57L1	-0.189102	14.9027	-2.68819	0.00729435	0.340454	-2.48755	NOT
PDZK1	0.794732	14.9966	2.68791	0.00730043	0.340454	-2.48821	UP
GSTZ1	0.250921	15.8155	2.68738	0.00731196	0.340454	-2.48947	NOT
IGKV2D-30	1.75014	8.20765	2.68734	0.00731296	0.340454	-2.48957	UP
TFF1	1.65982	18.9215	2.68698	0.0073207	0.340454	-2.49041	UP
RNU6-1255P	-1.22026	1.92879	-2.68612	0.00733945	0.340454	-2.49245	DOWN
DNAAF1	0.52271	12.8372	2.68585	0.00734528	0.340454	-2.49308	NOT
MYEOV2	0.238519	18.7064	2.68581	0.00734631	0.340454	-2.49319	NOT
RP3-437C15.1	-1.20815	8.86607	-2.68547	0.00735363	0.340454	-2.49398	DOWN
RP11-532F6.3	0.494923	13.0746	2.68542	0.00735466	0.340454	-2.49409	NOT
MSANTD4	-0.209025	15.745	-2.68523	0.007359	0.340454	-2.49456	NOT
RP11-93H12.4	-0.65978	1.07084	-2.68456	0.00737351	0.340454	-2.49612	DOWN
ST6GALNAC4	-0.31196	17.1964	-2.68454	0.00737398	0.340454	-2.49617	NOT
RXFP1	-0.935756	7.80243	-2.68411	0.00738347	0.340454	-2.49719	DOWN
ITFG1	-0.180183	17.4672	-2.6837	0.00739238	0.340454	-2.49815	NOT
VAT1L	-0.621293	11.4547	-2.68364	0.00739365	0.340454	-2.49829	DOWN
CTD-2540B15.12	-0.949719	1.60548	-2.68328	0.00740165	0.340454	-2.49915	DOWN
RP11-127O4.2	-1.33513	2.78715	-2.68291	0.00740988	0.340454	-2.50003	DOWN
ARHGEF3	0.207523	17.2949	2.68264	0.00741569	0.340454	-2.50065	NOT
HCCS	-0.143177	17.7494	-2.6826	0.00741664	0.340454	-2.50075	NOT
RP11-77P16.4	0.35516	12.8045	2.6825	0.00741882	0.340454	-2.50099	NOT
DCAF16	0.193595	17.6957	2.68231	0.00742311	0.340454	-2.50145	NOT
DHRS7	0.201905	18.9627	2.68225	0.00742423	0.340454	-2.50157	NOT
TMPRSS12	-1.1405	4.62515	-2.68202	0.00742948	0.340454	-2.50213	DOWN
NPAS1	0.430502	13.248	2.67974	0.0074799	0.340715	-2.5075	NOT
CTC-548K16.1	-1.19662	10.8789	-2.67936	0.00748819	0.340715	-2.50838	DOWN
PIGF	-0.153723	15.6816	-2.67913	0.00749338	0.340715	-2.50893	NOT
RTN4IP1	-0.219354	16.3763	-2.67903	0.00749565	0.340715	-2.50917	NOT
HECA	-0.150955	17.6309	-2.6789	0.0074984	0.340715	-2.50946	NOT
SIGLEC17P	0.590267	12.1144	2.67833	0.00751111	0.340715	-2.5108	UP
HSPD1P6	-0.485888	11.1185	-2.6783	0.00751176	0.340715	-2.51087	NOT
PLK1	-0.375345	16.679	-2.67825	0.00751295	0.340715	-2.511	NOT
RNU7-128P	-1.26604	1.96236	-2.67742	0.00753152	0.340715	-2.51296	DOWN
PDE3A	-0.325352	14.0234	-2.67702	0.00754037	0.340715	-2.51389	NOT
RP11-297H3.3	-1.31027	3.73186	-2.67693	0.00754246	0.340715	-2.51411	DOWN
DNAH11	-0.922315	9.13315	-2.67649	0.00755228	0.340715	-2.51514	DOWN
TAT-AS1	1.05482	10.3118	2.67626	0.00755749	0.340715	-2.51569	UP
SLC44A4	0.795862	18.5182	2.67617	0.00755943	0.340715	-2.51589	UP
NAP1L4P1	-0.520628	12.4825	-2.67577	0.00756849	0.340715	-2.51684	NOT
IGHD	1.07825	13.9547	2.67567	0.00757072	0.340715	-2.51708	UP
CNEP1R1	-0.155195	15.9367	-2.6756	0.00757215	0.340715	-2.51723	NOT
TMEM253	0.620574	10.141	2.67534	0.00757816	0.340715	-2.51786	UP
RP13-131K19.1	0.742691	11.4322	2.67481	0.00759001	0.340891	-2.5191	UP
RP11-227F19.5	-1.37979	9.08088	-2.67437	0.00759993	0.340979	-2.52013	DOWN
RP11-728B21.3	-1.23944	2.79545	-2.67401	0.00760797	0.340983	-2.52097	DOWN
LINC01087	1.54421	12.4458	2.67314	0.00762758	0.341505	-2.52302	UP
RNU6-892P	1.74493	6.84513	2.67206	0.00765208	0.341565	-2.52556	UP
RP11-573G6.6	0.67643	12.1517	2.67205	0.0076522	0.341565	-2.52557	UP
PAX7	-1.52282	5.56959	-2.6719	0.00765558	0.341565	-2.52592	DOWN
RP11-422N16.3	1.07244	7.19142	2.67089	0.00767857	0.341565	-2.5283	UP
RP11-458F8.2	0.46855	14.9333	2.67089	0.00767863	0.341565	-2.52831	NOT
AP1G2	0.202066	17.0347	2.6708	0.00768066	0.341565	-2.52852	NOT
CCDC40	0.323211	14.4541	2.67031	0.00769189	0.341565	-2.52968	NOT
RP11-15E18.2	-0.993175	1.85062	-2.67027	0.00769271	0.341565	-2.52976	DOWN
HIATL2	-0.1664	15.5188	-2.66992	0.00770058	0.341565	-2.53057	NOT
SLC22A11	1.00459	6.50374	2.66948	0.00771058	0.341592	-2.5316	UP
NUS1	-0.169868	17.2616	-2.6692	0.00771712	0.341592	-2.53228	NOT
HDGFL1	-1.06891	3.21202	-2.6677	0.00775136	0.341951	-2.53579	DOWN
ZNF706	-0.182753	17.8643	-2.66764	0.00775286	0.341951	-2.53594	NOT
RP11-281O15.5	-0.955221	1.73094	-2.66717	0.00776362	0.341951	-2.53704	DOWN
MYO18B	0.997923	8.87125	2.66692	0.00776922	0.341951	-2.53761	UP
CDK14	0.257922	16.6435	2.66681	0.00777177	0.341951	-2.53787	NOT
PCDHGB1	-0.757064	11.8417	-2.66676	0.00777305	0.341951	-2.538	DOWN
YOD1	-0.301968	15.4905	-2.66458	0.00782318	0.34371	-2.5431	NOT
RP11-5O23.2	-1.44385	5.96828	-2.6642	0.00783198	0.34371	-2.54399	DOWN
PAFAH1B2	-0.125768	18.4066	-2.66376	0.00784212	0.34371	-2.54502	NOT
ABRACL	-0.250832	19.3036	-2.66363	0.0078451	0.34371	-2.54532	NOT
PPM1L	-0.251403	14.7392	-2.66154	0.00789362	0.345141	-2.55021	NOT
CBLN2	1.38208	10.2222	2.66153	0.00789386	0.345141	-2.55023	UP
SBSN	-1.38716	9.2385	-2.66063	0.00791483	0.345462	-2.55234	DOWN
RAI2	0.461663	17.0488	2.66044	0.00791941	0.345462	-2.5528	NOT
STX6	-0.134083	17.9763	-2.66018	0.00792536	0.345462	-2.55339	NOT
ARMC1	-0.173217	18.3909	-2.65898	0.0079536	0.346301	-2.55621	NOT
WDFY2	-0.147251	14.9467	-2.65867	0.00796076	0.346301	-2.55693	NOT
FAM111A	0.193825	17.2649	2.65819	0.00797213	0.346444	-2.55806	NOT
CYP3A43	1.05594	5.78674	2.65636	0.00801515	0.347666	-2.56232	UP
EGLN2	0.250898	16.5483	2.65631	0.00801645	0.347666	-2.56245	NOT
DYX1C1	0.289937	13.4005	2.65538	0.00803828	0.347936	-2.56461	NOT
NUP50-AS1	-0.193397	15.8126	-2.65504	0.0080463	0.347936	-2.5654	NOT
NLN	-0.176439	16.4209	-2.65501	0.00804701	0.347936	-2.56547	NOT
LONRF3	-0.394762	12.3788	-2.65407	0.00806935	0.348551	-2.56767	NOT
COX7B	-0.14379	19.1253	-2.65187	0.00812175	0.349728	-2.5728	NOT
RP11-64C1.1	-0.732422	1.21682	-2.65168	0.00812626	0.349728	-2.57324	DOWN
KRTAP19-8	0.90431	1.22155	2.65156	0.00812918	0.349728	-2.57352	UP
AC068062.1	-1.38219	2.55886	-2.65143	0.00813244	0.349728	-2.57384	DOWN
CRYBA1	-1.20489	7.64433	-2.65077	0.00814827	0.349728	-2.57538	DOWN
AKT2	0.144032	17.611	2.65065	0.00815103	0.349728	-2.57565	NOT
FOXF1	-0.405743	11.775	-2.65054	0.00815369	0.349728	-2.5759	NOT
DIAPH3	-0.355936	14.6769	-2.64924	0.00818501	0.350093	-2.57894	NOT
C8orf33	-0.190232	18.8567	-2.64909	0.00818855	0.350093	-2.57928	NOT
SVIL-AS1	-0.151037	16.1415	-2.64795	0.00821607	0.350093	-2.58194	NOT
SORBS1	0.322122	16.4031	2.64761	0.00822411	0.350093	-2.58272	NOT
YWHAZ	-0.212814	21.3597	-2.64738	0.00822974	0.350093	-2.58326	NOT
MST1	0.32137	14.2067	2.64726	0.00823272	0.350093	-2.58355	NOT
LINC00926	0.327346	13.2533	2.64712	0.00823593	0.350093	-2.58386	NOT
PTK2	-0.169159	17.8564	-2.64712	0.00823612	0.350093	-2.58387	NOT
AC005618.6	-0.498955	11.6648	-2.64625	0.00825721	0.350093	-2.5859	NOT
RP11-805L22.3	-1.1202	1.9106	-2.64622	0.00825788	0.350093	-2.58596	DOWN
CTA-363E6.5	1.454	5.42496	2.64608	0.00826123	0.350093	-2.58629	UP
RAB39A	-0.554928	12.0389	-2.64601	0.00826286	0.350093	-2.58644	NOT
ARHGAP42P2	1.20733	5.13746	2.64573	0.00826968	0.350093	-2.58709	UP
CTD-2158P22.4	-1.03773	1.90227	-2.64522	0.00828213	0.350093	-2.58829	DOWN
CTD-2535I10.1	-1.66326	5.2281	-2.64506	0.00828613	0.350093	-2.58867	DOWN
TMEM161BP1	1.55864	8.31436	2.64478	0.00829279	0.350093	-2.58931	UP
SLC6A1	-0.346845	12.3961	-2.64395	0.00831309	0.350104	-2.59124	NOT
ATG3	-0.106071	17.4509	-2.64385	0.0083155	0.350104	-2.59147	NOT
CCDC176	0.279214	16.1024	2.64369	0.00831939	0.350104	-2.59184	NOT
CTC-398G3.1	0.72622	11.4805	2.64329	0.0083291	0.350104	-2.59277	UP
WFDC12	-1.42619	4.42384	-2.6431	0.00833387	0.350104	-2.59322	DOWN
NOS3	-0.258316	15.204	-2.64207	0.00835909	0.350405	-2.59561	NOT
TMEM115	0.161814	18.9941	2.64203	0.0083601	0.350405	-2.59571	NOT
RP11-995C19.2	-0.850564	1.20046	-2.64181	0.00836555	0.350405	-2.59622	DOWN
ADARB2-AS1	-1.39922	3.16771	-2.64081	0.00839004	0.351088	-2.59854	DOWN
FRMD6-AS1	0.292265	12.886	2.63972	0.00841682	0.351376	-2.60106	NOT
KNOP1P5	-1.27068	3.48911	-2.63942	0.00842426	0.351376	-2.60176	DOWN
LIN28A	-1.29581	4.45589	-2.63881	0.00843928	0.351376	-2.60317	DOWN
SGSH	0.160974	17.0521	2.63877	0.0084404	0.351376	-2.60328	NOT
RP11-573M3.5	-1.18221	3.14103	-2.63801	0.00845918	0.351376	-2.60504	DOWN
IMPDH2	0.186983	20.4513	2.63793	0.00846108	0.351376	-2.60521	NOT
XXbac-B33L19.4	-1.4018	3.67194	-2.63742	0.00847365	0.351376	-2.60639	DOWN
KDELC1	-0.237857	16.1251	-2.63715	0.00848058	0.351376	-2.60704	NOT
KB-1930G5.3	-1.29811	2.5624	-2.63704	0.00848323	0.351376	-2.60728	DOWN
ORC6	-0.382609	14.8543	-2.637	0.00848416	0.351376	-2.60737	NOT
SNRPCP3	0.529076	12.871	2.63689	0.00848703	0.351376	-2.60764	NOT
USF2	0.151565	18.9615	2.63629	0.00850185	0.351584	-2.60902	NOT
ERCC6	-0.169004	14.6157	-2.63603	0.00850845	0.351584	-2.60963	NOT
AC067956.1	-0.877759	1.6235	-2.63526	0.00852747	0.352031	-2.6114	DOWN
PSEN1	0.128364	17.7812	2.6327	0.00859156	0.353631	-2.61733	NOT
QARS	0.125522	19.7707	2.63233	0.00860096	0.353631	-2.61819	NOT
FLNB	0.254023	19.9485	2.63108	0.00863246	0.353631	-2.62109	NOT
RP11-498P14.3	0.512464	13.7486	2.63016	0.00865577	0.353631	-2.62322	NOT
NUMA1	0.188593	18.8651	2.63007	0.00865791	0.353631	-2.62342	NOT
NSUN2	-0.129664	18.4682	-2.62961	0.0086697	0.353631	-2.62449	NOT
IMPAD1	-0.173636	18.8096	-2.62943	0.00867416	0.353631	-2.6249	NOT
PDLIM1P4	-0.635826	11.3616	-2.62909	0.00868289	0.353631	-2.62569	DOWN
RP11-15P13.1	1.12543	2.84079	2.6288	0.00869004	0.353631	-2.62635	UP
WDR17	0.7806	11.2104	2.62841	0.00869995	0.353631	-2.62725	UP
VDAC1	-0.131381	20.5583	-2.62764	0.00871953	0.353631	-2.62903	NOT
FBXO36	0.281315	15.412	2.62764	0.00871965	0.353631	-2.62904	NOT
HUS1	-0.121605	16.3243	-2.62725	0.00872971	0.353631	-2.62995	NOT
KLF11	-0.199458	16.7568	-2.62706	0.0087344	0.353631	-2.63037	NOT
CTD-2562J15.6	1.27679	4.5498	2.62643	0.00875039	0.353631	-2.63182	UP
AMD1	-0.227291	17.797	-2.62627	0.00875467	0.353631	-2.63221	NOT
RP11-227G15.12	0.819477	7.83166	2.626	0.00876155	0.353631	-2.63283	UP
ZNF497	0.232929	14.4855	2.62519	0.00878234	0.353631	-2.6347	NOT
DTD1	-0.212581	17.2868	-2.62502	0.00878653	0.353631	-2.63508	NOT
USP6NL	-0.209816	15.5249	-2.62495	0.0087884	0.353631	-2.63525	NOT
MTRF1L	-0.144856	15.4294	-2.62483	0.00879159	0.353631	-2.63554	NOT
P4HA2	-0.207074	17.1006	-2.62466	0.00879587	0.353631	-2.63592	NOT
DCAF5	0.133311	17.5972	2.62461	0.00879705	0.353631	-2.63603	NOT
MPHOSPH10	-0.120326	17.895	-2.62437	0.00880337	0.353631	-2.6366	NOT
PSMD7P1	-1.0441	2.07917	-2.62431	0.00880481	0.353631	-2.63673	DOWN
IVL	-1.56096	6.79401	-2.62368	0.00882092	0.353631	-2.63817	DOWN
RP11-480G7.2	-1.20714	4.85746	-2.62365	0.0088218	0.353631	-2.63825	DOWN
DDB2	0.165977	16.7887	2.62351	0.00882527	0.353631	-2.63856	NOT
ARIH2P1	-0.988671	7.31873	-2.62347	0.00882635	0.353631	-2.63866	DOWN
FAM166B	0.420274	12.9746	2.62287	0.00884196	0.353631	-2.64006	NOT
VDAC1P3	-1.04421	2.47678	-2.62282	0.00884307	0.353631	-2.64015	DOWN
C2orf61	-0.99274	6.01277	-2.62275	0.00884486	0.353631	-2.64032	DOWN
RP11-251G23.5	-0.200508	13.9187	-2.62272	0.00884579	0.353631	-2.6404	NOT
GAPDHP20	1.16665	3.91276	2.62244	0.00885307	0.353631	-2.64105	UP
RP11-521B24.3	0.272855	14.6061	2.62208	0.00886227	0.353631	-2.64187	NOT
IGF2BP1	-1.01028	7.36689	-2.62205	0.00886302	0.353631	-2.64194	DOWN
CA7	1.18158	5.04281	2.62166	0.00887309	0.35367	-2.64284	UP
RP11-358M11.4	1.1305	2.43933	2.62137	0.0088805	0.35367	-2.6435	UP
ATP5C1	-0.13771	20.6277	-2.62097	0.0088911	0.353764	-2.64444	NOT
RP1-154J13.3	1.07292	1.91837	2.62057	0.00890138	0.353844	-2.64535	UP
RP11-326L17.1	1.31953	6.56509	2.61988	0.00891935	0.353867	-2.64695	UP
RP1-191J18.66	-0.303874	12.5677	-2.61946	0.00893016	0.353867	-2.6479	NOT
IRF2	0.121233	18.2262	2.61936	0.00893285	0.353867	-2.64814	NOT
RUNDC1	0.212563	17.7671	2.61919	0.00893732	0.353867	-2.64854	NOT
PCDHGA11	-0.374918	11.4787	-2.61844	0.00895672	0.353867	-2.65025	NOT
RP11-53O19.2	1.94987	10.3134	2.61804	0.0089673	0.353867	-2.65119	UP
CD24	-0.50163	22.1164	-2.61796	0.00896928	0.353867	-2.65136	NOT
OR7E117P	-1.0045	2.04682	-2.61735	0.00898531	0.353867	-2.65277	DOWN
PLEKHA1	-0.166419	15.1505	-2.61644	0.00900914	0.353867	-2.65487	NOT
RGL4	0.248682	11.853	2.61632	0.00901214	0.353867	-2.65513	NOT
MIR6719	1.73606	6.41137	2.61579	0.00902624	0.353867	-2.65636	UP
MTHFD2	-0.201947	18.751	-2.61578	0.00902639	0.353867	-2.65638	NOT
CHPT1	0.304881	17.9251	2.61563	0.00903023	0.353867	-2.65671	NOT
TCHHL1	-0.952503	1.76308	-2.61546	0.00903485	0.353867	-2.65712	DOWN
BTG2	0.379958	20.5316	2.61532	0.00903854	0.353867	-2.65744	NOT
GS1-259H13.2	0.556299	12.7964	2.61464	0.00905636	0.353867	-2.659	NOT
FCF1P6	-0.761351	1.06369	-2.61431	0.00906501	0.353867	-2.65975	DOWN
AC074212.6	0.293995	14.1469	2.6142	0.00906801	0.353867	-2.66001	NOT
RP11-513G11.2	-1.18806	5.30625	-2.61409	0.00907093	0.353867	-2.66027	DOWN
AC013480.2	1.5735	5.50945	2.61394	0.00907487	0.353867	-2.66061	UP
CTD-2023N9.2	-1.04163	1.69571	-2.61393	0.0090752	0.353867	-2.66064	DOWN
IVNS1ABP	-0.157829	18.3677	-2.61323	0.00909371	0.353961	-2.66225	NOT
SVIP	0.205202	17.2735	2.61321	0.00909413	0.353961	-2.66229	NOT
BLVRA	0.256692	19.5086	2.61234	0.00911716	0.354536	-2.66429	NOT
ZNF92	0.312547	17.4621	2.61135	0.00914345	0.35514	-2.66656	NOT
FITM1	0.487796	11.9102	2.61113	0.00914924	0.35514	-2.66706	NOT
CST9L	1.65736	6.08672	2.60998	0.00917989	0.356007	-2.6697	UP
ROBO2	1.00651	10.7569	2.60926	0.0091991	0.356061	-2.67136	UP
RASAL2	-0.197425	15.8305	-2.60922	0.00920003	0.356061	-2.67144	NOT
GSTM3	0.496935	18.3091	2.60899	0.00920618	0.356061	-2.67196	NOT
RP11-403A3.2	0.957277	1.59526	2.60868	0.00921465	0.356068	-2.67269	UP
RP1-60O19.1	-1.06373	7.55458	-2.60729	0.00925196	0.356921	-2.67588	DOWN
MCCD1	1.71006	6.72047	2.60723	0.00925338	0.356921	-2.67601	UP
SIRT3	0.193309	16.7367	2.60673	0.00926698	0.357124	-2.67717	NOT
RP11-363J20.2	0.751869	11.4452	2.60591	0.0092889	0.357648	-2.67903	UP
PIK3CA	-0.180977	16.3844	-2.60511	0.00931062	0.357961	-2.68088	NOT
CMC2	-0.220509	14.8651	-2.60476	0.00932	0.357961	-2.68167	NOT
FGF19	1.26001	6.29485	2.60447	0.00932783	0.357961	-2.68234	UP
HR	-0.507585	14.7466	-2.60399	0.00934094	0.357961	-2.68345	NOT
RP11-867G23.8	0.202638	14.1599	2.60351	0.00935371	0.357961	-2.68452	NOT
KRT8P41	1.00801	10.3083	2.60341	0.00935642	0.357961	-2.68475	UP
ARMC4P1	-1.31502	5.56034	-2.60303	0.00936675	0.357961	-2.68562	DOWN
CFAP20	-0.152959	17.7703	-2.60279	0.00937334	0.357961	-2.68618	NOT
LYPD6B	0.592289	15.6879	2.60261	0.00937832	0.357961	-2.6866	UP
SNORD116-7	1.03273	1.35087	2.60176	0.00940142	0.357961	-2.68854	UP
MIR30B	-0.997265	1.2868	-2.60151	0.0094081	0.357961	-2.6891	DOWN
ASS1	-0.470171	18.7322	-2.6014	0.00941111	0.357961	-2.68936	NOT
PHGR1	1.62451	10.1274	2.60128	0.00941436	0.357961	-2.68963	UP
DNAAF3	0.690602	13.6809	2.60123	0.00941593	0.357961	-2.68976	UP
CTB-83J4.1	-1.13502	2.25796	-2.601	0.00942222	0.357961	-2.69029	DOWN
DNAJC12	0.630001	17.5926	2.60012	0.0094462	0.358554	-2.69229	UP
FRG2C	-1.12163	4.07228	-2.59855	0.00948913	0.359866	-2.69587	DOWN
ALG3	-0.190274	18.2744	-2.59757	0.00951604	0.360436	-2.69811	NOT
SRPK1	-0.188738	17.8555	-2.59732	0.00952306	0.360436	-2.69869	NOT
RP11-302L19.1	-1.13128	1.99452	-2.59699	0.00953223	0.360436	-2.69945	DOWN
MTPAP	-0.14339	16.199	-2.59678	0.0095378	0.360436	-2.69991	NOT
CLIC6	0.834005	16.1323	2.5963	0.00955113	0.360531	-2.70102	UP
RP11-850A17.1	0.586713	10.34	2.59593	0.00956131	0.360531	-2.70186	UP
XPOT	-0.171486	18.4768	-2.59539	0.0095764	0.360531	-2.7031	NOT
OR51E1	-0.362373	13.1516	-2.59535	0.0095774	0.360531	-2.70318	NOT
CTB-33O18.1	1.70363	13.044	2.59517	0.00958233	0.360531	-2.70359	UP
ALMS1P	0.458631	12.0123	2.59437	0.00960447	0.361047	-2.70541	NOT
MYLIP	0.206283	18.3428	2.59259	0.0096541	0.362595	-2.70948	NOT
MIR4298	0.965066	1.18797	2.59182	0.00967553	0.363082	-2.71123	UP
DENND3	-0.188626	14.7764	-2.59118	0.00969347	0.363372	-2.71269	NOT
LINC00624	-0.440213	10.7913	-2.59094	0.0097002	0.363372	-2.71324	NOT
RP11-551L14.1	0.790268	11.3557	2.59019	0.00972118	0.36384	-2.71494	UP
SIX2	-0.602866	15.2341	-2.58883	0.00975937	0.364574	-2.71804	DOWN
CTA-150C2.13	-1.33913	5.16193	-2.5886	0.0097659	0.364574	-2.71857	DOWN
AMPH	0.46549	14.2023	2.58853	0.00976792	0.364574	-2.71873	NOT
WDR4	-0.185372	16.3997	-2.58813	0.00977921	0.364574	-2.71964	NOT
PTPRT	0.971249	14.5015	2.58799	0.00978329	0.364574	-2.71997	UP
TRDMT1	-0.225067	13.3757	-2.5876	0.00979431	0.364668	-2.72086	NOT
TMEM17	-0.205197	14.4481	-2.58717	0.00980637	0.3648	-2.72183	NOT
MYCN	-0.58249	13.1842	-2.58577	0.00984612	0.365962	-2.72502	NOT
MZT1	-0.203696	17.6268	-2.58504	0.00986665	0.366407	-2.72666	NOT
THNSL2	0.350544	16.9889	2.5845	0.00988212	0.366472	-2.7279	NOT
AC009961.2	0.935468	9.61924	2.58438	0.00988548	0.366472	-2.72817	UP
CTD-2256P15.5	1.43595	8.1176	2.58403	0.00989556	0.366529	-2.72897	UP
RP5-1063M23.2	0.708915	10.5049	2.58325	0.00991779	0.367035	-2.73074	UP
NUDT16L1	0.214047	18.531	2.5826	0.0099364	0.367146	-2.73222	NOT
C11orf49	0.160214	16.6527	2.58249	0.00993956	0.367146	-2.73247	NOT
SGMS1	-0.184912	16.7651	-2.58225	0.00994646	0.367146	-2.73302	NOT
PYROXD1	-0.172066	15.7578	-2.58155	0.00996635	0.367363	-2.73459	NOT
ANXA4	-0.127417	17.5051	-2.58144	0.00996948	0.367363	-2.73484	NOT
RP3-507I15.1	1.36153	7.70296	2.58079	0.00998824	0.367739	-2.73632	UP
RP11-60A8.1	-1.13666	3.21518	-2.58009	0.0100083	0.368042	-2.7379	DOWN
RNU6-844P	1.54827	3.90104	2.57991	0.0100137	0.368042	-2.73833	UP
DPAGT1	-0.166607	17.6203	-2.57868	0.0100491	0.368607	-2.74111	NOT
AC025016.1	-1.50335	3.50256	-2.57865	0.01005	0.368607	-2.74119	DOWN
RP11-35O15.2	1.33061	9.5456	2.57811	0.0100655	0.368607	-2.7424	UP
RP11-346D6.4	-1.45755	5.74323	-2.57728	0.0100897	0.368607	-2.74429	DOWN
RP11-794P6.1	-0.867583	1.71444	-2.57719	0.0100924	0.368607	-2.7445	DOWN
RP11-527H14.6	1.55059	4.81987	2.57626	0.0101192	0.368607	-2.74659	UP
RNU6-436P	-1.18839	2.03588	-2.57616	0.0101221	0.368607	-2.74682	DOWN
TRAJ20	-1.31452	2.29275	-2.57588	0.0101303	0.368607	-2.74745	DOWN
ZNF546	0.186197	13.764	2.57517	0.0101509	0.368607	-2.74906	NOT
GRPR	1.01781	14.2277	2.57428	0.0101769	0.368607	-2.75107	UP
RP5-1061H20.4	-0.300903	14.1437	-2.57396	0.0101863	0.368607	-2.7518	NOT
RPL36AP51	-1.32328	3.59735	-2.57328	0.0102064	0.368607	-2.75335	DOWN
LA16c-359F1.1	1.03767	11.2358	2.5732	0.0102087	0.368607	-2.75354	UP
CTD-3214H19.6	0.444646	14.8833	2.57295	0.0102161	0.368607	-2.7541	NOT
SERPINA1	0.522075	18.4561	2.57292	0.0102169	0.368607	-2.75416	NOT
CENPI	-0.320586	14.672	-2.57289	0.0102179	0.368607	-2.75424	NOT
MPC1	-0.163206	18.3777	-2.57269	0.0102237	0.368607	-2.75469	NOT
AC004832.1	1.72877	7.96403	2.57246	0.0102304	0.368607	-2.75521	UP
RNU6-4P	-1.62624	4.85266	-2.57226	0.0102362	0.368607	-2.75565	DOWN
NFIL3	-0.295454	17.6572	-2.5717	0.0102526	0.368607	-2.75691	NOT
UBXN11	0.246081	16.6745	2.57093	0.0102753	0.368607	-2.75866	NOT
ANKRD49	-0.148358	16.3681	-2.57062	0.0102844	0.368607	-2.75935	NOT
NME5	0.644872	14.6163	2.57014	0.0102987	0.368607	-2.76045	UP
PSMG1	-0.211517	17.591	-2.56927	0.0103244	0.368607	-2.76242	NOT
AC026202.3	0.368172	12.8272	2.56913	0.0103286	0.368607	-2.76274	NOT
ZBED1	0.142297	18.4132	2.56909	0.0103299	0.368607	-2.76283	NOT
AL158069.1	-1.30006	2.45099	-2.56906	0.0103307	0.368607	-2.76289	DOWN
SLC31A1	-0.165093	18.1603	-2.56888	0.010336	0.368607	-2.7633	NOT
S100A8	-0.780269	16.4758	-2.56882	0.0103377	0.368607	-2.76343	DOWN
MLIP-IT1	-1.41077	5.57243	-2.56851	0.0103469	0.368607	-2.76412	DOWN
ENC1	-0.24149	18.049	-2.56849	0.0103476	0.368607	-2.76418	NOT
AC007394.3	0.852742	1.25871	2.56844	0.0103489	0.368607	-2.76428	UP
RP11-392A14.9	-1.08031	4.82155	-2.56838	0.0103509	0.368607	-2.76444	DOWN
RP11-169K16.4	-1.23099	7.96995	-2.56832	0.0103527	0.368607	-2.76457	DOWN
NEK9	0.141623	17.5103	2.56823	0.0103553	0.368607	-2.76477	NOT
MARS	-0.117467	18.264	-2.56748	0.0103777	0.368607	-2.76647	NOT
CTD-2013N17.6	0.293563	14.2298	2.56739	0.0103803	0.368607	-2.76667	NOT
MIR5192	-1.40844	2.97233	-2.56732	0.0103824	0.368607	-2.76682	DOWN
MANSC1	-0.248445	17.4025	-2.56728	0.0103836	0.368607	-2.76692	NOT
UBXN10-AS1	0.527723	14.7475	2.56725	0.0103844	0.368607	-2.76698	NOT
OXA1L	0.1158	18.9759	2.56661	0.0104033	0.368607	-2.76841	NOT
RPL27A	0.161445	20.7324	2.56659	0.0104039	0.368607	-2.76846	NOT
MPZL2	-0.334418	16.7423	-2.56636	0.0104109	0.368607	-2.76899	NOT
PFDN5	0.139274	20.3691	2.56611	0.0104184	0.368607	-2.76955	NOT
ASTN2-AS1	0.958766	2.46121	2.56609	0.010419	0.368607	-2.7696	UP
ANKS4B	-0.982108	3.32168	-2.5656	0.0104335	0.368607	-2.77069	DOWN
UBE2D1	-0.16764	17.0005	-2.56521	0.0104451	0.368607	-2.77157	NOT
2022-03-02	0.15381	18.3414	2.56506	0.0104496	0.368607	-2.77191	NOT
RP4-669P10.20	0.429603	13.4413	2.56505	0.0104501	0.368607	-2.77195	NOT
SLC25A13	-0.16873	17.3199	-2.56449	0.0104668	0.368883	-2.77321	NOT
PVRL4	-0.2889	18.8102	-2.56421	0.0104751	0.368883	-2.77383	NOT
PCSK6	0.462841	15.1973	2.56347	0.0104975	0.369366	-2.77551	NOT
CLRN1-AS1	1.13343	7.18068	2.56275	0.0105192	0.369828	-2.77714	UP
IFT43	0.178467	16.6359	2.5621	0.0105387	0.370211	-2.7786	NOT
RP11-21B23.2	-1.12394	2.0491	-2.56148	0.0105573	0.370559	-2.77998	DOWN
RP11-424E7.3	-0.733096	1.17526	-2.56086	0.0105763	0.370633	-2.7814	DOWN
ZNF503-AS1	-0.783144	8.86491	-2.56084	0.0105767	0.370633	-2.78143	DOWN
RP11-432M8.17	1.5026	4.40896	2.56028	0.0105937	0.370774	-2.7827	UP
NTSR1	-1.09733	7.43601	-2.56014	0.010598	0.370774	-2.78301	DOWN
RP13-228J13.6	-1.10031	3.57128	-2.559	0.0106326	0.371138	-2.78558	DOWN
OR52N3P	-0.839004	1.4628	-2.55889	0.010636	0.371138	-2.78583	DOWN
C11orf16	0.787324	10.0041	2.55882	0.010638	0.371138	-2.78598	UP
HPS4	0.124828	16.1529	2.55866	0.010643	0.371138	-2.78635	NOT
AGO2	-0.241972	16.3967	-2.55768	0.0106729	0.371625	-2.78856	NOT
GFOD2	-0.134247	16.2569	-2.55742	0.0106806	0.371625	-2.78913	NOT
PCAT18	1.1979	11.8185	2.55735	0.010683	0.371625	-2.7893	UP
RP11-94C24.13	0.606754	10.7097	2.55664	0.0107046	0.371861	-2.79089	UP
SCRN1	-0.300953	18.1062	-2.55656	0.0107071	0.371861	-2.79108	NOT
AL590762.7	-1.2299	7.95625	-2.5555	0.0107394	0.372681	-2.79345	DOWN
RP11-150O12.3	1.0785	11.8935	2.55473	0.0107631	0.373103	-2.79518	UP
RP11-404E16.1	-1.33686	5.19032	-2.55454	0.010769	0.373103	-2.79561	DOWN
MED12L	0.410952	11.2845	2.55337	0.0108049	0.374045	-2.79823	NOT
ACSM4	-0.912397	9.61788	-2.55297	0.0108173	0.374152	-2.79913	DOWN
HSPD1P2	-0.833519	1.84953	-2.55236	0.0108363	0.374152	-2.80051	DOWN
GMPR2	0.137099	18.5768	2.5522	0.010841	0.374152	-2.80086	NOT
RP5-1070G24.2	1.47224	8.02783	2.55152	0.0108622	0.374152	-2.8024	UP
POTEKP	1.13326	13.6321	2.55142	0.0108651	0.374152	-2.8026	UP
CDCA7	-0.537066	14.6929	-2.55119	0.0108722	0.374152	-2.80312	NOT
RP11-395L14.18	-0.254492	13.3709	-2.55112	0.0108746	0.374152	-2.8033	NOT
COL6A4P1	-1.08568	4.95889	-2.55092	0.0108807	0.374152	-2.80374	DOWN
AL357075.1	-1.06029	1.43066	-2.55054	0.0108924	0.374152	-2.80458	DOWN
MAP2K6	0.278695	14.2779	2.55045	0.0108952	0.374152	-2.80478	NOT
MNX1-AS2	-1.53181	9.93085	-2.55004	0.0109079	0.374289	-2.8057	DOWN
RP11-13A1.1	-0.958664	6.38676	-2.54924	0.010933	0.37456	-2.80751	DOWN
EML6	-0.308773	11.1164	-2.54884	0.0109453	0.37456	-2.80839	NOT
CTD-2376I4.2	-0.249091	13.8965	-2.54877	0.0109475	0.37456	-2.80855	NOT
CTC-436K13.1	-0.894039	1.6368	-2.54867	0.0109507	0.37456	-2.80878	DOWN
MYL5	0.2493	15.5287	2.54781	0.0109774	0.374935	-2.8107	NOT
LINC01341	0.43283	12.513	2.54776	0.0109792	0.374935	-2.81082	NOT
RP11-433J8.1	1.08751	5.37551	2.54634	0.0110235	0.376052	-2.81399	UP
HSPA14	-0.147026	17.1923	-2.54616	0.0110294	0.376052	-2.81441	NOT
PSMD14	-0.14383	17.6235	-2.54574	0.0110425	0.376199	-2.81535	NOT
RP11-674P19.2	-1.0298	5.47854	-2.54529	0.0110566	0.376243	-2.81635	DOWN
FAM173B	-0.158994	16.9882	-2.54486	0.0110702	0.376243	-2.81732	NOT
PCSK7	-0.151564	14.5256	-2.54468	0.0110758	0.376243	-2.81771	NOT
PTPN18	0.136603	18.4266	2.54445	0.0110832	0.376243	-2.81824	NOT
RHOT1P1	1.44094	9.88981	2.54431	0.0110876	0.376243	-2.81856	UP
TRMT5	0.116199	16.5179	2.54386	0.0111019	0.376429	-2.81957	NOT
FN3K	0.248981	16.8636	2.54324	0.0111212	0.376572	-2.82094	NOT
FABP7P2	-0.893805	1.34021	-2.54275	0.0111369	0.376572	-2.82204	DOWN
RP11-349F21.3	1.45331	5.27656	2.54263	0.0111406	0.376572	-2.82231	UP
UGP2	-0.138822	18.5822	-2.54247	0.0111458	0.376572	-2.82267	NOT
PRPF18	-0.125005	17.0938	-2.54233	0.01115	0.376572	-2.82297	NOT
RAET1L	-1.39045	8.72776	-2.54193	0.0111628	0.376709	-2.82387	DOWN
SYNJ2BP	0.1781	17.1828	2.54111	0.0111888	0.377013	-2.8257	NOT
PICALM	-0.150033	19.3416	-2.5408	0.0111986	0.377013	-2.82639	NOT
RNU4-29P	1.58893	7.65251	2.54075	0.0112004	0.377013	-2.82651	UP
RP11-88I18.2	0.394359	10.46	2.54054	0.011207	0.377013	-2.82698	NOT
RP6-24A23.7	1.15875	5.01943	2.54003	0.0112232	0.377239	-2.82811	UP
TMEM26-AS1	1.00053	10.8471	2.53978	0.0112313	0.377239	-2.82868	UP
CTD-2510F5.4	-0.4395	16.5395	-2.53869	0.0112661	0.378095	-2.83111	NOT
TRGJP1	-1.03459	1.39271	-2.53842	0.0112747	0.378095	-2.83171	DOWN
C10orf107	0.615954	12.5613	2.5381	0.0112849	0.378095	-2.83242	UP
CCDC92	0.129482	16.8996	2.53762	0.0113004	0.378095	-2.8335	NOT
RP11-383C5.3	0.562349	9.48602	2.53735	0.011309	0.378095	-2.8341	NOT
BATF	0.361159	17.7699	2.53695	0.0113218	0.378095	-2.83499	NOT
TSPY26P	0.270612	15.9222	2.53693	0.0113227	0.378095	-2.83505	NOT
ARHGAP42P1	0.678449	1.15335	2.53618	0.0113467	0.378095	-2.83671	UP
SARM1	0.283626	13.4148	2.53614	0.0113479	0.378095	-2.8368	NOT
MRPL13	-0.209134	17.8241	-2.53604	0.0113512	0.378095	-2.83703	NOT
RP11-76P2.4	1.06264	9.67203	2.53596	0.0113538	0.378095	-2.83721	UP
AC027319.3	-1.06551	1.6645	-2.53377	0.0114245	0.379627	-2.84208	DOWN
EAPP	0.139418	18.8703	2.53373	0.0114259	0.379627	-2.84218	NOT
IL27	-0.605195	11.305	-2.53284	0.0114546	0.379627	-2.84415	DOWN
GJA1	0.44307	20.0412	2.53231	0.011472	0.379627	-2.84535	NOT
SRSF5	0.169556	19.3359	2.53223	0.0114746	0.379627	-2.84553	NOT
RP11-53B2.5	0.64284	12.9581	2.53216	0.0114769	0.379627	-2.84568	UP
NUDT15	-0.161757	17.6906	-2.53192	0.0114847	0.379627	-2.84622	NOT
HMGB1P45	-0.795907	1.26085	-2.53187	0.0114863	0.379627	-2.84632	DOWN
ELP2	0.309355	18.3199	2.53187	0.0114864	0.379627	-2.84633	NOT
RP4-666F24.3	1.36895	4.24491	2.53176	0.01149	0.379627	-2.84658	UP
PCDHB16	-0.382504	14.3579	-2.5314	0.0115015	0.379627	-2.84736	NOT
CCT5P1	-1.02398	6.23056	-2.53127	0.011506	0.379627	-2.84767	DOWN
POMGNT2	0.167379	17.6859	2.52984	0.0115524	0.380784	-2.85083	NOT
FAM134C	0.138991	18.7969	2.52945	0.0115652	0.380784	-2.8517	NOT
RINT1	-0.131545	16.9632	-2.52934	0.011569	0.380784	-2.85196	NOT
CTD-2583A14.11	0.28504	16.953	2.52891	0.011583	0.380784	-2.85291	NOT
RP1-145M24.1	-1.11	7.38968	-2.52884	0.0115854	0.380784	-2.85308	DOWN
HIVEP3	0.198453	15.473	2.52832	0.0116022	0.381044	-2.85422	NOT
IRS4	1.13682	3.68424	2.52758	0.0116266	0.381552	-2.85586	UP
DUSP15	0.541515	13.353	2.52726	0.0116373	0.381611	-2.85659	NOT
LINC00574	0.840806	9.0949	2.52697	0.0116467	0.381628	-2.85722	UP
BOD1	0.133845	19.0111	2.52658	0.0116595	0.381734	-2.85808	NOT
AASDHPPT	-0.157523	17.1887	-2.52633	0.0116678	0.381734	-2.85864	NOT
CENPN	-0.279936	15.727	-2.52582	0.0116846	0.381969	-2.85977	NOT
BORA	-0.226748	15.0861	-2.52558	0.0116928	0.381969	-2.86032	NOT
SMCO4	-0.285767	17.5483	-2.52483	0.0117176	0.382168	-2.86199	NOT
ARID1B	-0.13452	16.989	-2.52443	0.0117308	0.382168	-2.86287	NOT
FOXJ1	1.07444	12.4143	2.52443	0.0117309	0.382168	-2.86288	UP
CCDC88C	0.219676	16.7779	2.52432	0.0117345	0.382168	-2.86312	NOT
RP6-24A23.6	0.870449	1.12186	2.52387	0.0117494	0.382289	-2.86412	UP
EIF3LP2	0.686862	10.6073	2.52367	0.011756	0.382289	-2.86456	UP
KCNE1	0.830273	7.83343	2.52293	0.0117807	0.38254	-2.8662	UP
AC005785.2	0.262393	13.0842	2.5229	0.0117816	0.38254	-2.86626	NOT
CLSTN2	0.695155	16.668	2.52259	0.011792	0.382589	-2.86696	UP
BEX1	1.24	13.1493	2.52203	0.0118107	0.382705	-2.8682	UP
C14orf93	0.133613	15.8969	2.52189	0.0118154	0.382705	-2.86851	NOT
PCNAP3	-0.928058	1.93596	-2.52168	0.0118223	0.382705	-2.86897	DOWN
RP13-895J2.6	-0.702016	1.04062	-2.52115	0.0118401	0.38285	-2.87015	DOWN
PGR	0.922978	15.1904	2.52099	0.0118453	0.38285	-2.8705	UP
USP19	0.124577	18.0169	2.52036	0.0118664	0.38285	-2.87189	NOT
VN1R34P	0.78554	1.35721	2.52018	0.0118724	0.38285	-2.87229	UP
APOH	-0.885837	1.54041	-2.51997	0.0118796	0.38285	-2.87277	DOWN
RFC3	-0.193915	17.138	-2.51959	0.0118923	0.38285	-2.87361	NOT
PCDHB2	-0.519174	14.5828	-2.51944	0.0118973	0.38285	-2.87393	NOT
IGF2R	-0.175774	17.8853	-2.51941	0.0118982	0.38285	-2.874	NOT
RP11-492D6.3	-1.07792	4.37974	-2.5189	0.0119155	0.383117	-2.87513	DOWN
STEAP1	0.348468	16.7597	2.51787	0.0119501	0.383448	-2.87741	NOT
HAGLROS	-0.526907	13.1646	-2.51772	0.0119554	0.383448	-2.87776	NOT
RP11-544M22.8	-1.01808	8.74139	-2.51728	0.01197	0.383448	-2.87872	DOWN
PCDHB12	-0.303154	12.8124	-2.5171	0.0119761	0.383448	-2.87912	NOT
RP11-156K13.2	-0.866492	1.33798	-2.51681	0.0119861	0.383448	-2.87978	DOWN
RP11-44M6.1	-1.07834	2.3757	-2.51675	0.011988	0.383448	-2.8799	DOWN
MIR744	1.67589	6.77145	2.51623	0.0120056	0.383448	-2.88105	UP
FLJ31104	0.488841	10.5944	2.5162	0.0120067	0.383448	-2.88112	NOT
BCHE	-0.636218	12.0652	-2.51581	0.0120199	0.383448	-2.88198	DOWN
PRR15	0.632242	17.7305	2.51572	0.0120229	0.383448	-2.88218	UP
CTD-2545H1.1	1.05758	2.37245	2.51519	0.0120409	0.383448	-2.88335	UP
RP11-326C3.7	0.27743	14.9941	2.51503	0.0120463	0.383448	-2.88371	NOT
CFAP43	0.411997	13.1353	2.5149	0.0120508	0.383448	-2.884	NOT
CPA4	-0.667034	13.0969	-2.51434	0.0120698	0.383448	-2.88523	DOWN
DPY19L2P4	1.26909	10.3659	2.51414	0.0120765	0.383448	-2.88567	UP
TAGLN2P1	-0.344927	13.7477	-2.51399	0.0120816	0.383448	-2.886	NOT
KRT2	-1.18171	6.05483	-2.51377	0.0120893	0.383448	-2.8865	DOWN
AOX2P	1.03632	8.30433	2.51357	0.0120959	0.383448	-2.88693	UP
RP1-225E12.3	1.09839	5.44908	2.51341	0.0121014	0.383448	-2.88729	UP
OTULIN	-0.146142	16.1131	-2.51269	0.012126	0.383448	-2.88888	NOT
SEMA5B	-0.328128	12.8855	-2.51268	0.0121262	0.383448	-2.8889	NOT
PGAM1P1	-0.896693	1.5723	-2.51251	0.0121321	0.383448	-2.88927	DOWN
ZHX1	-0.175788	17.4483	-2.51217	0.0121437	0.383448	-2.89002	NOT
LINC01301	-0.325294	12.019	-2.51196	0.0121511	0.383448	-2.8905	NOT
CAP2	0.308285	17.3234	2.51164	0.0121618	0.383448	-2.89119	NOT
SLC25A5	-0.151167	21.7738	-2.51162	0.0121626	0.383448	-2.89125	NOT
TTLL4	-0.236698	16.2917	-2.51138	0.0121707	0.383448	-2.89177	NOT
FAM63A	0.247131	18.3397	2.51123	0.0121761	0.383448	-2.89211	NOT
AC017104.6	0.318095	13.6182	2.51082	0.0121901	0.383609	-2.89302	NOT
FABP6	-1.39677	9.62876	-2.50995	0.01222	0.384266	-2.89493	DOWN
RP11-415H23.4	-0.934164	1.33661	-2.50928	0.012243	0.38445	-2.89641	DOWN
TET3	-0.195177	16.2096	-2.50887	0.0122573	0.38445	-2.89733	NOT
DEAF1	0.177877	17.3735	2.50865	0.0122646	0.38445	-2.8978	NOT
EIF4EBP1	-0.315427	19.574	-2.50817	0.0122813	0.38445	-2.89886	NOT
RP11-996F15.4	0.609311	12.7405	2.50811	0.0122835	0.38445	-2.899	UP
RP11-440E5.1	-1.67048	8.56805	-2.50802	0.0122866	0.38445	-2.8992	DOWN
RP11-739L10.1	0.36114	13.1044	2.50796	0.0122886	0.38445	-2.89933	NOT
NCS1	-0.260303	16.6177	-2.5072	0.012315	0.384996	-2.90101	NOT
HSPH1	-0.200968	18.6304	-2.50671	0.0123318	0.385095	-2.90208	NOT
AC009961.3	0.230469	12.3421	2.50641	0.0123423	0.385095	-2.90275	NOT
RP11-488P3.1	0.611967	11.6172	2.50592	0.0123594	0.385095	-2.90383	UP
B4GALNT4	0.331421	17.1641	2.50585	0.0123616	0.385095	-2.90397	NOT
RXFP2	-0.686657	1.38967	-2.50581	0.012363	0.385095	-2.90407	DOWN
RP11-271M24.2	1.02279	7.83884	2.50531	0.0123804	0.385283	-2.90517	UP
LINC00511	-0.474442	12.8382	-2.50483	0.0123971	0.385283	-2.90622	NOT
CDH7	1.19347	6.81444	2.5047	0.0124017	0.385283	-2.90651	UP
NRIP1	0.318178	18.0722	2.50442	0.0124117	0.385283	-2.90714	NOT
SPDYC	-1.61754	9.47515	-2.50431	0.0124153	0.385283	-2.90737	DOWN
POLR2C	-0.129549	18.351	-2.50388	0.0124302	0.385283	-2.90831	NOT
DLL4	-0.225186	15.8148	-2.50321	0.0124537	0.385283	-2.9098	NOT
BEND3	-0.260692	14.707	-2.50319	0.0124545	0.385283	-2.90985	NOT
IP6K1	0.116031	18.0486	2.5031	0.0124575	0.385283	-2.91004	NOT
RN7SL221P	-1.17533	10.984	-2.50306	0.0124589	0.385283	-2.91012	DOWN
AC125238.2	-0.97645	3.14083	-2.50254	0.0124772	0.385569	-2.91127	DOWN
RP11-546O6.4	-0.927161	2.29115	-2.50222	0.0124886	0.385644	-2.91199	DOWN
CTD-2005H7.2	1.26511	9.33114	2.50113	0.0125267	0.386543	-2.91437	UP
BTF3P4	1.08248	9.10418	2.50027	0.0125569	0.387198	-2.91627	UP
TMEM145	0.647198	13.5179	2.49969	0.0125773	0.387547	-2.91754	UP
NXN	-0.295587	16.6352	-2.49926	0.0125927	0.387743	-2.9185	NOT
RP11-456O19.5	-0.6926	0.900023	-2.49881	0.0126086	0.387928	-2.91948	DOWN
POU3F2	-0.986582	5.4655	-2.49858	0.0126168	0.387928	-2.91999	DOWN
SLC16A6	0.540684	16.4933	2.49822	0.0126295	0.388042	-2.92078	NOT
CLIC4	-0.210663	20.0228	-2.49762	0.0126509	0.388419	-2.92211	NOT
SNTN	1.20357	6.96206	2.49721	0.0126651	0.388577	-2.92299	UP
RPGRIP1L	-0.175494	14.589	-2.49616	0.0127026	0.388612	-2.92531	NOT
RP1-234P15.4	0.241767	12.034	2.49599	0.0127088	0.388612	-2.92569	NOT
ENO1P2	-0.708286	1.0821	-2.49594	0.0127105	0.388612	-2.9258	DOWN
COG4	-0.135465	17.926	-2.49564	0.0127211	0.388612	-2.92645	NOT
SPEF2	0.287314	14.1962	2.4954	0.0127297	0.388612	-2.92698	NOT
PPP3R1	-0.106384	18.5641	-2.49539	0.0127301	0.388612	-2.927	NOT
SULT1B1	-0.644243	9.6945	-2.49538	0.0127304	0.388612	-2.92702	DOWN
SFPQ	0.0966477	19.8645	2.49515	0.0127387	0.388612	-2.92753	NOT
LINC01133	-1.06531	11.6998	-2.49461	0.0127578	0.388646	-2.9287	DOWN
RP5-1173A5.1	0.910942	1.86926	2.49399	0.0127801	0.388646	-2.93007	UP
RP11-536K7.3	-0.216706	13.4418	-2.49394	0.0127817	0.388646	-2.93017	NOT
RP11-963H4.2	0.856621	1.45143	2.4939	0.0127831	0.388646	-2.93026	UP
AC010136.2	0.821608	11.3876	2.49385	0.0127851	0.388646	-2.93038	UP
SRD5A3-AS1	-0.225271	12.5088	-2.49305	0.0128138	0.389243	-2.93214	NOT
KRT8P23	-1.08662	6.50685	-2.49244	0.0128357	0.389491	-2.93347	DOWN
HSD3B7	0.236592	17.6123	2.49186	0.0128563	0.389491	-2.93473	NOT
RPS9	0.176418	21.3557	2.4915	0.0128695	0.389491	-2.93553	NOT
CETN4P	-0.972781	10.5158	-2.49139	0.0128735	0.389491	-2.93577	DOWN
FANCD2	-0.214556	15.8506	-2.4912	0.0128803	0.389491	-2.93619	NOT
TRPV3	-0.675219	10.0737	-2.49098	0.0128882	0.389491	-2.93667	DOWN
CACNA1G-AS1	0.988942	8.31747	2.49091	0.0128906	0.389491	-2.93682	UP
RP1	1.03799	8.2102	2.4899	0.0129273	0.389491	-2.93904	UP
IPO7P1	-1.0532	2.61972	-2.48985	0.0129288	0.389491	-2.93914	DOWN
RP11-339D23.1	-1.14454	2.57338	-2.48984	0.0129295	0.389491	-2.93918	DOWN
TEX41	-0.513214	8.51791	-2.48919	0.0129527	0.389491	-2.94058	NOT
IGHV1OR15-3	1.2135	2.78858	2.48875	0.0129689	0.389491	-2.94156	UP
FBXO5	-0.235779	15.8824	-2.48848	0.0129785	0.389491	-2.94214	NOT
CPT1C	-0.266152	13.6234	-2.48845	0.0129799	0.389491	-2.94222	NOT
RAET1E	-0.548093	12.3536	-2.48797	0.012997	0.389491	-2.94326	NOT
RP11-157D23.2	-1.22335	4.61371	-2.48779	0.0130038	0.389491	-2.94366	DOWN
MED29	0.121569	18.9031	2.48712	0.013028	0.389491	-2.94512	NOT
SFRP5	1.27877	6.503	2.48688	0.0130367	0.389491	-2.94564	UP
RP11-976B16.1	0.847312	8.05453	2.48673	0.0130421	0.389491	-2.94597	UP
RP11-318K12.2	0.803665	1.24628	2.48656	0.0130487	0.389491	-2.94636	UP
TMC3	0.785773	10.4362	2.48645	0.0130523	0.389491	-2.94658	UP
THTPA	0.228592	15.7039	2.48643	0.0130532	0.389491	-2.94663	NOT
AC005702.4	-1.48908	10.5638	-2.48626	0.0130592	0.389491	-2.947	DOWN
RP11-180M15.3	-1.48646	5.87078	-2.48615	0.0130635	0.389491	-2.94725	DOWN
RP11-500M8.6	-1.15388	3.55034	-2.48603	0.0130679	0.389491	-2.94751	DOWN
RNU6-1266P	1.61615	8.35304	2.4859	0.0130727	0.389491	-2.9478	UP
NAA50	-0.143171	19.0723	-2.48572	0.0130792	0.389491	-2.94819	NOT
NOSTRIN	0.394223	16.2374	2.48558	0.0130844	0.389491	-2.9485	NOT
IFNK	-0.867154	1.68986	-2.48555	0.0130853	0.389491	-2.94856	DOWN
TNNI3	1.21462	10.4527	2.48473	0.0131153	0.390112	-2.95035	UP
RP11-225N10.1	-1.0956	3.59248	-2.48392	0.0131452	0.390731	-2.95213	DOWN
RUNX1	0.208862	18.0343	2.48333	0.0131668	0.3911	-2.95341	NOT
UPRT	-0.122291	16.8677	-2.48203	0.0132144	0.392244	-2.95624	NOT
HEBP2	-0.178026	17.4981	-2.48156	0.013232	0.392266	-2.95728	NOT
PUS10	-0.150995	14.9362	-2.48152	0.0132334	0.392266	-2.95737	NOT
YME1L1	-0.128435	19.2087	-2.47987	0.0132945	0.393553	-2.96097	NOT
CARNS1	0.246406	12.5659	2.47985	0.0132952	0.393553	-2.96101	NOT
GALNT16	0.448982	14.7464	2.47914	0.0133216	0.394062	-2.96256	NOT
GATA3	0.549522	21.2507	2.47718	0.0133943	0.39559	-2.96682	NOT
TMC3-AS1	0.331454	12.9658	2.47703	0.0133999	0.39559	-2.96715	NOT
ALOX15	-0.787405	12.1381	-2.4768	0.0134087	0.39559	-2.96767	DOWN
RP11-449J21.5	0.582309	11.7359	2.47676	0.0134101	0.39559	-2.96775	NOT
RSPH4A	0.353868	12.5743	2.47617	0.0134321	0.395965	-2.96903	NOT
INPP4B	0.405994	16.1913	2.47492	0.013479	0.396761	-2.97176	NOT
TPRG1-AS2	1.45849	7.53762	2.47477	0.0134847	0.396761	-2.97209	UP
BAG1	0.221571	17.9755	2.47457	0.0134922	0.396761	-2.97252	NOT
SLC6A9	-0.320751	16.4751	-2.47389	0.0135178	0.396761	-2.974	NOT
TDO2	-0.514067	13.2547	-2.47386	0.013519	0.396761	-2.97408	NOT
RABIF	-0.143008	17.7789	-2.47364	0.013527	0.396761	-2.97454	NOT
GPR139	1.52136	5.24478	2.47349	0.0135326	0.396761	-2.97486	UP
IGKV1OR-3	1.37613	4.02038	2.47348	0.0135331	0.396761	-2.97489	UP
RP11-723O4.9	0.402291	13.597	2.47279	0.0135592	0.397178	-2.9764	NOT
AC092865.1	-0.961839	1.46061	-2.47261	0.0135658	0.397178	-2.97678	DOWN
HOXA11-AS1_5	-1.43747	4.48187	-2.47152	0.0136072	0.397983	-2.97916	DOWN
RP13-379L11.4	-1.10865	2.54987	-2.47139	0.0136119	0.397983	-2.97943	DOWN
PARD6B	0.41631	17.129	2.47063	0.0136409	0.398181	-2.9811	NOT
HAGLR	-0.375548	14.6902	-2.47041	0.0136493	0.398181	-2.98157	NOT
C14orf79	0.213707	16.3336	2.47032	0.0136525	0.398181	-2.98176	NOT
PVRL2	0.201311	20.2902	2.47024	0.0136558	0.398181	-2.98195	NOT
MST1L	0.690272	9.82723	2.46938	0.0136883	0.398496	-2.98381	UP
PLCD3	0.294327	16.3329	2.46919	0.0136955	0.398496	-2.98422	NOT
SYNJ1	-0.173663	15.4523	-2.46895	0.0137047	0.398496	-2.98475	NOT
SPRY3	-0.196695	12.6704	-2.46873	0.013713	0.398496	-2.98522	NOT
RHOV	-0.378689	17.9855	-2.46873	0.013713	0.398496	-2.98522	NOT
RP11-730G20.1	1.6875	6.49542	2.46827	0.0137307	0.39874	-2.98623	UP
CTD-2132N18.4	0.306092	14.6518	2.4675	0.0137599	0.399187	-2.98789	NOT
ATP7B	0.372547	15.8985	2.46705	0.0137771	0.399187	-2.98886	NOT
RNF185	0.122808	18.0377	2.46655	0.0137963	0.399187	-2.98995	NOT
EIF3E	-0.173547	20.1075	-2.46621	0.0138092	0.399187	-2.99069	NOT
RP3-483K16.4	0.591043	14.6245	2.46617	0.0138108	0.399187	-2.99077	UP
SGPL1	0.159554	18.4663	2.46609	0.0138139	0.399187	-2.99095	NOT
XXbac-BPG294E21.9	-1.08935	8.2203	-2.4659	0.0138214	0.399187	-2.99137	DOWN
CNTD1	0.291992	13.8142	2.46577	0.0138262	0.399187	-2.99165	NOT
PAF1	0.132934	19.3385	2.4654	0.0138403	0.399187	-2.99244	NOT
RAP2A	-0.190584	17.3801	-2.46536	0.0138422	0.399187	-2.99255	NOT
RP1-111C20.4	-0.20743	12.7954	-2.46519	0.0138485	0.399187	-2.99291	NOT
RP4-682C21.2	0.328174	12.3124	2.4648	0.0138636	0.39919	-2.99376	NOT
IGLV2-18	1.17208	14.0139	2.46452	0.0138741	0.39919	-2.99435	UP
CMAS	-0.16208	18.7586	-2.46445	0.0138769	0.39919	-2.99451	NOT
PCDHB6	-0.464491	12.889	-2.46369	0.0139063	0.39919	-2.99616	NOT
SH3BP2	-0.147524	16.3489	-2.46343	0.0139164	0.39919	-2.99673	NOT
LOC401913	1.13205	10.7034	2.46327	0.0139226	0.39919	-2.99708	UP
ACAN	-0.515191	12.5496	-2.46282	0.01394	0.39919	-2.99805	NOT
TUBA3C	1.25283	4.52569	2.46279	0.0139411	0.39919	-2.99811	UP
KYNU	-0.453705	13.4184	-2.46204	0.01397	0.39919	-2.99973	NOT
ST14	-0.237771	19.5002	-2.46178	0.01398	0.39919	-3.00029	NOT
AC005336.4	1.22516	10.5425	2.46169	0.0139837	0.39919	-3.0005	UP
CTTNBP2	0.462869	12.8213	2.46165	0.0139851	0.39919	-3.00058	NOT
PARPBP	-0.248926	14.9	-2.46162	0.0139861	0.39919	-3.00064	NOT
TOX4	0.106822	18.1225	2.46104	0.014009	0.39919	-3.00191	NOT
RNU1-122P	-1.31428	11.0615	-2.46092	0.0140135	0.39919	-3.00216	DOWN
RP13-631K18.5	-1.34918	5.78553	-2.46087	0.0140154	0.39919	-3.00227	DOWN
NKX2-3	-1.23163	3.62403	-2.46067	0.0140234	0.39919	-3.00271	DOWN
INSIG2	-0.154379	17.4205	-2.46026	0.0140389	0.39919	-3.00358	NOT
HNRNPCP1	0.269144	13.9168	2.46009	0.0140459	0.39919	-3.00397	NOT
GAS2	0.361786	11.9042	2.45984	0.0140556	0.39919	-3.00451	NOT
AF127577.13	1.10315	7.10347	2.4597	0.014061	0.39919	-3.00481	UP
CA12	0.619765	19.4124	2.45953	0.0140675	0.39919	-3.00517	UP
FUT8	0.261791	17.7194	2.45896	0.0140898	0.39919	-3.00641	NOT
CASC5	-0.307771	14.6553	-2.45893	0.0140909	0.39919	-3.00647	NOT
RP11-552D8.1	1.02463	3.1396	2.45854	0.0141061	0.39919	-3.00731	UP
AARS	-0.172444	19.5005	-2.45833	0.0141144	0.39919	-3.00777	NOT
ADAMTS3	-0.335684	12.4835	-2.45831	0.0141151	0.39919	-3.00781	NOT
CTD-2538A21.1	1.09726	3.15384	2.4583	0.0141156	0.39919	-3.00783	UP
RPL29	0.159138	22.2915	2.45822	0.0141185	0.39919	-3.008	NOT
RP11-260E18.1	0.770964	10.6382	2.4573	0.0141548	0.399951	-3.01	UP
BTF3P14	-0.93377	1.75275	-2.45664	0.0141807	0.400419	-3.01143	DOWN
THEM6	-0.250676	18.465	-2.45585	0.0142118	0.400663	-3.01314	NOT
DLG5-AS1	0.289381	14.9435	2.45579	0.0142138	0.400663	-3.01325	NOT
KCMF1	-0.113082	17.49	-2.45556	0.0142229	0.400663	-3.01375	NOT
RP11-163O19.8	0.861392	1.97862	2.45547	0.0142266	0.400663	-3.01396	UP
OR7E14P	0.257429	15.3296	2.45505	0.0142432	0.400714	-3.01487	NOT
RP11-359K18.3	-0.967544	2.68698	-2.45493	0.014248	0.400714	-3.01513	DOWN
RP11-381P6.1	1.35478	8.1906	2.45471	0.0142565	0.400714	-3.01559	UP
MLN	-1.26225	4.26518	-2.45429	0.014273	0.400914	-3.0165	DOWN
RP11-132N15.1	-0.87347	1.38959	-2.45403	0.0142835	0.400946	-3.01707	DOWN
OR13I1P	-0.671237	1.12874	-2.45362	0.0142996	0.401038	-3.01795	DOWN
PCDHGB3	-0.594488	10.8208	-2.45346	0.0143058	0.401038	-3.01829	DOWN
NPY5R	1.29371	9.23278	2.45323	0.0143148	0.401038	-3.01878	UP
RNU5A-7P	-0.95852	1.43048	-2.45269	0.0143362	0.401376	-3.01995	DOWN
KIAA0319L	0.174285	18.1857	2.45193	0.0143665	0.401765	-3.0216	NOT
RP11-53O19.1	0.787379	15.5186	2.45187	0.0143688	0.401765	-3.02172	UP
NCBP1	-0.121865	17.8021	-2.45127	0.0143925	0.402166	-3.02301	NOT
EPHA3	-0.440666	13.4643	-2.45071	0.0144149	0.402259	-3.02423	NOT
RP11-327P2.6	1.31124	3.95207	2.45051	0.0144231	0.402259	-3.02467	UP
BRD7	-0.131262	17.2683	-2.45048	0.014424	0.402259	-3.02472	NOT
STMN1P1	0.654597	12.5886	2.44894	0.0144858	0.402514	-3.02805	UP
ZNF280A	-1.15967	3.18908	-2.44878	0.0144919	0.402514	-3.02838	DOWN
CELSR1	0.358522	18.2298	2.44876	0.0144928	0.402514	-3.02843	NOT
CYCS	-0.158383	18.9825	-2.44865	0.0144972	0.402514	-3.02867	NOT
RP11-480D4.6	1.03146	10.6701	2.44815	0.0145174	0.402514	-3.02975	UP
RIBC1	0.307975	14.5209	2.44807	0.0145203	0.402514	-3.02991	NOT
CTD-2017C7.2	0.426203	13.3374	2.44785	0.0145293	0.402514	-3.0304	NOT
SLC12A8	-0.227998	16.3832	-2.44774	0.0145335	0.402514	-3.03062	NOT
RP11-117L6.1	-0.884601	1.55396	-2.44771	0.014535	0.402514	-3.0307	DOWN
DYNLL1P7	-1.09398	2.25387	-2.4476	0.0145392	0.402514	-3.03093	DOWN
RP11-733C7.1	1.56318	7.1066	2.44674	0.0145739	0.402514	-3.03279	UP
PCDH9	-0.62076	9.04648	-2.44667	0.0145767	0.402514	-3.03294	DOWN
RP11-1157N2__B.2	1.41293	6.02339	2.44616	0.0145972	0.402514	-3.03403	UP
RP11-479O17.10	0.773345	3.08778	2.44581	0.0146112	0.402514	-3.03478	UP
RP11-669E14.4	1.40571	6.83464	2.44576	0.0146132	0.402514	-3.03489	UP
AC073310.4	-0.734616	1.26525	-2.4457	0.0146155	0.402514	-3.03501	DOWN
RNU6-126P	1.63704	6.90745	2.44568	0.0146166	0.402514	-3.03507	UP
PLEKHA8P1	-0.18176	15.0519	-2.44562	0.0146187	0.402514	-3.03519	NOT
SRSF8	-0.165932	18.0241	-2.44517	0.014637	0.402514	-3.03616	NOT
KRT78	-1.13018	3.46669	-2.44512	0.014639	0.402514	-3.03627	DOWN
MTM1	-0.152621	16.5664	-2.44476	0.0146538	0.402514	-3.03705	NOT
RP11-227L6.1	1.38475	6.84073	2.44474	0.0146543	0.402514	-3.03708	UP
SLC45A1	0.341525	14.0706	2.44457	0.0146611	0.402514	-3.03745	NOT
SRGAP3-AS2	1.36126	5.29591	2.44452	0.0146635	0.402514	-3.03757	UP
GALK2	-0.15138	15.3909	-2.44433	0.0146709	0.402514	-3.03797	NOT
AVPR1A	-0.286836	14.2048	-2.44351	0.014704	0.402514	-3.03973	NOT
ZNF202	-0.128077	15.7594	-2.44347	0.0147056	0.402514	-3.03981	NOT
PHF7	0.204116	14.9176	2.44346	0.0147064	0.402514	-3.03985	NOT
CTB-33G10.1	0.280755	13.3749	2.44335	0.0147108	0.402514	-3.04009	NOT
RP11-561I11.3	1.35527	5.63824	2.44292	0.0147281	0.402514	-3.041	UP
CH17-262O2.1	0.950002	2.66738	2.44241	0.0147489	0.402514	-3.0421	UP
XXcos-LUCA11.5	-1.28384	3.89445	-2.44218	0.0147583	0.402514	-3.0426	DOWN
FAM127B	-0.201256	19.3924	-2.44208	0.0147621	0.402514	-3.0428	NOT
DNMBP	0.269928	16.4298	2.44197	0.0147666	0.402514	-3.04304	NOT
RP11-810D13.1	1.01728	2.12175	2.44155	0.0147838	0.402514	-3.04395	UP
RP11-723O4.2	0.267287	13.4392	2.44142	0.0147889	0.402514	-3.04422	NOT
RP11-45A17.3	0.624924	9.50181	2.4411	0.014802	0.402514	-3.04491	UP
EIF2S2P2	-1.00729	2.96026	-2.44108	0.0148028	0.402514	-3.04495	DOWN
RPS24	0.153878	22.048	2.44107	0.0148034	0.402514	-3.04498	NOT
EIF2S2P3	0.563294	10.8476	2.44087	0.0148117	0.402514	-3.04542	NOT
EXT1	-0.159813	17.1941	-2.44058	0.0148232	0.402514	-3.04602	NOT
RP11-467D10.2	-1.14525	2.68854	-2.44026	0.0148364	0.402514	-3.04672	DOWN
VPS26B	-0.117613	17.8167	-2.44003	0.0148457	0.402514	-3.04721	NOT
SLC35A2	-0.141713	18.504	-2.43986	0.0148529	0.402514	-3.04759	NOT
DONSON	-0.196616	16.6535	-2.43893	0.014891	0.402514	-3.04958	NOT
GAN	-0.195997	14.3633	-2.43885	0.014894	0.402514	-3.04974	NOT
RBM24	0.752488	13.9113	2.43872	0.0148993	0.402514	-3.05002	UP
SNORA36B	-1.09593	1.90781	-2.43867	0.0149016	0.402514	-3.05014	DOWN
C2orf27B	0.821488	1.9138	2.43846	0.0149101	0.402514	-3.05059	UP
C11orf58	0.114359	18.5018	2.43839	0.0149131	0.402514	-3.05074	NOT
LINC00628	1.04595	8.44007	2.43829	0.0149169	0.402514	-3.05094	UP
RP11-413M3.4	-1.13204	7.60027	-2.43819	0.0149211	0.402514	-3.05116	DOWN
H1F0	0.221171	21.6477	2.43785	0.0149351	0.402638	-3.05189	NOT
RP11-373I8.1	1.37477	4.56433	2.4367	0.0149824	0.403659	-3.05436	UP
LALBA	-1.2012	2.50962	-2.43628	0.0149998	0.4037	-3.05526	DOWN
RP11-295P22.2	1.45052	9.50684	2.43608	0.0150079	0.4037	-3.05568	UP
TP73	0.366793	13.6279	2.43598	0.0150121	0.4037	-3.0559	NOT
RP3-436N22.3	-0.903716	1.85759	-2.43521	0.0150438	0.403871	-3.05755	DOWN
BAALC-AS1	-0.321754	13.3198	-2.43495	0.0150546	0.403871	-3.05811	NOT
SLC26A9	-1.05955	7.15568	-2.43482	0.0150602	0.403871	-3.0584	DOWN
RP11-770E5.3	-1.40133	5.52269	-2.43472	0.015064	0.403871	-3.0586	DOWN
CTD-2532D12.5	-0.64787	0.920146	-2.43469	0.0150656	0.403871	-3.05868	DOWN
CTAGE1	0.732446	2.23105	2.43424	0.015084	0.403972	-3.05963	UP
LLNLR-276H7.1	1.18856	5.117	2.43394	0.0150965	0.403972	-3.06027	UP
CIRBP	0.207312	19.7304	2.43353	0.0151135	0.403972	-3.06115	NOT
RPL23AP10	1.30275	5.02739	2.43342	0.0151181	0.403972	-3.06139	UP
AAED1	-0.157405	16.5139	-2.4334	0.0151191	0.403972	-3.06144	NOT
ECE2	-0.303573	15.1468	-2.43311	0.0151308	0.403972	-3.06204	NOT
ONECUT2	-1.0991	8.8525	-2.43301	0.0151353	0.403972	-3.06228	DOWN
CCDC62	0.335274	10.3284	2.43248	0.015157	0.404061	-3.06339	NOT
RP11-298I3.4	0.310652	13.3175	2.43218	0.0151695	0.404061	-3.06403	NOT
RP11-385E5.5	0.795307	1.61031	2.43216	0.0151706	0.404061	-3.06409	UP
ERP44	-0.113619	18.3011	-2.43194	0.0151797	0.404061	-3.06456	NOT
C11orf45	-0.251966	13.5988	-2.43128	0.0152071	0.404061	-3.06597	NOT
RBP3	0.913723	2.96054	2.43102	0.0152181	0.404061	-3.06653	UP
PLEKHH1	0.268065	14.7046	2.43098	0.0152196	0.404061	-3.06661	NOT
GLA	0.267975	18.5439	2.43087	0.0152245	0.404061	-3.06686	NOT
CIAPIN1P	0.972478	8.39717	2.43049	0.0152403	0.404061	-3.06766	UP
AC104655.3	0.864003	10.6965	2.43048	0.0152406	0.404061	-3.06768	UP
TMEM82	1.24497	5.40071	2.43044	0.0152423	0.404061	-3.06777	UP
TUBB2BP1	1.14885	4.43656	2.43016	0.0152542	0.404127	-3.06837	UP
ARHGEF9-IT1	-1.25934	3.62677	-2.42972	0.0152724	0.40436	-3.06931	DOWN
RP11-66N24.4	0.220272	11.9525	2.42916	0.0152959	0.404591	-3.0705	NOT
PVALB	1.21331	13.0907	2.42906	0.0153	0.404591	-3.07071	UP
AGFG1	-0.131814	17.5268	-2.42787	0.0153501	0.40536	-3.07326	NOT
DENND5A	0.129103	17.4847	2.4278	0.0153532	0.40536	-3.07342	NOT
ME3	0.285432	15.7684	2.42767	0.0153584	0.40536	-3.07368	NOT
PAK7	1.13533	7.7279	2.42717	0.0153798	0.40536	-3.07477	UP
RBMXL1	0.138833	16.4983	2.42709	0.0153829	0.40536	-3.07492	NOT
DPP9-AS1	0.416378	10.7824	2.42702	0.0153858	0.40536	-3.07507	NOT
KB-173C10.2	-1.26066	7.61341	-2.42679	0.0153958	0.405375	-3.07558	DOWN
DPY19L2P1	1.04873	7.47483	2.42622	0.0154199	0.40576	-3.07679	UP
SLC4A10	1.0044	7.92224	2.42532	0.015458	0.406188	-3.07872	UP
FGFR3	0.5342	16.0023	2.42519	0.0154631	0.406188	-3.07898	NOT
LINC00844	1.48185	5.30842	2.42506	0.015469	0.406188	-3.07927	UP
PADI2	-0.491209	17.1463	-2.4245	0.0154925	0.406188	-3.08046	NOT
HEATR3	-0.156886	17.0439	-2.42447	0.0154936	0.406188	-3.08051	NOT
XKR9	-0.704243	11.6275	-2.42428	0.0155019	0.406188	-3.08093	DOWN
RP5-1063M23.1	0.975377	7.59873	2.42427	0.0155024	0.406188	-3.08096	UP
NXPH3	0.442629	14.5075	2.42332	0.0155427	0.406995	-3.08298	NOT
S100A7	-1.79795	12.4561	-2.4221	0.0155948	0.40763	-3.08558	DOWN
TBC1D24	-0.181856	16.2662	-2.42204	0.0155971	0.40763	-3.0857	NOT
RP11-927P21.1	0.728948	10.4839	2.42192	0.0156023	0.40763	-3.08596	UP
SLC16A2	-0.285647	16.9434	-2.4217	0.0156116	0.40763	-3.08643	NOT
RP11-17A1.3	0.486238	10.8961	2.42136	0.0156263	0.40763	-3.08716	NOT
PIWIL4	-0.255	13.0763	-2.42101	0.0156411	0.40763	-3.0879	NOT
KRT33B	-0.91565	2.07437	-2.421	0.0156419	0.40763	-3.08793	DOWN
HKR1	0.14357	17.1528	2.42097	0.015643	0.40763	-3.08799	NOT
P2RY6	-0.340536	14.4635	-2.41996	0.0156862	0.408507	-3.09014	NOT
HEXIM1	0.189114	18.6611	2.41924	0.0157172	0.408807	-3.09168	NOT
FAM127A	-0.163451	20.165	-2.41918	0.0157197	0.408807	-3.0918	NOT
TPRXL	-0.750606	10.6887	-2.41897	0.0157287	0.408807	-3.09225	DOWN
ZNF496	0.139319	16.6297	2.41881	0.0157358	0.408807	-3.0926	NOT
RP11-9E17.1	0.241376	15.7423	2.41851	0.0157485	0.40889	-3.09323	NOT
AL022341.3	0.481086	13.3986	2.418	0.0157703	0.409114	-3.0943	NOT
RP4-784A16.2	-0.905118	1.90479	-2.41787	0.0157762	0.409114	-3.09459	DOWN
ARF1	-0.121649	22.1814	-2.41706	0.0158109	0.409275	-3.0963	NOT
MED15P4	1.64299	6.75583	2.41705	0.0158115	0.409275	-3.09633	UP
BRD4	0.110472	17.6692	2.4169	0.0158178	0.409275	-3.09664	NOT
FAM90A26	-0.915239	3.33444	-2.41684	0.0158206	0.409275	-3.09678	DOWN
HIPK4	0.489927	10.6232	2.41639	0.0158399	0.409527	-3.09773	NOT
SLC39A6	0.486148	21.9229	2.41524	0.0158898	0.410325	-3.10018	NOT
GNAI2P1	-0.983204	1.86338	-2.41524	0.0158899	0.410325	-3.10018	DOWN
RP11-475E11.9	1.23462	6.82705	2.41468	0.015914	0.410573	-3.10136	UP
KRT8P38	-0.962575	2.78688	-2.41456	0.0159195	0.410573	-3.10163	DOWN
FAM49B	-0.16958	17.7055	-2.41417	0.0159365	0.410573	-3.10247	NOT
PGRMC1	-0.160439	20.7868	-2.414	0.0159439	0.410573	-3.10282	NOT
YEATS2	-0.165403	16.6185	-2.41392	0.0159474	0.410573	-3.10299	NOT
GAPDHP37	1.1233	4.40264	2.4133	0.0159742	0.410899	-3.1043	UP
SPINT1	-0.172566	20.2997	-2.41319	0.0159792	0.410899	-3.10455	NOT
SMARCE1P6	0.932801	8.22288	2.41261	0.0160043	0.411299	-3.10577	UP
VGF	-0.879613	11.0581	-2.41192	0.0160347	0.411367	-3.10724	DOWN
RP11-517O13.1	0.842971	10.8246	2.41184	0.0160381	0.411367	-3.10741	UP
ZNF250	-0.161453	15.688	-2.41142	0.0160564	0.411367	-3.1083	NOT
MCM10	-0.39078	15.184	-2.41137	0.0160588	0.411367	-3.10841	NOT
TGFA	-0.391238	14.7542	-2.41093	0.0160779	0.411367	-3.10934	NOT
CDCA7L	-0.319151	16.2632	-2.4103	0.0161056	0.411367	-3.11068	NOT
RP11-265N7.1	0.828261	10.8855	2.41003	0.0161173	0.411367	-3.11125	UP
EPS15L1	0.130216	17.1633	2.40993	0.0161218	0.411367	-3.11146	NOT
AL133243.1	-0.202789	14.2979	-2.40973	0.0161304	0.411367	-3.11188	NOT
GABRR2	-0.588603	10.3474	-2.40938	0.0161457	0.411367	-3.11262	DOWN
RP11-803D5.4	-1.26717	6.57541	-2.40929	0.0161498	0.411367	-3.11281	DOWN
BMS1	-0.110927	17.4919	-2.40927	0.0161507	0.411367	-3.11285	NOT
CEMIP	-0.427449	15.1292	-2.40906	0.0161598	0.411367	-3.11329	NOT
ITIH6	0.720646	13.5439	2.40905	0.0161603	0.411367	-3.11332	UP
FOXN2	-0.204428	15.8345	-2.40904	0.0161609	0.411367	-3.11335	NOT
CTD-3214H19.4	1.05061	4.28912	2.4087	0.016176	0.411367	-3.11407	UP
CENPE	-0.314026	15.1902	-2.40864	0.0161784	0.411367	-3.11419	NOT
SURF6	-0.142969	17.5396	-2.40861	0.0161796	0.411367	-3.11425	NOT
ERH	0.120628	20.6852	2.40757	0.016226	0.412256	-3.11647	NOT
PNMA1	0.152415	18.6295	2.40686	0.0162571	0.412256	-3.11797	NOT
RN7SL748P	-1.21015	3.1294	-2.40686	0.0162571	0.412256	-3.11797	DOWN
MRPS21P2	-0.868262	1.35052	-2.40654	0.0162715	0.412256	-3.11865	DOWN
PGM5P4-AS1	1.06624	4.15237	2.40646	0.0162747	0.412256	-3.11881	UP
NKX2-2	-1.51269	5.92584	-2.40633	0.0162807	0.412256	-3.1191	DOWN
KPNA3	-0.141436	17.9038	-2.40613	0.0162893	0.412256	-3.1195	NOT
TTC36	0.664895	15.2892	2.406	0.0162953	0.412256	-3.11979	UP
TLR8-AS1	-1.0936	4.37877	-2.40584	0.0163024	0.412256	-3.12013	DOWN
S100A9	-0.717231	19.2678	-2.40565	0.0163107	0.412256	-3.12053	DOWN
SNORD127	1.56358	5.45242	2.40458	0.0163581	0.413046	-3.12279	UP
MIR6510	1.6018	4.35234	2.40452	0.0163612	0.413046	-3.12293	UP
RP11-93K22.6	1.23077	11.708	2.40362	0.0164013	0.413401	-3.12484	UP
UTS2R	1.15459	7.30667	2.40355	0.0164042	0.413401	-3.12497	UP
RAD17P1	1.33594	10.124	2.40355	0.0164042	0.413401	-3.12497	UP
RP11-68E19.2	-0.664422	1.09751	-2.40238	0.0164567	0.414438	-3.12746	DOWN
RP11-758P17.3	-0.681877	12.1704	-2.4022	0.0164647	0.414438	-3.12783	DOWN
LL0XNC01-105G4.3	-0.966423	1.75425	-2.40172	0.0164863	0.414738	-3.12885	DOWN
RNU6-1254P	-1.04878	1.79733	-2.40094	0.0165213	0.414795	-3.1305	DOWN
CLIP1-AS1	1.00471	6.28012	2.40093	0.0165214	0.414795	-3.13051	UP
EPB41L4B	-0.264715	16.1528	-2.40083	0.0165262	0.414795	-3.13073	NOT
RP11-508N12.2	-0.74218	1.76747	-2.4008	0.0165272	0.414795	-3.13078	DOWN
PLA2G1B	0.915702	10.1737	2.39973	0.0165756	0.415766	-3.13305	UP
RP11-774O3.3	0.274755	16.253	2.39944	0.0165886	0.415849	-3.13367	NOT
RP11-10O17.3	0.730071	11.6257	2.39871	0.0166215	0.416098	-3.13521	UP
FAM219A	-0.156222	17.1455	-2.39841	0.0166352	0.416098	-3.13585	NOT
AC018761.1	1.34118	3.56896	2.39837	0.0166366	0.416098	-3.13591	UP
RP5-1121H13.3	1.31366	4.0931	2.39821	0.016644	0.416098	-3.13626	UP
LDHAP7	-0.829514	13.1094	-2.39814	0.016647	0.416098	-3.1364	DOWN
ACIN1	0.101587	18.6495	2.39762	0.0166706	0.416266	-3.1375	NOT
RNU6-770P	-1.15472	2.22994	-2.39757	0.0166731	0.416266	-3.13762	DOWN
AP001347.6	0.319457	12.9347	2.39718	0.0166907	0.416461	-3.13844	NOT
KCNE2	-0.317411	12.8106	-2.39627	0.016732	0.416855	-3.14035	NOT
ANO5	0.721382	11.6455	2.39602	0.0167434	0.416855	-3.14089	UP
UBE2T	-0.284126	18.5603	-2.39596	0.0167458	0.416855	-3.141	NOT
B3GNT2	-0.14479	18.439	-2.39577	0.0167546	0.416855	-3.14141	NOT
NFE2	0.569077	12.3312	2.39576	0.0167551	0.416855	-3.14143	NOT
C11orf95	-0.165696	16.257	-2.39507	0.0167863	0.417391	-3.14288	NOT
STMND1	0.883768	14.4146	2.39472	0.0168023	0.417546	-3.14362	UP
CTD-2639E6.4	1.10647	10.0837	2.39418	0.016827	0.417917	-3.14476	UP
TMEM78	-0.933738	3.72375	-2.39386	0.0168415	0.418036	-3.14543	DOWN
ATHL1	0.429246	17.3074	2.39241	0.0169081	0.419114	-3.14849	NOT
C5orf60	0.8841	6.18021	2.39165	0.0169429	0.419114	-3.15009	UP
SCFD2	-0.115042	17.1725	-2.39106	0.0169698	0.419114	-3.15132	NOT
MBOAT1	0.32458	17.9648	2.39025	0.0170071	0.419114	-3.15303	NOT
RP11-120K24.4	0.833298	11.6865	2.39021	0.0170093	0.419114	-3.15313	UP
LINC00824	-0.898171	3.57407	-2.39017	0.017011	0.419114	-3.15321	DOWN
TRNT1	-0.126767	16.3374	-2.39002	0.0170177	0.419114	-3.15352	NOT
NRBF2	-0.122951	17.9593	-2.38934	0.0170493	0.419114	-3.15496	NOT
CD24P4	-0.966826	13.2304	-2.38929	0.0170516	0.419114	-3.15506	DOWN
LIN7C	0.129279	17.3787	2.38909	0.0170609	0.419114	-3.15549	NOT
A2ML1-AS1	-0.972451	2.01958	-2.38907	0.0170616	0.419114	-3.15551	DOWN
FNDC3CP	-0.834318	1.83687	-2.38892	0.0170686	0.419114	-3.15583	DOWN
CTD-2033D15.3	0.889111	15.9764	2.38891	0.0170692	0.419114	-3.15586	UP
SCARNA5	1.13824	11.0799	2.38862	0.0170826	0.419114	-3.15647	UP
WDR41	-0.120142	16.7592	-2.38861	0.0170829	0.419114	-3.15648	NOT
RAET1K	-0.984923	9.03401	-2.38849	0.0170884	0.419114	-3.15674	DOWN
IGSF1	0.954706	11.6126	2.38767	0.0171263	0.419114	-3.15846	UP
GAL	-0.726539	13.452	-2.38759	0.0171302	0.419114	-3.15864	DOWN
RP11-849N15.5	-0.750812	1.20787	-2.38741	0.0171385	0.419114	-3.15901	DOWN
SP6	-0.341277	15.6284	-2.38729	0.0171443	0.419114	-3.15927	NOT
FYTTD1	-0.121565	17.9796	-2.38714	0.017151	0.419114	-3.15958	NOT
CT62	1.01581	13.6765	2.38683	0.0171656	0.419114	-3.16024	UP
CTC-523E23.11	0.409258	14.397	2.38663	0.0171745	0.419114	-3.16064	NOT
SERTAD1	0.212485	17.5934	2.38617	0.0171961	0.419114	-3.16161	NOT
PSMD12	-0.166638	18.3572	-2.38615	0.017197	0.419114	-3.16166	NOT
ETNPPL	1.20335	7.70057	2.3858	0.0172133	0.419114	-3.16239	UP
DBNDD2	0.311549	14.9531	2.38563	0.0172215	0.419114	-3.16276	NOT
HMGB3P27	-0.686281	1.02408	-2.38562	0.0172217	0.419114	-3.16277	DOWN
RP11-443B20.1	-0.254134	14.2279	-2.38554	0.0172252	0.419114	-3.16293	NOT
MERTK	-0.214799	15.5061	-2.38542	0.0172309	0.419114	-3.16319	NOT
CTD-3020H12.4	0.881827	11.7615	2.38482	0.017259	0.419114	-3.16445	UP
TFF3	0.959597	19.8024	2.38463	0.0172681	0.419114	-3.16486	UP
RP11-430C1.1	-0.573472	0.965362	-2.38449	0.0172746	0.419114	-3.16515	NOT
FOXE1	1.02697	4.18959	2.38427	0.0172844	0.419114	-3.1656	UP
DHX58	0.224375	17.022	2.38409	0.0172933	0.419114	-3.16599	NOT
AKR7A3	0.628808	16.7979	2.3837	0.0173114	0.419114	-3.16681	UP
IGHV3-25	1.45172	7.07785	2.38351	0.01732	0.419114	-3.16719	UP
ATP6V1C2	-0.36246	14.286	-2.38351	0.0173204	0.419114	-3.16721	NOT
RP11-539I5.1	0.208428	15.428	2.38347	0.0173221	0.419114	-3.16728	NOT
ZNF90	-0.382515	13.3926	-2.38319	0.0173352	0.419114	-3.16787	NOT
ERBB4	0.855175	14.7775	2.38312	0.0173385	0.419114	-3.16802	UP
FRMD4A	-0.180616	15.393	-2.38311	0.0173392	0.419114	-3.16805	NOT
KRT71	1.02658	4.26004	2.38284	0.0173518	0.419114	-3.16861	UP
RP11-352D13.5	1.20202	6.19565	2.38277	0.0173548	0.419114	-3.16875	UP
RP11-874J12.3	0.980569	1.97874	2.38276	0.0173553	0.419114	-3.16877	UP
MIR4458HG	0.420348	13.9956	2.38271	0.0173576	0.419114	-3.16887	NOT
RP11-522I20.3	-0.20142	15.2968	-2.38264	0.017361	0.419114	-3.16903	NOT
JMY	-0.166983	16.1217	-2.38259	0.0173634	0.419114	-3.16913	NOT
RP11-475J5.4	-1.03576	9.56116	-2.38258	0.0173637	0.419114	-3.16915	DOWN
AC018804.7	0.767045	11.3988	2.38236	0.0173742	0.419131	-3.16962	UP
ARSG	0.291852	16.0353	2.38168	0.017406	0.419661	-3.17104	NOT
MTHFD2P7	-1.10025	5.34828	-2.38119	0.0174292	0.419746	-3.17207	DOWN
PHF20L1	-0.172261	16.11	-2.381	0.0174383	0.419746	-3.17247	NOT
RP11-672L10.2	-1.13464	5.49912	-2.38097	0.0174395	0.419746	-3.17253	DOWN
MAGED2	0.301311	22.1872	2.38078	0.0174486	0.419746	-3.17294	NOT
IGHV1-12	1.50318	10.5595	2.37974	0.0174975	0.420325	-3.17511	UP
NIPA2	-0.138976	17.874	-2.37963	0.0175025	0.420325	-3.17533	NOT
ZFP1	-0.142281	16.0645	-2.3795	0.0175088	0.420325	-3.17561	NOT
IGKV2OR22-3	1.48601	6.96323	2.37937	0.0175151	0.420325	-3.17589	UP
ST8SIA1	-0.396238	12.6893	-2.37881	0.0175414	0.420325	-3.17705	NOT
AC010761.6	0.659944	1.02243	2.37853	0.0175546	0.420325	-3.17764	UP
BRMS1L	-0.151227	15.577	-2.3784	0.0175606	0.420325	-3.1779	NOT
LINC01232	-0.252	13.0051	-2.37838	0.0175616	0.420325	-3.17795	NOT
HEXDC-IT1	0.518176	10.6206	2.37832	0.0175649	0.420325	-3.17809	NOT
PAPSS2	-0.368301	17.5157	-2.37784	0.0175876	0.420325	-3.17909	NOT
ISCA2P1	1.27536	7.5967	2.3778	0.0175891	0.420325	-3.17916	UP
IGHV3-35	1.30439	10.7357	2.37769	0.0175947	0.420325	-3.1794	UP
SDCBP2	-0.327669	14.758	-2.37757	0.0176001	0.420325	-3.17965	NOT
ZBED6CL	0.214716	16.1043	2.37698	0.0176283	0.420765	-3.18089	NOT
AZU1	0.912818	11.4271	2.37546	0.0177008	0.422237	-3.18407	UP
RP11-651P23.4	-0.236855	12.9058	-2.37527	0.0177099	0.422237	-3.18447	NOT
PSMA3-AS1	0.141695	16.6506	2.37497	0.0177241	0.422237	-3.18509	NOT
HNRNPA1	0.108648	21.279	2.37486	0.0177294	0.422237	-3.18532	NOT
PON3	-0.725984	13.3045	-2.37407	0.0177669	0.422555	-3.18697	DOWN
DGAT2	-0.405426	15.7555	-2.37398	0.0177715	0.422555	-3.18717	NOT
RP11-248J18.3	0.193736	14.651	2.37374	0.0177826	0.422555	-3.18765	NOT
MINA	-0.202179	16.2371	-2.37356	0.0177914	0.422555	-3.18803	NOT
YWHAZP6	-0.571545	12.1846	-2.37338	0.0178003	0.422555	-3.18842	NOT
CH507-9B2.4	-0.911692	2.5705	-2.37312	0.0178128	0.422555	-3.18896	DOWN
YRDC	-0.13895	17.8021	-2.37287	0.0178244	0.422555	-3.18947	NOT
AC016732.2	-1.14824	4.61476	-2.37271	0.0178323	0.422555	-3.18982	DOWN
PARG	-0.121765	16.7687	-2.3723	0.0178518	0.422555	-3.19066	NOT
FUCA2	-0.150929	18.8643	-2.3722	0.0178568	0.422555	-3.19088	NOT
NUP43	-0.124733	17.8493	-2.37212	0.0178606	0.422555	-3.19104	NOT
FO538757.3	-1.32219	5.72831	-2.37211	0.017861	0.422555	-3.19106	DOWN
NAE1	-0.143026	17.5274	-2.37188	0.017872	0.42258	-3.19154	NOT
SGK223	0.293978	17.1892	2.37167	0.0178821	0.42258	-3.19198	NOT
PCSK4	0.447037	14.2967	2.37148	0.0178916	0.42258	-3.19239	NOT
RP11-109M17.2	-1.75224	5.29651	-2.37094	0.0179176	0.422962	-3.19352	DOWN
IGHV6-1	1.31466	12.0978	2.37056	0.0179357	0.423157	-3.1943	UP
PLEKHG1	-0.257677	15.739	-2.37022	0.0179524	0.423316	-3.19502	NOT
TGDS	-0.14212	16.4613	-2.36945	0.0179896	0.423569	-3.19663	NOT
SKA3	-0.313027	15.8137	-2.36924	0.0179995	0.423569	-3.19705	NOT
C1orf127	-0.47934	11.3959	-2.36919	0.0180018	0.423569	-3.19715	NOT
RP11-9G1.3	-1.09881	3.82821	-2.36888	0.0180171	0.423569	-3.19781	DOWN
C1orf220	0.286967	12.8836	2.36883	0.0180196	0.423569	-3.19792	NOT
DPPA2	-0.710315	0.973217	-2.3686	0.0180304	0.423569	-3.19838	DOWN
WDR6	0.163062	19.1148	2.36857	0.0180322	0.423569	-3.19846	NOT
RP11-502M1.2	-0.981632	2.46559	-2.36826	0.0180471	0.423685	-3.1991	DOWN
FREM2	0.963454	10.3226	2.36806	0.0180569	0.423685	-3.19952	UP
RN7SL596P	-0.822862	1.31177	-2.36703	0.0181066	0.424619	-3.20165	DOWN
AP006621.5	0.224652	15.6157	2.3664	0.0181373	0.425108	-3.20297	NOT
KLK2	0.955896	6.89311	2.36593	0.0181606	0.425199	-3.20396	UP
TUBE1	-0.146789	15.0315	-2.36583	0.0181653	0.425199	-3.20416	NOT
MRPL9P1	-1.02307	2.6228	-2.36571	0.018171	0.425199	-3.20441	DOWN
CD46P1	-0.963978	2.5381	-2.36519	0.0181966	0.425566	-3.2055	DOWN
LLNLR-304G9.1	1.03714	10.7594	2.36426	0.0182419	0.426033	-3.20742	UP
CALM2	-0.12271	21.0139	-2.36397	0.0182563	0.426033	-3.20804	NOT
VAV3	0.384137	18.6638	2.36395	0.0182571	0.426033	-3.20807	NOT
RIPPLY1	-1.04891	7.22662	-2.36393	0.0182581	0.426033	-3.20811	DOWN
BDNF	0.65735	9.2526	2.36377	0.0182662	0.426033	-3.20846	UP
EFCAB2	0.224121	14.3637	2.36319	0.0182946	0.426464	-3.20966	NOT
RP11-413H22.2	1.16145	3.70291	2.36277	0.0183153	0.426644	-3.21054	UP
LINC01123	0.390494	11.9072	2.36244	0.0183313	0.426644	-3.21122	NOT
CAPS2	0.224712	13.5515	2.36224	0.0183411	0.426644	-3.21163	NOT
BAP1	0.108951	18.3953	2.36222	0.0183422	0.426644	-3.21167	NOT
TPSAB1	0.58645	16.4361	2.36202	0.0183523	0.426649	-3.2121	UP
CTB-31O20.8	-1.13339	8.78633	-2.36138	0.0183837	0.426974	-3.21343	DOWN
SHFM1P1	-1.37294	8.35163	-2.36133	0.0183862	0.426974	-3.21353	DOWN
TRPC7-AS1	-1.15517	2.84217	-2.36003	0.0184503	0.428228	-3.21623	DOWN
SV2B	-0.495236	11.2119	-2.35983	0.0184602	0.428228	-3.21664	NOT
CTD-2538G9.6	-0.882296	1.44337	-2.35915	0.0184939	0.428552	-3.21806	DOWN
RN7SL842P	-0.836711	1.31044	-2.35915	0.0184941	0.428552	-3.21807	DOWN
LINC00648	1.14595	4.7329	2.35888	0.0185071	0.428555	-3.21861	UP
FAM214A	0.284376	17.3595	2.35874	0.0185142	0.428555	-3.21891	NOT
FAM49A	-0.231782	15.4957	-2.35832	0.0185352	0.428692	-3.21979	NOT
RP1-40E16.2	-1.27865	4.5201	-2.35799	0.0185512	0.428692	-3.22046	DOWN
FNDC9	0.943523	4.43065	2.35712	0.0185946	0.428692	-3.22227	UP
AC099684.1	1.08894	8.25339	2.35701	0.0186004	0.428692	-3.22251	UP
RP11-1042B17.3	1.25457	6.22045	2.35691	0.0186051	0.428692	-3.2227	UP
LRGUK	0.323683	12.8616	2.35685	0.0186082	0.428692	-3.22283	NOT
BCL9L	-0.207444	16.9568	-2.35684	0.0186085	0.428692	-3.22285	NOT
RN7SL40P	1.27655	7.35844	2.35671	0.0186151	0.428692	-3.22312	UP
KIAA0040	0.274739	19.1017	2.35662	0.0186195	0.428692	-3.2233	NOT
CTD-2340D6.1	-1.05779	2.82015	-2.35661	0.0186201	0.428692	-3.22333	DOWN
ALDH3A2	0.232141	17.9976	2.3564	0.0186308	0.428708	-3.22377	NOT
ZNF879	-0.246936	14.4152	-2.35566	0.0186677	0.429327	-3.2253	NOT
CIB4	-1.24524	5.43302	-2.35531	0.0186853	0.429502	-3.22604	DOWN
C19orf54	0.156891	16.7119	2.35487	0.018707	0.429609	-3.22694	NOT
ADAM9	-0.27001	18.2843	-2.35475	0.0187129	0.429609	-3.22718	NOT
RNGTT	-0.138972	16.5372	-2.35461	0.01872	0.429609	-3.22747	NOT
PLEKHA8	-0.169647	15.3832	-2.3533	0.0187861	0.430481	-3.2302	NOT
TLE1	-0.276385	17.1972	-2.35328	0.0187871	0.430481	-3.23024	NOT
CAMK1D	-0.243469	16.0277	-2.35326	0.0187881	0.430481	-3.23029	NOT
ANXA11	0.131741	18.7494	2.35291	0.0188055	0.430503	-3.231	NOT
RGS16	-0.263712	17.8925	-2.35263	0.0188197	0.430503	-3.23159	NOT
HDAC11-AS1	1.05154	9.26152	2.35251	0.0188255	0.430503	-3.23183	UP
AC005514.2	1.43086	6.05567	2.35237	0.0188326	0.430503	-3.23212	UP
CFAP99	0.909365	9.30664	2.35219	0.018842	0.430503	-3.2325	UP
NR0B1	1.15869	3.63312	2.35204	0.0188493	0.430503	-3.2328	UP
TATDN1	-0.172974	16.825	-2.35176	0.0188633	0.430592	-3.23338	NOT
GLIS3-AS1	-1.22832	4.43684	-2.35115	0.0188943	0.431072	-3.23465	DOWN
RP11-560G2.1	0.815746	2.53487	2.35056	0.0189243	0.431526	-3.23588	UP
ZFYVE26	0.13877	15.9322	2.35019	0.018943	0.431724	-3.23664	NOT
LINC00870	0.927064	7.60658	2.34983	0.0189612	0.431909	-3.23739	UP
AGAP2	-0.27157	13.9363	-2.34939	0.0189834	0.432186	-3.23829	NOT
RP11-266L9.8	0.377688	15.5893	2.34916	0.0189948	0.432214	-3.23876	NOT
TNFRSF11A	-0.297088	13.9913	-2.34876	0.0190151	0.432427	-3.23958	NOT
DPYSL5	-1.22696	5.42626	-2.34858	0.0190243	0.432427	-3.23996	DOWN
RP11-1105G2.3	0.259671	13.0406	2.34785	0.0190616	0.433046	-3.24148	NOT
RP11-405A12.1	-0.90055	8.19872	-2.34702	0.0191039	0.433716	-3.24319	DOWN
IGHV3-37	1.40312	5.78867	2.34687	0.0191114	0.433716	-3.24349	UP
MZT2A	0.256621	17.3571	2.34637	0.019137	0.433977	-3.24453	NOT
AC005077.14	0.621691	14.9016	2.34625	0.0191431	0.433977	-3.24478	UP
RP11-240G22.1	-0.910266	1.55703	-2.34548	0.0191828	0.43428	-3.24638	DOWN
HAND1	-0.958546	2.33541	-2.3454	0.0191869	0.43428	-3.24655	DOWN
MFSD2A	-0.374286	14.9404	-2.34524	0.0191947	0.43428	-3.24686	NOT
PALM	0.345194	16.8123	2.3452	0.0191969	0.43428	-3.24695	NOT
RP11-537H15.4	-0.97753	4.8574	-2.34491	0.0192119	0.434281	-3.24755	DOWN
FUT8-AS1	0.452896	12.8841	2.34466	0.0192246	0.434281	-3.24807	NOT
FAM46C	0.321773	17.0883	2.34423	0.0192465	0.434281	-3.24894	NOT
FAM72D	-0.494943	11.8501	-2.34421	0.0192479	0.434281	-3.249	NOT
CYP17A1	0.551849	10.2747	2.3441	0.0192531	0.434281	-3.24921	NOT
RP11-305E6.4	-0.177617	13.4323	-2.3438	0.0192689	0.434281	-3.24985	NOT
ZNRF1	-0.172016	15.9772	-2.34374	0.019272	0.434281	-3.24997	NOT
LINC01270	-0.461108	12.3313	-2.34362	0.019278	0.434281	-3.25021	NOT
MIR181A1HG	-0.918903	6.1659	-2.34304	0.0193077	0.434722	-3.2514	DOWN
STAMBP	-0.0884027	17.1946	-2.34234	0.0193439	0.435309	-3.25285	NOT
RBM3	0.130985	20.6377	2.34181	0.0193711	0.435554	-3.25394	NOT
BRIX1	-0.147459	17.3277	-2.34174	0.0193751	0.435554	-3.2541	NOT
C14orf169	0.126659	17.374	2.34124	0.0194009	0.435816	-3.25513	NOT
FAM96AP2	-0.793765	11.1305	-2.34089	0.0194185	0.435816	-3.25583	DOWN
MIR3180-1	-1.055	7.41671	-2.34087	0.0194199	0.435816	-3.25589	DOWN
RP11-145E17.3	-0.771703	1.7547	-2.34067	0.0194302	0.435816	-3.2563	DOWN
TMEM40	-0.760938	12.6208	-2.34053	0.0194375	0.435816	-3.25659	DOWN
AMELX	-0.754743	1.23157	-2.33971	0.0194801	0.436519	-3.25828	DOWN
HPSE	-0.267407	14.4131	-2.33938	0.0194971	0.436519	-3.25896	NOT
TBP	-0.103846	17.3024	-2.33933	0.0194994	0.436519	-3.25905	NOT
PEBP1P3	-1.14196	3.61642	-2.339	0.0195166	0.436676	-3.25973	DOWN
RP11-379K17.4	0.742864	4.94033	2.33855	0.0195401	0.436898	-3.26066	UP
TMC4	0.304828	19.2767	2.33833	0.0195517	0.436898	-3.26112	NOT
POTEJ	1.01721	5.89708	2.33782	0.0195783	0.436898	-3.26217	UP
SLC22A10	1.06208	6.0923	2.3377	0.0195845	0.436898	-3.26241	UP
IGLV10-54	1.2638	13.9162	2.33764	0.0195874	0.436898	-3.26253	UP
C5orf34	-0.187745	14.9529	-2.33714	0.0196137	0.436898	-3.26357	NOT
PCDHGA8	-0.735545	8.00324	-2.33703	0.0196195	0.436898	-3.26379	DOWN
RP11-459O16.9	0.691614	0.999618	2.33691	0.0196259	0.436898	-3.26405	UP
LINC00536	-0.712247	11.1289	-2.33649	0.0196475	0.436898	-3.2649	DOWN
TIPARP	0.205145	17.29	2.33646	0.0196492	0.436898	-3.26497	NOT
GALP	-0.696747	1.19702	-2.33636	0.0196544	0.436898	-3.26517	DOWN
SNAI1	-0.274546	16.0389	-2.3363	0.0196573	0.436898	-3.26528	NOT
BAK1P2	1.35276	7.82751	2.33627	0.019659	0.436898	-3.26535	UP
LINC00592	-1.0727	8.2655	-2.33576	0.0196858	0.436899	-3.2664	DOWN
PABPC1P3	-0.243095	13.5157	-2.33569	0.0196893	0.436899	-3.26654	NOT
RP11-464F9.21	1.20749	6.03938	2.33555	0.019697	0.436899	-3.26684	UP
ABCF2P1	-0.862045	2.98264	-2.33516	0.019717	0.436899	-3.26763	DOWN
BTF3P5	0.910478	10.0434	2.33507	0.0197219	0.436899	-3.26782	UP
ZNF619	0.187579	15.2756	2.33477	0.0197375	0.436899	-3.26843	NOT
RP6-65G23.5	1.27016	8.86801	2.33464	0.0197444	0.436899	-3.2687	UP
AF230666.2	-0.253109	12.5517	-2.33444	0.0197551	0.436899	-3.26912	NOT
RP13-347D8.1	-0.926795	1.9861	-2.33438	0.0197581	0.436899	-3.26924	DOWN
AC007364.1	-0.76419	1.99136	-2.33433	0.0197609	0.436899	-3.26935	DOWN
CENPL	-0.191536	15.5453	-2.33413	0.0197713	0.436903	-3.26975	NOT
RP11-326C3.11	0.311206	12.8128	2.33374	0.0197917	0.436994	-3.27055	NOT
RPL36AL	0.130855	21.8562	2.33336	0.0198121	0.436994	-3.27135	NOT
SEPHS1	-0.137013	18.6593	-2.33333	0.0198131	0.436994	-3.27139	NOT
TMC1	-0.704291	8.16979	-2.33328	0.0198161	0.436994	-3.27151	DOWN
PUS3	-0.145655	16.9579	-2.33302	0.0198298	0.437071	-3.27204	NOT
RP11-415J8.5	0.963266	10.1328	2.33254	0.0198552	0.43708	-3.27303	UP
IGHV3-54	1.26683	3.80839	2.33241	0.0198618	0.43708	-3.27328	UP
STIP1	-0.153748	19.7401	-2.33194	0.0198866	0.43708	-3.27425	NOT
RPL32P26	-1.27546	6.2299	-2.33193	0.0198872	0.43708	-3.27427	DOWN
RP11-429J17.4	-1.19187	3.38887	-2.33178	0.0198952	0.43708	-3.27458	DOWN
2022-03-11	1.35478	5.81418	2.33149	0.0199108	0.43708	-3.27519	UP
RNF152P1	1.19585	5.86999	2.33137	0.0199168	0.43708	-3.27542	UP
TAF9	0.118256	18.3777	2.33127	0.019922	0.43708	-3.27563	NOT
PTS	-0.157346	16.7987	-2.33109	0.0199315	0.43708	-3.27599	NOT
POTEH	1.12141	4.87746	2.33065	0.019955	0.43708	-3.2769	UP
RP11-214K3.24	0.410845	10.1236	2.33062	0.0199564	0.43708	-3.27696	NOT
SMPD4	0.113743	17.8473	2.33054	0.019961	0.43708	-3.27714	NOT
CDC42BPA	-0.236186	16.7607	-2.3305	0.0199627	0.43708	-3.2772	NOT
RP11-326C3.14	1.27643	5.24447	2.33022	0.0199778	0.437187	-3.27779	UP
GPR4	-0.208177	15.809	-2.32969	0.020006	0.437197	-3.27888	NOT
RP11-496I9.1	0.443521	14.4665	2.32957	0.0200125	0.437197	-3.27913	NOT
RPS13	0.126652	21.7064	2.32945	0.0200187	0.437197	-3.27937	NOT
RP11-547D24.1	-0.548677	10.7577	-2.32938	0.0200225	0.437197	-3.27952	NOT
FOXQ1	0.686035	12.5725	2.32918	0.0200332	0.437197	-3.27993	UP
AGR2	0.840639	20.4209	2.32906	0.0200394	0.437197	-3.28016	UP
TMEM167A	-0.118804	18.8891	-2.32861	0.0200631	0.437493	-3.28108	NOT
NAT16	-1.01195	4.4275	-2.32828	0.0200807	0.437654	-3.28176	DOWN
CTD-2281M20.1	-0.980066	5.88499	-2.32805	0.020093	0.437698	-3.28223	DOWN
NUF2	-0.333344	16.3577	-2.32779	0.020107	0.437781	-3.28277	NOT
RP11-20I23.10	0.894304	7.29868	2.32743	0.0201261	0.437904	-3.2835	UP
PRX	0.271708	14.4801	2.3273	0.0201331	0.437904	-3.28377	NOT
RPL26	0.148305	21.0442	2.32688	0.0201554	0.438168	-3.28463	NOT
RP11-503N18.1	0.784615	10.7276	2.32604	0.0202006	0.438927	-3.28636	UP
CCT8	-0.121859	20.388	-2.32566	0.0202209	0.438996	-3.28713	NOT
POFUT1	0.116573	18.4458	2.3256	0.0202242	0.438996	-3.28726	NOT
RP11-191A15.2	-0.758768	1.14109	-2.32503	0.0202545	0.439432	-3.28842	DOWN
DNAJA2	-0.131388	18.3759	-2.32477	0.0202687	0.439478	-3.28896	NOT
NAV2-AS2	1.15517	5.23305	2.32461	0.0202771	0.439478	-3.28928	UP
ELMSAN1	0.162693	16.5983	2.32442	0.0202876	0.439482	-3.28968	NOT
TMEM81	-0.203147	15.4712	-2.32417	0.0203007	0.439544	-3.29017	NOT
BACE2	-0.288533	17.2334	-2.32388	0.0203166	0.439667	-3.29078	NOT
AC090774.2	0.829316	1.24801	2.32349	0.0203373	0.439747	-3.29157	UP
AP000721.1	-1.14126	2.27902	-2.32342	0.0203412	0.439747	-3.29172	DOWN
CTD-2510F5.2	-0.877018	1.98935	-2.32324	0.0203511	0.439747	-3.29209	DOWN
IGKV3D-11	1.11935	13.0576	2.32261	0.0203852	0.440046	-3.29338	UP
LMNTD2	0.354145	14.3668	2.32233	0.0204	0.440046	-3.29395	NOT
RP11-560I19.2	-1.10479	2.79264	-2.32218	0.0204081	0.440046	-3.29425	DOWN
AC110602.1	-1.41159	9.4558	-2.32181	0.0204282	0.440046	-3.29501	DOWN
HSP90AA1	-0.190769	22.5543	-2.32174	0.020432	0.440046	-3.29515	NOT
TIMM9	0.107676	18.4985	2.32127	0.0204575	0.440046	-3.29612	NOT
OSGEP	0.118681	16.8399	2.32108	0.0204675	0.440046	-3.2965	NOT
LRRC37A6P	-0.418867	12.6238	-2.32101	0.0204713	0.440046	-3.29664	NOT
TNFRSF14	0.220431	16.9856	2.32083	0.0204811	0.440046	-3.29701	NOT
MRPL18	-0.127388	19.482	-2.32066	0.0204904	0.440046	-3.29736	NOT
SUGT1	-0.123904	16.1703	-2.3206	0.0204936	0.440046	-3.29748	NOT
RP11-665E10.5	-0.637477	1.19035	-2.32042	0.0205035	0.440046	-3.29785	DOWN
OR10Q1	-0.896754	1.90014	-2.32038	0.0205058	0.440046	-3.29794	DOWN
AC131160.2	-1.59519	9.10793	-2.3198	0.0205372	0.440046	-3.29912	DOWN
[truncated: 40,893 more rows]
