# Supplementary material for: A novel pyroptosis-related indicator of immune infiltration features and prognosis in breast cancer
Source: Front Oncol. 2022 Sep 7;12:961500. doi: 10.3389/fonc.2022.961500 (PMC9491236; doi:10.3389/fonc.2022.961500)
Supplement: Supplementary Table S1 — Pyroptosis-related genes from the PMID:338828074, MsigDB, and GeneCards databases. [file DataSheet_1.zip › Supplementary Tables/Supplementary Table 6.xlsx]

## Sheet: Sheet1
ID	Description	GeneRatio	BgRatio	pvalue	p.adjust	qvalue	geneID	Count
GO:0006958	complement activation, classical pathway	44629	141/18862	3.32368e-05	0.00224136	0.00107455	3494/28823/28820	3
GO:0002455	humoral immune response mediated by circulating immunoglobulin	44629	156/18862	4.49442e-05	0.00224136	0.00107455	3494/28823/28820	3
GO:0006956	complement activation	44629	178/18862	6.65752e-05	0.00224136	0.00107455	3494/28823/28820	3
GO:0016064	immunoglobulin mediated immune response	44629	223/18862	0.000129948	0.00273084	0.00130921	3494/28823/28820	3
GO:0019724	B cell mediated immunity	44629	226/18862	0.00013519	0.00273084	0.00130921	3494/28823/28820	3
GO:0006898	receptor-mediated endocytosis	44629	328/18862	0.000404946	0.00633699	0.00303806	3494/28823/28820	3
GO:0002449	lymphocyte mediated immunity	44629	360/18862	0.00053173	0.00633699	0.00303806	3494/28823/28820	3
GO:0002460	adaptive immune response based on somatic recombination of immune receptors built from immunoglobulin superfamily domains	44629	367/18862	0.000562495	0.00633699	0.00303806	3494/28823/28820	3
GO:0006959	humoral immune response	44629	380/18862	0.000622634	0.00633699	0.00303806	3494/28823/28820	3
GO:0006909	phagocytosis	44629	381/18862	0.000627425	0.00633699	0.00303806	3494/28823/28820	3
GO:0002429	immune response-activating cell surface receptor signaling pathway	44629	481/18862	0.0012344	0.0100226	0.004805	3494/28823/28820	3
GO:0002757	immune response-activating signal transduction	44629	481/18862	0.0012344	0.0100226	0.004805	3494/28823/28820	3
GO:0030449	regulation of complement activation	44601	115/18862	0.00129004	0.0100226	0.004805	28823/28820	2
GO:0002920	regulation of humoral immune response	44601	138/18862	0.0018498	0.0113064	0.00542048	28823/28820	2
GO:0002433	immune response-regulating cell surface receptor signaling pathway involved in phagocytosis	44601	139/18862	0.00187634	0.0113064	0.00542048	28823/28820	2
GO:0038096	Fc-gamma receptor signaling pathway involved in phagocytosis	44601	139/18862	0.00187634	0.0113064	0.00542048	28823/28820	2
GO:0038094	Fc-gamma receptor signaling pathway	44601	140/18862	0.00190306	0.0113064	0.00542048	28823/28820	2
GO:0002431	Fc receptor mediated stimulatory signaling pathway	44601	145/18862	0.0020394	0.0114433	0.0054861	28823/28820	2
GO:0038095	Fc-epsilon receptor signaling pathway	44601	169/18862	0.00275667	0.0146539	0.00702531	28823/28820	2
GO:0002377	immunoglobulin production	44601	198/18862	0.0037601	0.0189885	0.00910339	28823/28820	2
GO:0007160	cell-matrix adhesion	44601	230/18862	0.00503716	0.0235183	0.011275	63923/158326	2
GO:0008037	cell recognition	44601	232/18862	0.00512279	0.0235183	0.011275	3494/63923	2
GO:0038093	Fc receptor signaling pathway	44601	239/18862	0.00542785	0.0238354	0.0114271	28823/28820	2
GO:0033689	negative regulation of osteoblast proliferation	44570	13/18862	0.00618718	0.0260377	0.0124829	63923	1
GO:0036159	inner dynein arm assembly	44570	16/18862	0.00761015	0.0272164	0.013048	51364	1
GO:0060263	regulation of respiratory burst	44570	16/18862	0.00761015	0.0272164	0.013048	3494	1
GO:0002440	production of molecular mediator of immune response	44601	286/18862	0.0076878	0.0272164	0.013048	28823/28820	2
GO:0002076	osteoblast development	44570	17/18862	0.00808407	0.0272164	0.013048	63923	1
GO:0070593	dendrite self-avoidance	44570	17/18862	0.00808407	0.0272164	0.013048	63923	1
GO:0097094	craniofacial suture morphogenesis	44570	17/18862	0.00808407	0.0272164	0.013048	158326	1
GO:0036158	outer dynein arm assembly	44570	21/18862	0.00997775	0.0325081	0.0155849	51364	1
GO:0044458	motile cilium assembly	44570	23/18862	0.0109234	0.0333981	0.0160116	51364	1
GO:0003094	glomerular filtration	44570	24/18862	0.0113959	0.0333981	0.0160116	3494	1
GO:0045724	positive regulation of cilium assembly	44570	24/18862	0.0113959	0.0333981	0.0160116	51364	1
GO:0097205	renal filtration	44570	25/18862	0.0118682	0.0333981	0.0160116	3494	1
GO:0031589	cell-substrate adhesion	44601	359/18862	0.0119043	0.0333981	0.0160116	63923/158326	2
GO:0033688	regulation of osteoblast proliferation	44570	27/18862	0.0128122	0.0349739	0.0167671	63923	1
GO:0033687	osteoblast proliferation	44570	32/18862	0.0151688	0.040317	0.0193286	63923	1
GO:0070286	axonemal dynein complex assembly	44570	35/18862	0.0165803	0.0429388	0.0205855	51364	1
GO:0045730	respiratory burst	44570	36/18862	0.0170504	0.0430523	0.02064	3494	1
GO:2001222	regulation of neuron migration	44570	39/18862	0.0184596	0.0454735	0.0218008	63923	1
GO:0002697	regulation of immune effector process	44601	465/18862	0.0194655	0.04681	0.0224415	28823/28820	2
GO:0008038	neuron recognition	44570	46/18862	0.0217406	0.051065	0.0244814	63923	1
GO:0045668	negative regulation of osteoblast differentiation	44570	50/18862	0.023611	0.0541981	0.0259834	63923	1
GO:1902017	regulation of cilium assembly	44570	59/18862	0.027808	0.0617571	0.0296074	51364	1
GO:0019731	antibacterial humoral response	44570	61/18862	0.0287385	0.0617571	0.0296074	3494	1
GO:0061512	protein localization to cilium	44570	61/18862	0.0287385	0.0617571	0.0296074	51364	1
GO:1904888	cranial skeletal system development	44570	65/18862	0.030597	0.0640241	0.0306942	158326	1
GO:1902117	positive regulation of organelle assembly	44570	66/18862	0.0310612	0.0640241	0.0306942	51364	1
GO:0035082	axoneme assembly	44570	76/18862	0.0356918	0.0720975	0.0345647	51364	1
GO:0001895	retina homeostasis	44570	80/18862	0.0375386	0.0743411	0.0356403	3494	1
GO:0060349	bone morphogenesis	44570	90/18862	0.0421417	0.0818521	0.0392413	158326	1
GO:0006910	phagocytosis, recognition	44570	98/18862	0.0458101	0.0872985	0.0418523	3494	1
GO:0120034	positive regulation of plasma membrane bounded cell projection assembly	44570	106/18862	0.049466	0.0916751	0.0439505	51364	1
GO:0001578	microtubule bundle formation	44570	107/18862	0.0499221	0.0916751	0.0439505	51364	1
GO:0003014	renal system process	44570	118/18862	0.0549265	0.0990638	0.0474928	3494	1
GO:0006911	phagocytosis, engulfment	44570	126/18862	0.0585513	0.103535	0.0496362	3494	1
GO:0045667	regulation of osteoblast differentiation	44570	128/18862	0.0594556	0.103535	0.0496362	63923	1
GO:0050853	B cell receptor signaling pathway	44570	134/18862	0.0621638	0.105401	0.050531	3494	1
GO:0099024	plasma membrane invagination	44570	135/18862	0.0626145	0.105401	0.050531	3494	1
GO:0019730	antimicrobial humoral response	44570	142/18862	0.0657639	0.10759	0.0515805	3494	1
GO:0010324	membrane invagination	44570	143/18862	0.0662131	0.10759	0.0515805	3494	1
GO:0001764	neuron migration	44570	145/18862	0.0671108	0.10759	0.0515805	63923	1
GO:0050871	positive regulation of B cell activation	44570	150/18862	0.0693517	0.109446	0.0524701	3494	1
GO:0003341	cilium movement	44570	164/18862	0.075601	0.115692	0.0554649	51364	1
GO:1990138	neuron projection extension	44570	164/18862	0.075601	0.115692	0.0554649	63923	1
GO:0090090	negative regulation of canonical Wnt signaling pathway	44570	179/18862	0.0822552	0.123997	0.059446	63923	1
GO:0120032	regulation of plasma membrane bounded cell projection assembly	44570	186/18862	0.0853459	0.124044	0.0594687	51364	1
GO:1902115	regulation of organelle assembly	44570	187/18862	0.0857867	0.124044	0.0594687	51364	1
GO:0060491	regulation of cell projection assembly	44570	188/18862	0.0862273	0.124044	0.0594687	51364	1
GO:0050864	regulation of B cell activation	44570	193/18862	0.0884274	0.124044	0.0594687	3494	1
GO:0060348	bone development	44570	193/18862	0.0884274	0.124044	0.0594687	158326	1
GO:0030178	negative regulation of Wnt signaling pathway	44570	212/18862	0.0967449	0.132639	0.0635891	63923	1
GO:0048705	skeletal system morphogenesis	44570	213/18862	0.0971808	0.132639	0.0635891	158326	1
GO:0048588	developmental cell growth	44570	222/18862	0.101095	0.134313	0.0643917	63923	1
GO:0001649	osteoblast differentiation	44570	223/18862	0.101529	0.134313	0.0643917	63923	1
GO:0060560	developmental growth involved in morphogenesis	44570	225/18862	0.102397	0.134313	0.0643917	63923	1
GO:0006457	protein folding	44570	233/18862	0.105859	0.137074	0.0657156	51364	1
GO:0001894	tissue homeostasis	44570	260/18862	0.117458	0.150168	0.0719928	3494	1
GO:0060828	regulation of canonical Wnt signaling pathway	44570	287/18862	0.128922	0.162764	0.0780319	63923	1
GO:0050851	antigen receptor-mediated signaling pathway	44570	323/18862	0.144002	0.17774	0.0852117	3494	1
GO:0042113	B cell activation	44570	326/18862	0.145248	0.17774	0.0852117	3494	1
GO:0030336	negative regulation of cell migration	44570	330/18862	0.146907	0.17774	0.0852117	63923	1
GO:0060070	canonical Wnt signaling pathway	44570	333/18862	0.14815	0.17774	0.0852117	63923	1
GO:0031346	positive regulation of cell projection organization	44570	344/18862	0.152691	0.17774	0.0852117	51364	1
GO:0042742	defense response to bacterium	44570	344/18862	0.152691	0.17774	0.0852117	3494	1
GO:2000146	negative regulation of cell motility	44570	345/18862	0.153103	0.17774	0.0852117	63923	1
GO:0051271	negative regulation of cellular component movement	44570	352/18862	0.155981	0.178874	0.0857549	63923	1
GO:0051251	positive regulation of lymphocyte activation	44570	356/18862	0.157621	0.178874	0.0857549	3494	1
GO:0030111	regulation of Wnt signaling pathway	44570	365/18862	0.161302	0.181017	0.0867823	63923	1
GO:0007018	microtubule-based movement	44570	370/18862	0.163341	0.18129	0.0869134	51364	1
GO:0040013	negative regulation of locomotion	44570	377/18862	0.166187	0.182445	0.087467	63923	1
GO:0060271	cilium assembly	44570	388/18862	0.170643	0.185322	0.0888465	51364	1
GO:0001503	ossification	44570	401/18862	0.175882	0.18699	0.0896463	63923	1
GO:0002696	positive regulation of leukocyte activation	44570	401/18862	0.175882	0.18699	0.0896463	3494	1
GO:0044782	cilium organization	44570	409/18862	0.179091	0.187727	0.0899993	51364	1
GO:0050867	positive regulation of cell activation	44570	412/18862	0.180292	0.187727	0.0899993	3494	1
GO:0007409	axonogenesis	44570	460/18862	0.199291	0.205231	0.0983912	63923	1
GO:0060249	anatomical structure homeostasis	44570	466/18862	0.201638	0.205231	0.0983912	3494	1
GO:0016049	cell growth	44570	470/18862	0.203199	0.205231	0.0983912	63923	1
GO:0001501	skeletal system development	44570	486/18862	0.209417	0.209417	0.100398	158326	1
