# Supplementary material for: A novel pyroptosis-related indicator of immune infiltration features and prognosis in breast cancer
Source: Front Oncol. 2022 Sep 7;12:961500. doi: 10.3389/fonc.2022.961500 (PMC9491236; doi:10.3389/fonc.2022.961500)
Supplement: Supplementary Table S1 — Pyroptosis-related genes from the PMID:338828074, MsigDB, and GeneCards databases. [file DataSheet_1.zip › Supplementary Tables/Supplementary Table 7.xlsx]

## Sheet: Sheet1
ID	Description	GeneRatio	BgRatio	pvalue	p.adjust	qvalue	geneID	Count
hsa04115	p53 signaling pathway	1/2	69/5894	0.0232786	0.042956	0.0150723	63970	1
hsa04512	ECM-receptor interaction	1/2	85/5894	0.0286373	0.042956	0.0150723	63923	1
hsa04510	Focal adhesion	1/2	200/5894	0.0667198	0.0667198	0.0234104	63923	1
