# Supplementary material for: A novel pyroptosis-related indicator of immune infiltration features and prognosis in breast cancer
Source: Front Oncol. 2022 Sep 7;12:961500. doi: 10.3389/fonc.2022.961500 (PMC9491236; doi:10.3389/fonc.2022.961500)
Supplement: Supplementary Table S1 — Pyroptosis-related genes from the PMID:338828074, MsigDB, and GeneCards databases. [file DataSheet_1.zip › Supplementary Tables/Supplementary Table 8.xlsx]

## Sheet: Sheet1
ID	Description	setSize	enrichmentScore	NES	pvalue	p.adjust	qvalues	rank	leading_edge	core_enrichment
CHROMOSOME SEGREGATION	CHROMOSOME SEGREGATION	310	0.491456	2.19836	1e-10	5.04548e-08	4.02862e-08	8322	tags=31%, list=19%, signal=25%	NEK2/UBE2C/KIF18B/TEX11/KIF4A/MEIKIN/BIRC5/KIF14/KIF4B/NUF2/HJURP/TOP2A/DLGAP5/AURKB/FAM83D/BUB1/MKI67/CDC20/PLK1/SKA1/CENPF/KIF2C/SKA3/NDC80/NUSAP1/NCAPG/KIFC1/ESCO2/BUB1B/PTTG1/SPC25/CDCA5/ESPL1/CDCA2/CDCA8/TTK/NCAPH/CDC6/PTTG3P/KIF23/RMI2/SPAG5/CDT1/CENPE/EME1/ZWINT/OIP5/PRC1/KIF18A/CCNB1/TRIP13/MAPK15/TACC3/CCNE2/BRIP1/CENPK/MAD2L1/CCNE1/DDX11L8/PSRC1/MAEL/RACGAP1/ECT2/RAD21L1/FANCD2/SYCE3/P3…
CHROMOSOME SEPARATION	CHROMOSOME SEPARATION	90	0.631359	2.41277	1e-10	5.04548e-08	4.02862e-08	2659	tags=28%, list=6%, signal=26%	UBE2C/TEX11/TOP2A/DLGAP5/AURKB/BUB1/CDC20/PLK1/CENPF/NDC80/BUB1B/PTTG1/ESPL1/TTK/CDC6/PTTG3P/CDT1/CENPE/EME1/ZWINT/CCNB1/TRIP13/MAPK15/TACC3/MAD2L1
MITOTIC NUCLEAR DIVISION	MITOTIC NUCLEAR DIVISION	282	0.482464	2.12462	1e-10	5.04548e-08	4.02862e-08	3138	tags=20%, list=7%, signal=18%	NEK2/PKMYT1/UBE2C/KIF18B/KIF4A/CDC25C/KIF14/KIF4B/NUF2/MYBL2/MISP/DLGAP5/TPX2/AURKB/BUB1/MKI67/CDC20/ANLN/PLK1/CENPF/KIF2C/NDC80/NUSAP1/NCAPG/KIFC1/BUB1B/PTTG1/CDK1/FBXO43/CDCA5/CCNB2/ESPL1/AURKA/CDCA8/TTK/NCAPH/CDC6/PTTG3P/KIF23/SPAG5/CDT1/CENPE/ZWINT/KIF11/DMRT1/PRC1/KIF18A/CCNB1/TRIP13/TACC3/UBE2S/CENPK/MAD2L1/KIFC2/PSRC1
MITOTIC SISTER CHROMATID
SEGREGATION	MITOTIC SISTER CHROMATID
SEGREGATION	156	0.612502	2.53202	1e-10	5.04548e-08	4.02862e-08	3466	tags=26%, list=8%, signal=24%	NEK2/UBE2C/KIF18B/KIF4A/KIF14/KIF4B/NUF2/DLGAP5/AURKB/BUB1/CDC20/PLK1/CENPF/KIF2C/NDC80/NUSAP1/NCAPG/KIFC1/BUB1B/PTTG1/CDCA5/ESPL1/CDCA8/TTK/NCAPH/CDC6/PTTG3P/KIF23/SPAG5/CDT1/CENPE/ZWINT/PRC1/KIF18A/CCNB1/TRIP13/TACC3/CENPK/MAD2L1/PSRC1/RACGAP1
MITOTIC SPINDLE ORGANIZATION	MITOTIC SPINDLE ORGANIZATION	110	0.59832	2.34738	1e-10	5.04548e-08	4.02862e-08	3466	tags=25%, list=8%, signal=23%	NEK2/KIF4A/KIF4B/NUF2/MYBL2/MISP/DLGAP5/TPX2/AURKB/CDC20/PLK1/NDC80/FSD1/KIFC1/SPC25/WDR62/AURKA/TTK/KIF23/CENPE/KIF11/PRC1/CCNB1/TACC3/STIL/KIFC2/PSRC1/RACGAP1
NUCLEAR CHROMOSOME SEGREGATION	NUCLEAR CHROMOSOME SEGREGATION	249	0.508441	2.22371	1e-10	5.04548e-08	4.02862e-08	6491	tags=29%, list=15%, signal=24%	NEK2/UBE2C/KIF18B/TEX11/KIF4A/MEIKIN/KIF14/KIF4B/NUF2/TOP2A/DLGAP5/AURKB/FAM83D/BUB1/CDC20/PLK1/CENPF/KIF2C/NDC80/NUSAP1/NCAPG/KIFC1/ESCO2/BUB1B/PTTG1/CDCA5/ESPL1/CDCA8/TTK/NCAPH/CDC6/PTTG3P/KIF23/RMI2/SPAG5/CDT1/CENPE/EME1/ZWINT/PRC1/KIF18A/CCNB1/TRIP13/MAPK15/TACC3/CCNE2/BRIP1/CENPK/MAD2L1/CCNE1/DDX11L8/PSRC1/MAEL/RACGAP1/ECT2/RAD21L1/FANCD2/SYCE3/P3H4/FEN1/EME2/KIF22/SMC4/HORMAD1/SMC1B/DSCC1/M…
ORGANELLE FISSION	ORGANELLE FISSION	452	0.406918	1.88112	1e-10	5.04548e-08	4.02862e-08	5268	tags=21%, list=12%, signal=18%	TEX19/NEK2/PKMYT1/UBE2C/KIF18B/TEX11/KIF4A/MEIKIN/CDC25C/KIF14/KIF4B/NUF2/TOP2A/MYBL2/MISP/DLGAP5/TPX2/AURKB/BUB1/MKI67/CDC20/ANLN/PLK1/CENPF/KIF2C/NDC80/NUSAP1/NCAPG/KIFC1/BUB1B/PTTG1/CDK1/FBXO43/CDCA5/CCNB2/ESPL1/AURKA/RAD54L/CDCA8/TTK/NCAPH/MTFR2/CDC6/MND1/PTTG3P/KIF23/SPAG5/CDT1/CENPE/RAD51/EME1/ZWINT/KIF11/DMRT1/PRC1/CKS2/KIF18A/CCNB1/TUBB8/TRIP13/MAPK15/TACC3/UBE2S/CCNE2/BRIP1/RAD51AP1/CENP…
REGULATION OF CHROMOSOME
SEGREGATION	REGULATION OF CHROMOSOME
SEGREGATION	83	0.669182	2.54135	1e-10	5.04548e-08	4.02862e-08	2659	tags=30%, list=6%, signal=28%	UBE2C/DLGAP5/AURKB/BUB1/MKI67/CDC20/PLK1/CENPF/KIF2C/NDC80/BUB1B/PTTG1/ESPL1/TTK/CDC6/PTTG3P/RMI2/CDT1/CENPE/ZWINT/CCNB1/TRIP13/MAPK15/TACC3/MAD2L1
SISTER CHROMATID SEGREGATION	SISTER CHROMATID SEGREGATION	188	0.594383	2.49522	1e-10	5.04548e-08	4.02862e-08	3466	tags=25%, list=8%, signal=23%	NEK2/UBE2C/KIF18B/KIF4A/MEIKIN/KIF14/KIF4B/NUF2/TOP2A/DLGAP5/AURKB/BUB1/CDC20/PLK1/CENPF/KIF2C/NDC80/NUSAP1/NCAPG/KIFC1/ESCO2/BUB1B/PTTG1/CDCA5/ESPL1/CDCA8/TTK/NCAPH/CDC6/PTTG3P/KIF23/RMI2/SPAG5/CDT1/CENPE/ZWINT/PRC1/KIF18A/CCNB1/TRIP13/MAPK15/TACC3/CENPK/MAD2L1/DDX11L8/PSRC1/RACGAP1
MUSCLE SYSTEM PROCESS	MUSCLE SYSTEM PROCESS	420	-0.464034	-1.88691	1.00188e-10	5.04548e-08	4.02862e-08	7840	tags=33%, list=18%, signal=28%	ADRA1B/MYOT/ARHGAP42/NPPA/CALD1/ROCK2/SMPX/MAP2K6/ATP2B4/TNNC2/SCNN1B/MYH3/ASPH/ITGA1/SLC8A3/RYR1/ADRA2B/MIR499A/KCND3/ERRFI1/TMOD2/HAND2/OXT/PLN/KCNA5/KCNJ8/FBXO32/TPM2/KCNJ12/MYOM3/GPER1/BIN1/MIR199A1/CLIC2/KBTBD13/PPARA/PRKCA/VIM/HRC/CHRM3/PDE9A/KCNJ2/HEY2/SORBS2/CACNA1G/MYL9/UTRN/AGTR2/MYL3/GSTM2/SGCA/CACNA2D1/ACTA2/NR4A3/ADRA2A/PTGER3/TRIM63/AKAP6/SSPN/FOXO1/EDN1/STAC/LMOD2/PRKAG3/TNNI3K/MYO…
SPINDLE ORGANIZATION	SPINDLE ORGANIZATION	171	0.515951	2.1518	1.40863e-10	6.07419e-08	4.85001e-08	3466	tags=20%, list=8%, signal=19%	NEK2/KIF4A/ASPM/KIF4B/NUF2/MYBL2/MISP/DLGAP5/TPX2/AURKB/CDC20/PLK1/NDC80/FSD1/KIFC1/SPC25/WDR62/CCNB2/ESPL1/AURKA/TTK/KIF23/SPAG5/CENPE/KIF11/PRC1/CCNB1/TUBB8/MAPK15/TACC3/AUNIP/STIL/KIFC2/PSRC1/RACGAP1
REGULATION OF CHROMOSOME
SEPARATION	REGULATION OF CHROMOSOME
SEPARATION	69	0.682109	2.49295	1.44738e-10	6.07419e-08	4.85001e-08	2659	tags=32%, list=6%, signal=30%	UBE2C/DLGAP5/AURKB/BUB1/CDC20/PLK1/CENPF/NDC80/BUB1B/PTTG1/ESPL1/TTK/CDC6/PTTG3P/CDT1/CENPE/ZWINT/CCNB1/TRIP13/MAPK15/TACC3/MAD2L1
MICROTUBULE CYTOSKELETON
ORGANIZATION INVOLVED IN MITOSIS	MICROTUBULE CYTOSKELETON
ORGANIZATION INVOLVED IN MITOSIS	135	0.548293	2.20439	2.1624e-10	8.3768e-08	6.68855e-08	3466	tags=24%, list=8%, signal=23%	NEK2/KIF4A/KIF4B/NUF2/MYBL2/MISP/DLGAP5/TPX2/AURKB/CDC20/PLK1/CENPA/NDC80/NUSAP1/FSD1/KIFC1/SPC25/WDR62/ESPL1/AURKA/TTK/KIF23/CENPE/SAPCD2/KIF11/PRC1/CCNB1/TACC3/MAD2L1/STIL/KIFC2/PSRC1/RACGAP1
REGULATION OF VASCULATURE
DEVELOPMENT	REGULATION OF VASCULATURE
DEVELOPMENT	278	-0.493028	-1.93581	4.05233e-10	1.37573e-07	1.09847e-07	7283	tags=34%, list=17%, signal=28%	RAMP2/MIR106B/TLR3/CHI3L1/FOXO4/HGF/MIR34A/KDR/NPPB/S100A1/TIE1/ID1/AKT3/DAB2IP/SERPINF1/TWIST1/MIR199A1/EPHA2/ADAMTS9/MIR193A/KRT1/PRKCA/PTPRM/C3/COL4A3/MIR30C1/PRKD1/KLF2/FOXC1/SASH1/CX3CR1/CDH5/RGCC/SEMA5A/SEMA3E/SEMA6A/RHOJ/RECK/RAPGEF3/HYAL1/NR2E1/ECSCR/TEK/ADM/PPP1R16B/PTGIS/CHRNA7/ANXA3/CD34/NODAL/CCBE1/DCN/F3/TGFBR2/FGF1/MIRLET7G/AQP1/ANGPTL4/MIR378A/MIR130A/KLF4/SPINK5/ADAMTS1/ISM1/PROK2…
AMEBOIDAL TYPE CELL MIGRATION	AMEBOIDAL TYPE CELL MIGRATION	421	-0.450851	-1.83275	4.09769e-10	1.37573e-07	1.09847e-07	9314	tags=37%, list=22%, signal=29%	INSL3/NANOS1/PKN3/SOX18/DOCK1/RRAS/ERBB4/FBXW7/ZFAND5/AMOT/ITGB1/LRP5/ITGB1BP1/WASF2/FER/ISL1/EFNB2/PTPRG/SMOC2/ITGB3/TNFSF12/HAS1/ETS1/RADIL/MCC/PLCG2/ACVRL1/ITGB4/PPM1F/ROCK2/PDLIM1/EFNB1/HBEGF/BMP4/KANK2/ATP2B4/IL4/EPB41L4B/NRP1/FLT4/MEF2C/KDR/MIR499A/HAND2/ID1/ADTRP/MESP1/AKT3/ZEB2/FGFR1/DAB2IP/SERPINF1/TWIST1/FSTL1/EGF/PRSS3/MIR199A1/EPHA2/ADAMTS9/MIR193A/CDH13/SEMA3C/CLEC14A/PRKCA/KRT16/SLI…
REGULATION OF ENDOTHELIAL CELL
MIGRATION	REGULATION OF ENDOTHELIAL CELL
MIGRATION	184	-0.547375	-2.06789	5.66661e-10	1.78357e-07	1.42411e-07	8186	tags=37%, list=19%, signal=30%	SMOC2/ITGB3/ETS1/ACVRL1/ROCK2/BMP4/ATP2B4/NRP1/FLT4/MEF2C/KDR/MIR499A/AKT3/FGFR1/DAB2IP/SERPINF1/EGF/MIR199A1/EPHA2/ADAMTS9/MIR193A/PRKCA/SLIT2/PTPRM/PRKD1/STAT5A/SASH1/AGTR2/RGCC/SEMA5A/RHOJ/FGF16/NR2E1/TEK/EDN1/MMRN2/ANXA3/TDGF1/CCBE1/MIR26A1/DCN/MIR483/GPLD1/MET/FGF1/MIR2355/KLF4/ANXA1/ANGPT1/PROX1/PTGS2/BMPER/PPARG/PTN/MIR101-1/MEOX2/FGF2/ATOH8/ANGPT4/MIRLET7F1/MIR10B/MIR126/MIR23A/MIR221/MIR…
RECEPTOR MEDIATED ENDOCYTOSIS	RECEPTOR MEDIATED ENDOCYTOSIS	321	-0.480856	-1.91499	7.22419e-10	2.14006e-07	1.70876e-07	9620	tags=38%, list=22%, signal=29%	CD14/LRP6/SFRP4/SNX1/IGKV3-20/IGLV3-21/RAMP3/IGHV3-23/BTBD8/CLTCL1/SCARF1/NLGN3/IGHV3-33/IGLV1-51/HSPG2/IGLV3-19/ITGB1/IGHV4-39/IGLV1-47/SELE/IGLV3-25/IGLV1-40/IGKV4-1/COLEC12/ITGB3/IGLV1-44/IGKV1-5/IGLV3-1/DLL1/IGLV2-14/PLCG2/IGLV2-23/COLEC11/CXCR1/DAB2/IGLC6/IGHV2-70/IL4/RAMP2/IGHV4-59/IGLV6-57/ARRB1/IGHV3-48/CLU/IGHV3-11/ITSN1/IGLV2-11/CACNG2/IGKV3D-11/IGHV3-53/IGLC7/EGF/MIR199A1/SNAP91/CUBN/I…
METAPHASE ANAPHASE TRANSITION OF
CELL CYCLE	METAPHASE ANAPHASE TRANSITION OF
CELL CYCLE	62	0.673408	2.43055	9.15531e-10	2.56145e-07	2.04522e-07	2659	tags=32%, list=6%, signal=30%	UBE2C/DLGAP5/AURKB/BUB1/CDC20/PLK1/CENPF/NDC80/BUB1B/ESPL1/TTK/CDC6/CDT1/CENPE/ZWINT/CCNB1/TRIP13/MAPK15/TACC3/MAD2L1
HUMORAL IMMUNE RESPONSE	HUMORAL IMMUNE RESPONSE	323	-0.471092	-1.87661	1.39337e-09	3.36581e-07	2.68747e-07	8948	tags=49%, list=21%, signal=39%	BCL2/LCN2/IGHV3-33/IGLV1-51/IGLL5/CD59/IGLV3-19/IGHV4-39/IGLV1-47/FCN1/ANG/IGHV3-20/CFP/IGLV3-25/IGHV4-28/IGLV1-40/IGKV4-1/HLA-E/RNASE3/IGLV1-44/IGKV1-5/BST1/VSIG4/IGLV3-1/IGHV3-21/IGLV2-14/IFNA1/EPPIN/IGHV5-51/IGHD/IGLV2-23/COLEC11/CCL2/DEFB118/C1R/IGHV3-38/C1S/IGLC6/IGHV2-70/IGHV3-64/TRDC/TNFRSF21/SPNS2/IGHV4-59/IGLV6-57/MEF2C/IGHV1-3/DEFA3/IGHV3-66/IGHV3-73/CRP/IGHV3-48/CLU/KRT6A/IGHV4-4/IGHV3…
PRIMARY ALCOHOL METABOLIC
PROCESS	PRIMARY ALCOHOL METABOLIC
PROCESS	93	-0.631885	-2.17848	1.40645e-09	3.36581e-07	2.68747e-07	5437	tags=35%, list=13%, signal=31%	DKK3/ACSS2/PNPLA2/CYP1A2/SULT1C4/LRAT/ALDH2/CYP11A1/ADH6/ALDH1A3/BMP6/AKR1B15/BMP2/IGF1/AKR1C3/ADH7/ALDH1A1/DGAT2/ALDH1A2/CYP3A4/CYP1A1/RDH5/AKR1C1/LIPE/AKR1C2/BMP5/RPE65/RBP4/ADH1C/GPD1/ADH4/ADH1B/ADH1A
MITOTIC SPINDLE ASSEMBLY	MITOTIC SPINDLE ASSEMBLY	60	0.683335	2.44532	1.46254e-09	3.36581e-07	2.68747e-07	3466	tags=25%, list=8%, signal=23%	NEK2/KIF4A/KIF4B/MYBL2/MISP/TPX2/AURKB/CDC20/PLK1/KIFC1/KIF23/KIF11/PRC1/KIFC2/RACGAP1
SMOOTH MUSCLE CELL PROLIFERATION	SMOOTH MUSCLE CELL PROLIFERATION	138	-0.576058	-2.10412	1.47208e-09	3.36581e-07	2.68747e-07	7916	tags=40%, list=18%, signal=33%	IL12A/NPPC/SERPINF2/GSTP1/HBEGF/BMP4/IL6R/MAP3K5/SOD2/PDE1A/MIR34A/MEF2C/MIR499A/RBPMS2/TCF7L2/GPER1/IL13/CDH13/MIR339/HPGD/JUN/NR4A3/NPR3/EREG/EDN1/S1PR1/PDGFD/MIR26A1/TGFBR2/PPARGC1A/MIR130A/IGF1/KLF4/ADAMTS1/NDRG2/VIP/IL6/CX3CL1/EGFR/PPARG/MYOCD/APOD/NPR1/FGF9/FGF2/CNN1/OGN/NPY5R/ELANE/MIR222/MIR221/MIR27B/MIR27A/ADIPOQ/MIR143
MEIOTIC CELL CYCLE	MEIOTIC CELL CYCLE	230	0.455876	1.97401	1.5372e-09	3.36581e-07	2.68747e-07	5584	tags=27%, list=13%, signal=24%	TEX19/NEK2/PKMYT1/DUSP13/TEX11/MEIKIN/CDC25C/NUF2/TOP2A/EXO1/BUB1/CDC20/PLK1/BUB1B/PTTG1/FBXO43/CCNB2/ESPL1/AURKA/RAD54L/TTK/MND1/PTTG3P/RAD51/EME1/PIWIL1/DMRT1/CKS2/KIF18A/TUBB8/TRIP13/MAPK15/CCNE2/BRIP1/RAD51AP1/OVOL1/CDC25A/CCNE1/RSPH1/XRCC2/FANCA/ZFP42/MAEL/BRCA2/MYBL1/RAD21L1/ASZ1/RAD54B/BOLL/FANCD2/SYCE3/P3H4/DDX4/HSF2BP/EXD1/DNMT3L/EME2/BRDT/SMC4/HORMAD1/SPIRE2/SMC1B
COMPLEMENT ACTIVATION	COMPLEMENT ACTIVATION	160	-0.560052	-2.08402	1.67679e-09	3.40732e-07	2.72061e-07	8847	tags=64%, list=21%, signal=51%	IGHV3-33/IGLV1-51/IGLL5/CD59/IGLV3-19/IGHV4-39/IGLV1-47/FCN1/IGHV3-20/CFP/IGLV3-25/IGHV4-28/IGLV1-40/IGKV4-1/IGLV1-44/IGKV1-5/VSIG4/IGLV3-1/IGHV3-21/IGLV2-14/IGHV5-51/IGHD/IGLV2-23/COLEC11/C1R/IGHV3-38/C1S/IGLC6/IGHV2-70/IGHV3-64/TRDC/IGHV4-59/IGLV6-57/IGHV1-3/IGHV3-66/IGHV3-73/CRP/IGHV3-48/CLU/IGHV4-4/IGHV3-11/IGLV2-11/IGHV7-81/CR2/IGKV3D-11/IGHV3-53/IGLC7/CFH/MASP2/IGHV3-49/KRT1/IGHV3-13/IGLV3-…
MUSCLE CONTRACTION	MUSCLE CONTRACTION	332	-0.467363	-1.87033	1.69148e-09	3.40732e-07	2.72061e-07	7840	tags=34%, list=18%, signal=28%	ADRA1B/MYOT/ARHGAP42/NPPA/CALD1/ROCK2/SMPX/MAP2K6/ATP2B4/TNNC2/SCNN1B/MYH3/ASPH/ITGA1/SLC8A3/RYR1/ADRA2B/KCND3/TMOD2/OXT/PLN/KCNA5/KCNJ8/TPM2/KCNJ12/MYOM3/GPER1/BIN1/CLIC2/KBTBD13/VIM/HRC/CHRM3/KCNJ2/CACNA1G/MYL9/UTRN/MYL3/GSTM2/SGCA/CACNA2D1/ACTA2/ADRA2A/PTGER3/TRIM63/SSPN/EDN1/STAC/LMOD2/TNNI3K/MYOM2/PPP1R12B/ANK2/CKMT2/CHGA/CLCN1/RGS2/MYH2/GSN/EDNRB/CTNNA3/KCNE5/MYLK/PROK2/SCN3B/ACE2/ADRB2/TMO…
REGULATION OF EPITHELIAL CELL
MIGRATION	REGULATION OF EPITHELIAL CELL
MIGRATION	246	-0.501205	-1.94795	1.81504e-09	3.51559e-07	2.80707e-07	8242	tags=34%, list=19%, signal=27%	PTPRG/SMOC2/ITGB3/ETS1/MCC/PLCG2/ACVRL1/PPM1F/ROCK2/HBEGF/BMP4/ATP2B4/IL4/EPB41L4B/NRP1/FLT4/MEF2C/KDR/MIR499A/AKT3/FGFR1/DAB2IP/SERPINF1/EGF/MIR199A1/EPHA2/ADAMTS9/MIR193A/PRKCA/SLIT2/PTPRM/PRKD1/STAT5A/SASH1/SEMA3A/AGTR2/RGCC/SEMA5A/RHOJ/HYAL1/FGF16/NR2E1/TEK/EDN1/MMRN2/FGF7/ANXA3/TDGF1/CCBE1/MIR26A1/DCN/MIR483/GPLD1/TGFBR2/MET/FGF1/MIR2355/KLF4/ANXA1/ANGPT1/PROX1/PTGS2/BMPER/PPARG/ENPP2/PTN/FG…
EPITHELIAL CELL PROLIFERATION	EPITHELIAL CELL PROLIFERATION	390	-0.449673	-1.81748	2.04733e-09	3.81865e-07	3.04905e-07	8645	tags=36%, list=20%, signal=29%	ACVR2A/ZFP36L1/EHF/GLI1/ANG/ITGB1BP1/ISL1/ARG1/TGFA/FST/ITGB3/TNFSF12/CFLAR/MCC/IL12A/ACVRL1/CCL2/EGFL7/CYP7B1/BMP4/AREG/SNAI2/NRP1/SAV1/FLT4/HGF/MIR34A/MEF2C/KDR/WNT10B/MIR499A/ERRFI1/LAMC1/TIE1/PGR/ID1/PKHD1/AKT3/FGFR1/DAB2IP/SERPINF1/TCF7L2/TWIST1/YAP1/MYC/EGF/NOG/EPHA2/NKX2-8/MIR193A/CDH13/PRKCA/MST1L/PTPRM/XDH/COL4A3/TLR4/PRKD1/FZD7/STAT5A/PTCH1/RGCC/SEMA5A/LGR4/NR4A3/KLF9/HYAL1/TEK/EREG/A4G…
MUSCLE CELL PROLIFERATION	MUSCLE CELL PROLIFERATION	191	-0.526859	-2.00008	2.18687e-09	3.93325e-07	3.14055e-07	8113	tags=38%, list=19%, signal=31%	MEIS1/CFLAR/IL12A/NPPC/SERPINF2/ZFPM2/GSTP1/HBEGF/BMP4/IL6R/MAP3K5/SOD2/SAV1/PDE1A/MIR34A/MEF2C/MIR499A/RBPMS2/TCF7L2/GPER1/YAP1/NOG/MIR199A1/IL13/CDH13/MIR339/MIR590/HPGD/HEY2/KCNK2/FOXC1/JUN/NR4A3/NPR3/FGF20/EREG/EDN1/S1PR1/MSTN/PDGFD/MIR26A1/TGFBR2/PPARGC1A/MIR130A/IGF1/KLF4/ADAMTS1/ANGPT1/NDRG2/EPHB1/VIP/IL6/CX3CL1/EGFR/PPARG/MYOCD/APOD/TGFBR3/NPR1/FGF9/FGF2/CNN1/OGN/NPY5R/ELANE/MIR222/RBP4/M…
POSITIVE REGULATION OF
ENDOTHELIAL CELL MIGRATION	POSITIVE REGULATION OF
ENDOTHELIAL CELL MIGRATION	114	-0.604626	-2.15682	2.99639e-09	5.20338e-07	4.1547e-07	8431	tags=40%, list=20%, signal=33%	ITGB1BP1/SMOC2/ITGB3/ETS1/ROCK2/BMP4/NRP1/FLT4/KDR/MIR499A/AKT3/FGFR1/EGF/MIR199A1/PRKCA/PRKD1/STAT5A/SASH1/SEMA5A/RHOJ/FGF16/TEK/EDN1/ANXA3/TDGF1/CCBE1/GPLD1/MET/FGF1/ANXA1/ANGPT1/PROX1/PTGS2/MIR101-1/FGF2/ATOH8/ANGPT4/MIRLET7F1/MIR10B/MIR126/MIR23A/MIR221/MIR27B/MIR27A/FGFBP1/MIR143
METAPHASE PLATE CONGRESSION	METAPHASE PLATE CONGRESSION	62	0.659692	2.38104	4.78197e-09	8.02734e-07	6.40952e-07	3138	tags=26%, list=7%, signal=24%	KIF14/NUF2/AURKB/FAM83D/CENPF/KIF2C/NDC80/KIFC1/CDCA5/CDCA8/SPAG5/CDT1/CENPE/KIF18A/CCNB1/PSRC1
ENDOTHELIAL CELL PROLIFERATION	ENDOTHELIAL CELL PROLIFERATION	161	-0.542455	-2.01798	5.82864e-09	9.46872e-07	7.56041e-07	8502	tags=42%, list=20%, signal=34%	ANG/ITGB1BP1/ARG1/ITGB3/TNFSF12/IL12A/ACVRL1/CCL2/EGFL7/BMP4/NRP1/FLT4/MIR34A/MEF2C/KDR/MIR499A/TIE1/AKT3/FGFR1/EGF/EPHA2/MIR193A/CDH13/PRKCA/PTPRM/XDH/COL4A3/PRKD1/STAT5A/RGCC/SEMA5A/TEK/IGF2/PPP1R16B/CD34/NR4A1/AGTR1/CXCL12/BMP6/MIR26A1/MIR483/F3/BMP2/MIR130A/MIR2355/EGR3/PROK2/VIP/PROX1/NGFR/CAV2/BMPER/PPARG/MIR101-1/ALDH1A2/CAV1/FGF2/ATOH8/MIR10B/MIR222/MIR126/CCL24/MIR23A/TNMD/MIR27B/MIR27A/…
REGULATION OF LIPID METABOLIC
PROCESS	REGULATION OF LIPID METABOLIC
PROCESS	375	-0.44692	-1.80232	8.60419e-09	1.35409e-06	1.08119e-06	7282	tags=24%, list=17%, signal=20%	SNAI2/THRA/ABCA1/TNFRSF21/PLIN2/IRS1/FABP5/PDGFA/PLIN5/DAB2IP/GPER1/TWIST1/STAT5B/ME1/PPARA/AVPR1A/C3/DKK3/RARRES2/NR1H4/MIR30C1/PRKD1/PNPLA2/RGL1/FABP1/PDGFRA/NR4A3/ADRA2A/TEK/IRS2/ADM/FGF19/AGTR1/AVP/BMP6/GPLD1/ACSL1/ALK/PPARGC1A/FGF1/BMP2/ANGPTL4/CNR1/CCDC3/CYP4A11/AKR1C3/ANXA1/PROX1/PTGS2/PDE3B/RGN/ABCB11/DGAT2/P2RY12/EGR1/ASXL3/PPARG/HCAR2/APOD/ACACB/SORBS1/HMGCS2/CAV1/FGF2/MLXIPL/KIT/GPAM/A…
POSITIVE REGULATION OF
EPITHELIAL CELL MIGRATION	POSITIVE REGULATION OF
EPITHELIAL CELL MIGRATION	157	-0.551664	-2.03823	1.05277e-08	1.6066e-06	1.28281e-06	8186	tags=36%, list=19%, signal=29%	SMOC2/ITGB3/ETS1/PLCG2/PPM1F/ROCK2/HBEGF/BMP4/EPB41L4B/NRP1/FLT4/KDR/MIR499A/AKT3/FGFR1/EGF/MIR199A1/PRKCA/PRKD1/STAT5A/SASH1/SEMA5A/RHOJ/HYAL1/FGF16/TEK/EDN1/FGF7/ANXA3/TDGF1/CCBE1/GPLD1/TGFBR2/MET/FGF1/ANXA1/ANGPT1/PROX1/PTGS2/ENPP2/FGF10/MIR101-1/FGF2/ATOH8/ANGPT4/TAC1/MIRLET7F1/MIR10B/MIR222/MIR126/MIR23A/MIR221/MIR27B/MIR27A/FGFBP1/MIR143
TISSUE MIGRATION	TISSUE MIGRATION	317	-0.459302	-1.82833	1.37361e-08	2.03456e-06	1.62452e-06	8243	tags=39%, list=19%, signal=32%	PTPN11/MAP3K3/MIR361/PTEN/GLIPR2/DLL4/STARD13/PLEKHG5/VEGFC/INSL3/NANOS1/PKN3/SOX18/DOCK1/RRAS/FBXW7/AMOT/ITGB1BP1/EFNB2/PTPRG/SMOC2/ITGB3/TNFSF12/ETS1/MCC/PLCG2/ACVRL1/PPM1F/ROCK2/HBEGF/BMP4/KANK2/ATP2B4/IL4/EPB41L4B/NRP1/FLT4/MEF2C/KDR/MIR499A/ID1/ADTRP/AKT3/ZEB2/FGFR1/DAB2IP/SERPINF1/FSTL1/EGF/PRSS3/MIR199A1/EPHA2/ADAMTS9/MIR193A/CDH13/CLEC14A/PRKCA/KRT16/SLIT2/PTPRM/PRKD1/STAT5A/SASH1/CDH5/SE…
PROTEIN KINASE B SIGNALING	PROTEIN KINASE B SIGNALING	253	-0.476101	-1.85691	1.47876e-08	2.12772e-06	1.6989e-06	7059	tags=43%, list=16%, signal=36%	TSPYL5/OTUD3/CD40/PHLPP1/ENG/RAPGEF1/PIK3CA/LRP2/PLK3/RTN4/MAGI2/PTPN11/PINK1/PTEN/PHLDA3/BTC/FGFR2/AXL/RAMP3/RRAS/ERBB4/MIR34C/ITGB1/ZFP36L1/FYN/MERTK/ITGB1BP1/TGFA/CCL2/GAS6/HBEGF/AREG/CHI3L1/IRS1/HGF/MIR34A/KDR/PDGFA/PKHD1/ADTRP/FGFR1/SESN3/TCF7L2/GPER1/TPTE2/EGF/MIR199A1/EPHA2/C1QTNF1/PPARA/TYRO3/XDH/BANK1/CX3CR1/SEMA5A/PIK3R1/PDGFRA/FERMT2/FGF16/FGF20/TEK/IRS2/EREG/IGF2/FGF7/FGF19/PEAR1/MSTN…
CELL CELL ADHESION VIA PLASMA
MEMBRANE ADHESION MOLECULES	CELL CELL ADHESION VIA PLASMA
MEMBRANE ADHESION MOLECULES	262	-0.480064	-1.87671	1.57612e-08	2.20482e-06	1.76047e-06	9508	tags=47%, list=22%, signal=37%	MPZL2/PCDHGB2/SLITRK1/PCDH8/HMCN1/PTPRT/L1CAM/AMIGO1/MBP/FLRT3/ITGB1/IGSF11/PCDH15/PTPRS/SELE/PCDHB16/PCDHAC1/PCDHGA6/PCDHA6/PCDHA10/UNC5D/PCDHGA7/MYOT/CLSTN2/TRO/PCDHGA11/CDH17/FAT3/PCDHB12/MMP24/MYADM/PCDHB11/PCDHB3/PCDHA3/PCDHGA5/TENM3/PCDHB18P/ESAM/PCDHGA4/DSCAM/PCDHB15/SDK1/PCDHGC3/PCDHGB5/CDH4/SDK2/LRRC4B/PCDHB7/CNTN2/CNTN4/PCDHGB3/PCDHGB6/CDH13/PCDHB5/PCDHB6/PCDHGA9/DSCAML1/PCDHB4/PTPRM/CD…
FAT CELL DIFFERENTIATION	FAT CELL DIFFERENTIATION	209	-0.500677	-1.91183	2.12642e-08	2.89423e-06	2.31093e-06	8675	tags=34%, list=20%, signal=27%	FNDC5/ZFP36L1/WWTR1/CREBL2/LRP5/NR4A2/ADIG/FRZB/CLIP3/TGFB1I1/ZFPM2/FTO/SAV1/TFAP2B/WNT10B/PER2/PLCB1/TCF7L2/GPER1/YAP1/ZFP36L2/KLF5/RARRES2/NUDT7/DLK2/FFAR4/INHBB/CEBPA/ARID5B/WNT1/ARL4A/PDGFRA/NR4A3/FERMT2/SOX8/RUNX1T1/PRDM16/FOXO1/LMO3/EBF2/STEAP4/NR4A1/ZFP36/MIR483/MEDAG/PPARGC1A/RGS2/EGR2/BMP2/CCDC3/KLF4/PTGS2/IL6/ADRB2/PPARG/ADRB1/FGF10/HTR2A/UCP1/SLC2A4/ZBTB16/LPL/SFRP1/PTPRQ/LGALS12/FABP4…
ORGANIC HYDROXY COMPOUND
TRANSPORT	ORGANIC HYDROXY COMPOUND
TRANSPORT	255	-0.472631	-1.84328	2.22782e-08	2.95245e-06	2.35742e-06	6722	tags=30%, list=16%, signal=25%	ADRA2B/SYT15/PON1/OXT/CLU/SYT4/LIPC/SLCO1B1/EGF/C1QTNF1/ABCG8/PLTP/SOAT2/NR1H4/CRH/PTCH1/LRP1/EEPD1/ABCA5/TSPO2/AGTR2/SLC51B/ADRA2A/FGF20/SNCA/CRHR1/SLC29A4/SLCO1C1/GPM6B/SYT8/FFAR3/AGTR1/SLC10A6/CXCL12/BMP6/MIR26A1/CHGA/SLC5A1/MAOB/AQP1/SLCO1B7/CNR1/SNCG/AQP2/VIP/CFTR/SLC16A7/ABCB11/DRD1/CYP8B1/P2RY12/SLC22A3/DRD2/GALR1/CAV1/NOS1/HTR2A/TAC1/CYP7A1/KCNB1/AKR1C1/CES1/OXTR/KCNA2/ABCA8/CD36/SLCO1A2/…
ENDOTHELIAL CELL MIGRATION	ENDOTHELIAL CELL MIGRATION	230	-0.493837	-1.912	2.34299e-08	3.02545e-06	2.41571e-06	8243	tags=35%, list=19%, signal=29%	EFNB2/SMOC2/ITGB3/TNFSF12/ETS1/ACVRL1/ROCK2/BMP4/ATP2B4/NRP1/FLT4/MEF2C/KDR/MIR499A/ID1/ADTRP/AKT3/FGFR1/DAB2IP/SERPINF1/FSTL1/EGF/PRSS3/MIR199A1/EPHA2/ADAMTS9/MIR193A/CDH13/CLEC14A/PRKCA/SLIT2/PTPRM/PRKD1/STAT5A/SASH1/CDH5/AGTR2/RGCC/DPP4/SEMA5A/RHOJ/FGF16/NR2E1/TEK/EDN1/MMRN2/ANXA3/NR4A1/TDGF1/CCBE1/MIR26A1/DCN/MIR483/GPLD1/MET/FGF1/MIR2355/KLF4/EGR3/ANXA1/ANGPT1/PROX1/PTGS2/BMPER/PPARG/PTN/MIR…
FATTY ACID METABOLIC PROCESS	FATTY ACID METABOLIC PROCESS	370	-0.432859	-1.74399	2.85843e-08	3.59877e-06	2.87348e-06	9418	tags=31%, list=22%, signal=25%	ECHDC2/PECR/CYP2C9/NR1H3/HPGDS/SLC27A1/CYP2C8/ELOVL7/SCD/PDK2/PRKAA1/ACADVL/ALDH3A2/ACAD11/EPHX2/PDP2/GPAT2/BDH2/ADH5/PAM/EHHADH/ALOX15B/GSTP1/PCCA/LPIN1/ACAA2/IRS1/FABP5/FADS3/HADH/QKI/PON1/PER2/PLIN5/ADTRP/LIPC/CYP2G1P/ACSL5/ECHDC1/TWIST1/ACSL4/PPARA/GLYATL2/ECHDC3/CYP2U1/ACSM3/PON3/ACADS/PLA2G5/AVPR1A/C3/ACSM4/NUDT7/HPGD/MIR30C1/CYP2A7/ACSS2/CYP1A2/PM20D1/FABP1/GSTM2/NR4A3/CYP24A1/IRS2/ELOVL3/…
HORMONE METABOLIC PROCESS	HORMONE METABOLIC PROCESS	209	-0.497319	-1.89901	3.39891e-08	4.17485e-06	3.33346e-06	6874	tags=34%, list=16%, signal=29%	UGT2B15/CYP46A1/DHRS3/TIPARP/HSD17B3/TCF7L2/RETSAT/STAT5B/HSD17B11/DKK3/PCSK5/GCNT4/PNPLA2/CYP1A2/HSD3B2/DIO3/PDGFRA/TPO/CYP26B1/ADM/LRAT/DUOX2/SLCO1C1/PCSK2/CYP11A1/ADH6/FFAR3/ALDH1A3/BMP6/AKR1B15/CRABP1/PPARGC1A/BMP2/AKR1C3/HSD17B2/HSD3B1/CYP2C18/CTSG/ADH7/ALDH1A1/UGT1A7/KLK6/DUOXA2/DGAT2/ACE2/UGT2B4/EGR1/UGT2B7/GHR/ALDH1A2/FOXE1/CYP3A4/CYP1A1/RDH5/CHST9/AKR1C1/CMA1/LIPE/UGT2B11/MME/CES1/AKR1C2…
DNA REPLICATION	DNA REPLICATION	269	0.409745	1.80449	4.52518e-08	5.42591e-06	4.33238e-06	10755	tags=35%, list=25%, signal=26%	E2F8/RRM2/EXO1/E2F7/DTL/ESCO2/CDK1/FAM111B/MCM10/CDC45/CLSPN/POLQ/CCNA2/CDC6/RECQL4/RMI2/ENPP7/CDT1/RAD51/EME1/ORC6/GINS1/PIF1/ORC1/CCNE2/BRIP1/MCIDAS/GINS2/TONSL/CCNE1/BLM/TICRR/CHTF18/DNA2/GINS4/CDC7/RNASEH2A/MCM2/BRCA2/POLE2/MCM4/TIMELESS/CHEK1/FEN1/CHAF1B/TRAIP/UCN/EME2/DONSON/DSCC1/BARD1/WDHD1/LRWD1/HMGA1/DBF4/STRA8/LIG1/GEN1/RMI1/PCNA/KCTD13/RFC4/CHAF1A/ATAD5/E4F1/SIRT7/BRCA1/POLD1/ALYREF/T…
REGULATION OF BLOOD PRESSURE	REGULATION OF BLOOD PRESSURE	171	-0.521412	-1.94807	5.33292e-08	6.24572e-06	4.98697e-06	8047	tags=42%, list=19%, signal=34%	DLL1/ADH5/ACVRL1/ADRA1B/SERPINF2/ARHGAP42/NPPA/GAS6/KLK2/RAMP2/SOD2/SCPEP1/NPY/ADRA2B/NPPB/OXT/MIR199A1/NPY1R/PPARA/ACSM3/AVPR1A/SGK1/PCSK5/RARRES2/NPR2/CRH/AGTR2/ACTA2/NPR3/UTS2R/GLP1R/ADM/EDN1/ANPEP/CD34/FFAR3/AGTR1/AVP/CHGA/CORO2B/EDNRB/CYP4F12/UTS2B/CNR1/ADRB3/CYP4A11/CTSG/PTGS2/ACE2/ADRB2/PPARG/ADRB1/AVPR2/DRD2/NPR1/NOS1/TAC1/CMA1/MME/CES1/HBB/OXTR/KLK3/TRHDE/ATP1A2/SPX/ADRA1A/MIR27B/EDN3/AD…
NEGATIVE REGULATION OF
VASCULATURE DEVELOPMENT	NEGATIVE REGULATION OF
VASCULATURE DEVELOPMENT	102	-0.596815	-2.08529	5.79084e-08	6.62788e-06	5.29211e-06	7564	tags=42%, list=18%, signal=35%	ROCK2/ATP2B4/MIR106B/FOXO4/MIR34A/NPPB/TIE1/DAB2IP/SERPINF1/EPHA2/ADAMTS9/MIR193A/PTPRM/COL4A3/MIR30C1/KLF2/FOXC1/RGCC/SEMA3E/SEMA6A/ECSCR/TEK/DCN/KLF4/SPINK5/ADAMTS1/ISM1/SPRY2/PDE3B/CLDN5/HOXA5/PPARG/PTN/NPR1/ANGPT4/PF4/KLK3/MIR222/MIR125B1/MIR221/TNMD/ANGPTL7/MIR143
HUMORAL IMMUNE RESPONSE MEDIATED
BY CIRCULATING IMMUNOGLOBULIN	HUMORAL IMMUNE RESPONSE MEDIATED
BY CIRCULATING IMMUNOGLOBULIN	141	-0.546102	-1.99731	6.01821e-08	6.73504e-06	5.37767e-06	9363	tags=65%, list=22%, signal=51%	IGKV3-20/IGLV3-21/IGHV3-23/IGHV3-33/IGLV1-51/IGLL5/IGLV3-19/IGHV4-39/IGLV1-47/IGHV3-20/IGLV3-25/IGHV4-28/IGLV1-40/IGKV4-1/IGLV1-44/IGKV1-5/IGLV3-1/IGHV3-21/IGLV2-14/IGHV5-51/IGHD/IGLV2-23/C1R/IGHV3-38/C1S/IGLC6/IGHV2-70/IGHV3-64/TRDC/IGHV4-59/IGLV6-57/IGHV1-3/IGHV3-66/IGHV3-73/CRP/IGHV3-48/CLU/IGHV4-4/IGHV3-11/IGLV2-11/IGHV7-81/CR2/IGKV3D-11/IGHV3-53/IGLC7/MASP2/IGHV3-49/IGHV3-13/IGLV3-27/IGKV2-3…
VASCULAR PROCESS IN CIRCULATORY
SYSTEM	VASCULAR PROCESS IN CIRCULATORY
SYSTEM	241	-0.481225	-1.86962	6.2582e-08	6.85137e-06	5.47056e-06	8090	tags=36%, list=19%, signal=29%	SLC38A3/SLC16A2/ADRA1B/SERPINF2/ARHGAP42/NPPA/ROCK2/SLC1A3/ATP2B4/SCNN1B/RAMP2/SOD2/SCPEP1/ITGA1/FABP5/ADRA2B/NPPB/CRP/PER2/KCNA5/KCNJ8/GPER1/FGA/SLIT2/CHRM3/AVPR1A/KLF2/FOXC1/LRP1/CDH5/ABCG2/AGTR2/CPS1/ATP1B2/ACTA2/FERMT2/ADRA2A/UTS2R/TEK/ABCC9/ADM/SLC29A4/EDN1/SMTNL2/FGB/SLCO1C1/C2CD4B/FGG/AGTR1/AVP/BMP6/ABCB1/SLC5A1/RGS2/EDNRB/UTS2B/ADRB3/AKAP12/ANGPT1/SLC4A4/SLC16A7/CLDN5/DRD1/ACE2/ADRB2/LEPR…
MITOTIC METAPHASE PLATE
CONGRESSION	MITOTIC METAPHASE PLATE
CONGRESSION	50	0.668885	2.30701	7.02428e-08	7.52644e-06	6.00957e-06	3138	tags=26%, list=7%, signal=24%	KIF14/NUF2/AURKB/KIF2C/NDC80/KIFC1/CDCA5/CDCA8/CDT1/CENPE/KIF18A/CCNB1/PSRC1
CHROMOSOME LOCALIZATION	CHROMOSOME LOCALIZATION	75	0.597114	2.21886	7.23189e-08	7.58745e-06	6.05829e-06	1942	tags=21%, list=5%, signal=20%	KIF14/NUF2/DLGAP5/AURKB/FAM83D/CENPF/KIF2C/NDC80/KIFC1/CDCA5/CDCA8/SPAG5/CDT1/CENPE/KIF18A/CCNB1
SPINDLE ASSEMBLY	SPINDLE ASSEMBLY	107	0.540612	2.11777	7.508e-08	7.60834e-06	6.07497e-06	3466	tags=19%, list=8%, signal=17%	NEK2/KIF4A/KIF4B/MYBL2/MISP/TPX2/AURKB/CDC20/PLK1/KIFC1/CCNB2/AURKA/KIF23/SPAG5/KIF11/PRC1/TUBB8/MAPK15/KIFC2/RACGAP1
REGULATION OF MEMBRANE POTENTIAL	REGULATION OF MEMBRANE POTENTIAL	413	-0.419145	-1.70176	7.61997e-08	7.60834e-06	6.07497e-06	6401	tags=25%, list=15%, signal=22%	CACNB4/PLN/KCNA5/KCNJ8/SHANK3/CACNG2/GPER1/TBX18/BVES/BIN1/USP53/CHRM1/KCNH3/KCNJ2/FZD9/GRID2/KCNK2/CACNA1G/JUN/GRIA3/GABRB3/RIMS3/ATP1B2/CACNA2D1/AKAP6/GRIN2A/EDN1/KCNK3/NLGN4X/CHRNA7/ANK2/POPDC3/CBLN1/MIR26A1/SCN9A/GRIK1/DCN/CLCN1/HTR3C/HCN1/SCN11A/CUX2/GPR88/SLC25A27/CTNNA3/CNR1/KCNE5/PID1/SLC4A4/CFTR/KCNH5/GABRG3/SCN3B/ADRB2/CHRNA2/SCN4B/SCN7A/P2RX6/SCN5A/CASQ2/PTN/ADRB1/SLC26A3/GABRG1/GABRE/…
RESPONSE TO ALCOHOL	RESPONSE TO ALCOHOL	226	-0.48532	-1.87583	7.70504e-08	7.60834e-06	6.07497e-06	5476	tags=26%, list=13%, signal=23%	SLIT2/AVPR1A/SGK1/HPGD/KLF2/CLDN18/CRH/PTGER4/PTCH1/HSD3B2/GNG2/KLF9/CAT/GRIN2A/ADH6/MSTN/AVP/MAOB/GPLD1/ADCY5/TGFBR2/RGS2/GSN/GNAI1/SLIT3/CNR1/KLF4/AKR1C3/KCNMB1/HSD3B1/CFTR/ADH7/CYP8B1/FOS/PTGFR/PPARG/CRHBP/TGFBR3/DRD2/ADCY8/CYP7A1/CDO1/NPAS4/CCL21/SLC2A4/CES1/KCNC2/FOSB/CA3/AKR1C2/SFRP1/GRIN2B/PENK/RBP4/CSF3/ADIPOQ/LEP/CSN1S1
RESPONSE TO STEROID HORMONE	RESPONSE TO STEROID HORMONE	320	-0.451473	-1.7972	8.44535e-08	8.179e-06	6.53061e-06	8493	tags=32%, list=20%, signal=26%	GPR83/RBFOX2/PADI2/ISL1/ARG1/CFLAR/TRIM68/PAM/PPARGC1B/STAR/HNMT/GSTP1/DAB2/CYP7B1/BMP4/KANK2/ESRRB/SCNN1B/RAMP2/DEFA3/CALCOCO1/ERRFI1/PGR/OXT/CRY2/ADTRP/FBXO32/ASS1/SERPINF1/GPER1/YAP1/PPARA/ZFP36L2/ACR/SLIT2/AVPR1A/SGK1/CRH/HSD3B2/AGTR2/CPS1/ESR2/ZNF366/NR4A3/KLF9/NR2E1/SCGB2A2/NR3C1/TRIM63/ADM/FOXO1/EDN1/ALPL/LMO3/ANXA3/TFPI/TXNIP/NODAL/SCGB1A1/MSTN/BMP6/ZFP36/PER1/DUSP1/CALCR/MAOB/TGFBR2/AQP1…
NEGATIVE REGULATION OF ION
TRANSPORT	NEGATIVE REGULATION OF ION
TRANSPORT	291	-0.45959	-1.81451	9.18034e-08	8.72305e-06	6.96502e-06	7014	tags=26%, list=16%, signal=22%	IRS1/MDFIC/VSNL1/MIR34A/KALRN/USP17L2/FABP5/REM1/ADRA2B/PLN/ADTRP/SYT4/TWIST1/BIN1/EGF/MIR199A1/CLIC2/GEM/CD200/PKIA/DMTN/ABCG8/MIR30C1/FFAR4/PLA2R1/PKD2/CRH/INHBB/RRAD/AGTR2/GSTM2/KCNAB1/PKDCC/ADRA2A/IRS2/SNCA/CRHR1/FERMT1/CABP1/GPM6B/MIR26A1/CHGA/MAOB/RGS2/CNR1/KCNE5/PID1/ANXA1/ANGPT1/VIP/P2RY12/CASQ2/GRM7/GABRE/APOD/CRHBP/DRD2/FAM3D/OSR1/CAV1/NOS1/HTR2A/KCNE1/KCNB1/SFRP1/CD36/NPY5R/ACVR1C/CAV3…
NEGATIVE REGULATION OF
LOCOMOTION	NEGATIVE REGULATION OF
LOCOMOTION	313	-0.446748	-1.7787	9.74294e-08	9.08619e-06	7.25498e-06	10565	tags=43%, list=25%, signal=33%	BMPR1A/NOTCH1/FOXO3/DUSP3/CORO1C/CLIC4/SRF/TRIB1/ADORA1/SPRED1/NFE2L2/NDRG4/ENG/TPM1/JAG1/MAGI2/NISCH/MIR361/GNRH1/PTEN/DLL4/LRCH1/STARD13/MIR93/DPYSL3/DUSP22/CD200R1/PTPRT/RRAS/BCL2/ERBB4/VCL/IGFBP3/PADI2/ITGB1BP1/PTPRG/HAS1/CITED2/MCC/EPPIN/ACVRL1/ALOX15B/CCL2/GSTP1/MCTP1/MITF/ATP2B4/ABHD6/IL4/FBLN1/NRP1/KLRK1/MIR34A/MEF2C/TIE1/PLCB1/PODN/ADTRP/DAB2IP/SERPINF1/PHLDB2/NOG/MIR199A1/KLRC4-KLRK1/MI…
BLOOD VESSEL ENDOTHELIAL CELL
MIGRATION	BLOOD VESSEL ENDOTHELIAL CELL
MIGRATION	137	-0.545046	-1.98943	1.32993e-07	1.21773e-05	9.72313e-06	7167	tags=44%, list=17%, signal=37%	MAP3K3/MIR361/DLL4/STARD13/VEGFC/SOX18/FBXW7/AMOT/ITGB1BP1/EFNB2/ETS1/ACVRL1/ATP2B4/NRP1/MEF2C/KDR/MIR499A/ID1/ADTRP/AKT3/FGFR1/MIR199A1/EPHA2/MIR193A/CLEC14A/PRKCA/SLIT2/PRKD1/STAT5A/CDH5/AGTR2/RGCC/RHOJ/NR2E1/MMRN2/NR4A1/TDGF1/MIR26A1/MIR483/GPLD1/MIR2355/KLF4/EGR3/ANXA1/ANGPT1/PTGS2/PPARG/MIR101-1/MEOX2/FGF2/ANGPT4/MIRLET7F1/MIR10B/MIR126/MIR23A/MIR221/MIR27B/MIR27A/FGFBP1/MIR143
MEIOTIC CELL CYCLE PROCESS	MEIOTIC CELL CYCLE PROCESS	172	0.461658	1.92643	1.41543e-07	1.27288e-05	1.01635e-05	5414	tags=30%, list=13%, signal=26%	TEX19/TEX11/MEIKIN/CDC25C/NUF2/TOP2A/BUB1/CDC20/PLK1/BUB1B/PTTG1/FBXO43/CCNB2/ESPL1/AURKA/RAD54L/TTK/MND1/PTTG3P/RAD51/EME1/DMRT1/CKS2/KIF18A/TUBB8/TRIP13/MAPK15/CCNE2/BRIP1/RAD51AP1/OVOL1/CDC25A/CCNE1/FANCA/MAEL/BRCA2/MYBL1/RAD21L1/ASZ1/RAD54B/FANCD2/SYCE3/P3H4/DDX4/HSF2BP/DNMT3L/EME2/BRDT/SMC4/HORMAD1/SPIRE2
LIPID LOCALIZATION	LIPID LOCALIZATION	480	-0.405082	-1.65654	1.51917e-07	1.3422e-05	1.07169e-05	7732	tags=28%, list=18%, signal=23%	LCAT/STAR/ESYT1/MAP2K6/SLC1A3/ATP8B4/LRRC8C/VAMP2/FTO/OSBPL1A/ABCA1/PLIN2/ESYT3/SPNS2/SLC10A1/MIR34A/FABP5/PON1/ATP10B/CRP/SLC25A18/OXT/PER2/CLU/PLIN5/STXBP1/LIPC/ACSL5/SLCO1B1/LPA/EGF/SFTPA1/STAT5B/ACSL4/C1QTNF1/XKR6/PPARA/ANO6/PLA2G5/AVPR1A/ABCG8/C3/PLTP/SOAT2/NR1H4/APBA1/MIR30C1/PNPLA2/PLA2R1/LBP/CRH/GULP1/PTCH1/LRP1/EEPD1/ABCA5/TSPO2/AGTR2/SLC51B/VLDLR/FABP1/SLC1A7/XKR4/APOLD1/NMB/IRS2/APOL5/…
ACTION POTENTIAL	ACTION POTENTIAL	129	-0.558301	-2.02609	1.6483e-07	1.43118e-05	1.14274e-05	6356	tags=33%, list=15%, signal=28%	KCNA5/KCNJ8/GPER1/TBX18/BIN1/USP53/KCNJ2/CACNA1G/CACNA2D1/AKAP6/ANK2/SCN9A/CLCN1/SCN11A/GPR88/CTNNA3/CNR1/KCNE5/SCN3B/SCN4B/SCN7A/SCN5A/CAV1/SCN4A/SCN2A/DMD/KCNE1/TAC1/KCNA1/KCNB1/SCN3A/KCNMB2/NTRK2/KCNC2/KCNA2/SCN2B/KCNIP2/CD36/CAV3/ATP1A2/ADRA1A/CLDN19
CELLULAR HORMONE METABOLIC
PROCESS	CELLULAR HORMONE METABOLIC
PROCESS	130	-0.545956	-1.98781	1.83154e-07	1.56333e-05	1.24826e-05	7254	tags=40%, list=17%, signal=33%	SCPEP1/CYP27C1/UGT2B15/CYP46A1/DHRS3/TIPARP/HSD17B3/RETSAT/STAT5B/HSD17B11/DKK3/PNPLA2/CYP1A2/HSD3B2/PDGFRA/CYP26B1/ADM/LRAT/CYP11A1/ADH6/ALDH1A3/BMP6/AKR1B15/CRABP1/PPARGC1A/BMP2/AKR1C3/HSD17B2/HSD3B1/CYP2C18/ADH7/ALDH1A1/UGT1A7/DGAT2/UGT2B4/EGR1/UGT2B7/ALDH1A2/CYP3A4/CYP1A1/RDH5/AKR1C1/LIPE/UGT2B11/AKR1C2/BMP5/RPE65/RBP4/ADH1C/ADH4/ADH1B/ADH1A
CENTROMERE COMPLEX ASSEMBLY	CENTROMERE COMPLEX ASSEMBLY	37	0.7081	2.31203	2.57285e-07	2.15948e-05	1.72426e-05	7782	tags=51%, list=18%, signal=42%	HJURP/DLGAP5/CENPF/CENPA/CENPM/CENPE/OIP5/CENPU/CENPI/CENPK/HELLS/CENPL/CENPO/CENPP/CENPN/CENPW/CENPH/MIS18A/RUVBL1
REGULATION OF TRANSPORTER
ACTIVITY	REGULATION OF TRANSPORTER
ACTIVITY	267	-0.457934	-1.79211	2.80428e-07	2.31514e-05	1.84855e-05	6938	tags=31%, list=16%, signal=27%	MIR34A/MEF2C/JPH4/REM1/PON1/DLG2/CACNB4/FXYD6/PLN/SHANK3/CACNG2/TWIST1/SHISA6/CLIC2/TRPC6/GEM/HRC/CHRM3/SGK1/MIR30C1/PKD2/CRH/GRIA3/AHNAK/UTRN/RRAD/PM20D1/GRIA2/PRNP/ATP1B2/GSTM2/KCNAB1/CACNA2D1/ADRA2A/SNCA/AKAP6/CRHR1/HAP1/GRIN2A/STAC/ANK2/TESC/MIR26A1/ABCB1/FXYD2/PIRT/PPARGC1A/ARC/KCNE5/JPH2/CFTR/KCNS1/RGN/SCN3B/ACE2/SGK2/ADRB2/SCN4B/PPARG/CASQ2/CRHBP/DRD2/OSR1/CAV1/NOS1/DMD/KCNE1/KCNA1/FXYD1/R…
REGULATION OF TUBE SIZE	REGULATION OF TUBE SIZE	124	-0.543625	-1.95221	2.87834e-07	2.33795e-05	1.86677e-05	7840	tags=43%, list=18%, signal=35%	ADRA1B/SERPINF2/ARHGAP42/NPPA/ROCK2/SCNN1B/SOD2/SCPEP1/ITGA1/ADRA2B/NPPB/CRP/PER2/KCNA5/GPER1/WNT9B/FGA/CHRM3/AVPR1A/KLF2/FOXC1/AGTR2/CPS1/ACTA2/ADRA2A/UTS2R/ADM/EDN1/SMTNL2/FGB/FGG/AGTR1/AVP/RGS2/EDNRB/UTS2B/ADRB3/DRD1/ACE2/ADRB2/EGFR/ADRB1/AVPR2/NPR1/CAV1/NOS1/HTR2A/KCNMB2/OXTR/ATP1A2/ADRA1A/EDN3/LEP
REGULATION OF HORMONE LEVELS	REGULATION OF HORMONE LEVELS	489	-0.399051	-1.6345	3.03238e-07	2.42398e-05	1.93545e-05	7014	tags=28%, list=16%, signal=23%	IRS1/VSNL1/KALRN/UGT2B15/TFAP2B/CYP46A1/HADH/DHRS3/PER2/TIPARP/KCNA5/ITSN1/HSD17B3/TCF7L2/GPER1/RETSAT/EFNA5/STAT5B/ACSL4/ITPR1/C1QTNF1/PRKCA/FGA/HSD17B11/DKK3/PCSK5/GCNT4/NR1H4/FFAR4/PNPLA2/CRH/INHBB/CYP1A2/LRP1/HSD3B2/AGTR2/FAM3B/DPP4/DIO3/GCK/NMB/MYRIP/G6PC2/PDGFRA/RAPGEF3/DOC2B/SOX8/ADRA2A/TPO/GLP1R/IRS2/CYP26B1/ADM/CRHR1/LRAT/DUOX2/EDN1/FGB/SLCO1C1/PCSK2/LTBP4/CYP11A1/FGG/ADH6/FFAR3/AGTR1/AL…
POSITIVE REGULATION OF CELL
MIGRATION INVOLVED IN SPROUTING
ANGIOGENESIS	POSITIVE REGULATION OF CELL
MIGRATION INVOLVED IN SPROUTING
ANGIOGENESIS	26	-0.786504	-2.15274	3.62583e-07	2.85308e-05	2.27807e-05	2326	tags=42%, list=5%, signal=40%	ANXA1/PTGS2/MIR101-1/FGF2/MIRLET7F1/MIR10B/MIR126/MIR23A/MIR27B/MIR27A/FGFBP1
POSITIVE REGULATION OF BLOOD
VESSEL ENDOTHELIAL CELL
MIGRATION	POSITIVE REGULATION OF BLOOD
VESSEL ENDOTHELIAL CELL
MIGRATION	63	-0.649788	-2.11843	3.78153e-07	2.92981e-05	2.33934e-05	6750	tags=37%, list=16%, signal=31%	KDR/MIR499A/AKT3/FGFR1/PRKCA/PRKD1/STAT5A/RHOJ/ANXA1/ANGPT1/PTGS2/MIR101-1/FGF2/ANGPT4/MIRLET7F1/MIR10B/MIR126/MIR23A/MIR221/MIR27B/MIR27A/FGFBP1/MIR143
NEGATIVE REGULATION OF
CHROMOSOME ORGANIZATION	NEGATIVE REGULATION OF
CHROMOSOME ORGANIZATION	86	0.559778	2.13522	3.92295e-07	2.99333e-05	2.39006e-05	3892	tags=24%, list=9%, signal=22%	TOP2A/AURKB/BUB1/CDC20/PLK1/CENPF/NDC80/BUB1B/PTTG1/ESPL1/TTK/PTTG3P/CDT1/ZWINT/CCNB1/TRIP13/PIF1/MAD2L1/APOBEC1/SLX1A/MCM2
MITOTIC CELL CYCLE CHECKPOINT	MITOTIC CELL CYCLE CHECKPOINT	153	0.466052	1.92934	4.24391e-07	3.1899e-05	2.54701e-05	3012	tags=18%, list=7%, signal=17%	CDC25C/E2F8/AURKB/BUB1/CDC20/PLK1/E2F7/CENPF/HMGA2/NDC80/BUB1B/GTSE1/CDK1/CLSPN/AURKA/TTK/CDC6/CDT1/EME1/ZWINT/E2F1/CCNB1/TRIP13/ORC1/MUC1/MAD2L1/BLM/TICRR
CELL CYCLE CHECKPOINT	CELL CYCLE CHECKPOINT	200	0.431568	1.82464	4.80918e-07	3.55896e-05	2.84169e-05	6863	tags=23%, list=16%, signal=19%	CDC25C/E2F8/AURKB/BUB1/CDC20/PLK1/E2F7/CENPF/HMGA2/DTL/NDC80/BUB1B/GTSE1/CDK1/CDC45/CLSPN/AURKA/TTK/CDC6/CDT1/EME1/ZWINT/E2F1/SOX11/CCNB1/TRIP13/ORC1/MUC1/BRIP1/MAD2L1/BLM/TICRR/DNA2/FANCD2/TIMELESS/CHEK1/EME2/HORMAD1/DONSON/WDR76/INTS7/GEN1/ZWILCH/BRSK1/PCNA/KNTC1
NEGATIVE REGULATION OF ANION
TRANSPORT	NEGATIVE REGULATION OF ANION
TRANSPORT	200	-0.486826	-1.85984	4.87626e-07	3.55896e-05	2.84169e-05	7014	tags=28%, list=16%, signal=24%	IRS1/MDFIC/VSNL1/MIR34A/KALRN/USP17L2/FABP5/ADRA2B/ADTRP/SYT4/EGF/MIR199A1/CD200/PKIA/DMTN/ABCG8/MIR30C1/FFAR4/PLA2R1/CRH/INHBB/AGTR2/PKDCC/ADRA2A/IRS2/SNCA/FERMT1/CABP1/GPM6B/MIR26A1/CHGA/MAOB/RGS2/CNR1/PID1/ANXA1/ANGPT1/P2RY12/GRM7/GABRE/APOD/CRHBP/DRD2/FAM3D/NOS1/KCNE1/KCNB1/SFRP1/CD36/NPY5R/ACVR1C/OSTN/MIR27B/MIR27A/ADIPOQ/LEP/MIR143
DNA DEPENDENT DNA REPLICATION	DNA DEPENDENT DNA REPLICATION	151	0.472656	1.95393	4.95729e-07	3.56641e-05	2.84765e-05	10677	tags=41%, list=25%, signal=31%	E2F8/E2F7/MCM10/CDC45/POLQ/CDC6/RECQL4/CDT1/RAD51/EME1/ORC6/GINS1/ORC1/CCNE2/GINS2/TONSL/CCNE1/BLM/TICRR/CHTF18/DNA2/GINS4/CDC7/MCM2/BRCA2/POLE2/MCM4/TIMELESS/FEN1/TRAIP/EME2/DONSON/DSCC1/WDHD1/LRWD1/HMGA1/DBF4/LIG1/GEN1/PCNA/RFC4/SIRT7/POLD1/ALYREF/CHEK2/POLD4/LIG3/POLA2/RFC2/PRIM2/POLB/FBXO5/DDX11/MCM6/PNKP/RPA4/POLE/DNAJA3/DBF4B/ZNF365/RPA3/WDR18
CELL MIGRATION INVOLVED IN
SPROUTING ANGIOGENESIS	CELL MIGRATION INVOLVED IN
SPROUTING ANGIOGENESIS	71	-0.63054	-2.10531	5.28512e-07	3.74871e-05	2.9932e-05	6750	tags=45%, list=16%, signal=38%	NRP1/KDR/ADTRP/AKT3/MIR199A1/MIR193A/CLEC14A/SLIT2/RHOJ/NR2E1/MMRN2/NR4A1/TDGF1/MIR26A1/MIR483/GPLD1/MIR2355/KLF4/EGR3/ANXA1/PTGS2/MIR101-1/MEOX2/FGF2/MIRLET7F1/MIR10B/MIR126/MIR23A/MIR221/MIR27B/MIR27A/FGFBP1
NEGATIVE REGULATION OF TRANSPORT	NEGATIVE REGULATION OF TRANSPORT	402	-0.413685	-1.67529	5.51304e-07	3.85607e-05	3.07892e-05	7089	tags=24%, list=17%, signal=20%	LGALS3/IRS1/MDFIC/VSNL1/MIR34A/KALRN/USP17L2/FABP5/REM1/ADRA2B/FER1L5/OXT/PLN/ADTRP/SYT4/TWIST1/BIN1/EGF/MIR199A1/CLIC2/GEM/TBC1D4/MAP1B/CD200/PKIA/SIRPA/DMTN/ABCG8/MIR30C1/PRKD1/FFAR4/PLA2R1/PKD2/CRH/INHBB/RRAD/AGTR2/GSTM2/KCNAB1/NMB/PKDCC/ADRA2A/PTGER3/IRS2/SNCA/CRHR1/EDN1/SH3GL3/FERMT1/CABP1/GPM6B/MIR26A1/CHGA/MAOB/RGS2/STXBP6/NRG1/CNR1/KCNE5/PID1/ANXA1/ANGPT1/VIP/LRRTM2/P2RY12/CASQ2/GRM7/GABR…
TEMPERATURE HOMEOSTASIS	TEMPERATURE HOMEOSTASIS	170	-0.507671	-1.89309	5.82133e-07	4.01592e-05	3.20656e-05	8913	tags=36%, list=21%, signal=29%	LCN2/SCD/IRF4/TNFRSF11A/ACADVL/PEMT/PDGFC/PPARGC1B/PLCL2/MAP2K6/ABHD6/IL4/THRA/LPIN1/FABP5/WNT10B/HADH/NOVA2/OXT/PER2/ID1/LAMA4/ZNF423/IL13/TSHR/TLR4/ARRDC3/FFAR4/LGR4/NPR3/PTGER3/PTH2R/PRDM16/FOXO1/ELOVL3/EPAS1/EBF2/ACSL1/PPARGC1A/NOVA1/EDNRB/CNR1/ADRB3/ALDH1A1/PTGS2/ADRB2/LEPR/EGR1/ADRB1/DRD2/CAV1/ADAMTS5/HTR2A/UCP1/G0S2/OXTR/CD36/ACADL/FABP4/CIDEA/ADIPOQ/LEP
REGULATION OF BLOOD CIRCULATION	REGULATION OF BLOOD CIRCULATION	275	-0.44736	-1.75459	7.58165e-07	5.15962e-05	4.11976e-05	7859	tags=35%, list=18%, signal=29%	NPPC/ADRA1B/ARHGAP42/NPPA/HBEGF/ATP2B4/THRA/ASPH/SLC8A3/RYR1/ADRA2B/S100A1/KCND3/OXT/PER2/TRPC1/CACNB4/FXYD6/PLN/KCNA5/CACNG2/KCNJ12/TBX18/BVES/BIN1/CLIC2/ITPR1/FGA/ATP2B2/HRC/CHRM3/AVPR1A/KCNJ2/HEY2/CACNA1G/NPR2/SEMA3A/AGTR2/ATP1B2/MYL3/GSTM2/KCNIP1/CACNA2D1/THRB/ADRA2A/ABCC9/ADM/EDN1/CELF2/SMTNL2/FGB/KCNK3/EPAS1/FGG/TNNI3K/ANK2/AGTR1/AVP/MIR26A1/CHGA/FXYD2/RGS2/CTNNA3/KCNE5/RYR3/SCN3B/ACE2/SCN4…
POSITIVE REGULATION OF PROTEIN
KINASE B SIGNALING	POSITIVE REGULATION OF PROTEIN
KINASE B SIGNALING	167	-0.5039	-1.87473	7.75317e-07	5.20599e-05	4.15679e-05	4864	tags=34%, list=11%, signal=30%	GAS6/HBEGF/AREG/CHI3L1/IRS1/HGF/PDGFA/FGFR1/TCF7L2/EGF/MIR199A1/C1QTNF1/CX3CR1/SEMA5A/PIK3R1/PDGFRA/FERMT2/FGF16/FGF20/TEK/IRS2/EREG/IGF2/FGF7/FGF19/FGF8/CALCR/F3/F10/MET/FGF1/NRG1/AKR1C3/ANGPT1/KL/SPRY2/P2RY12/CX3CL1/EGFR/FGF10/FGF9/FGF17/NRG2/FGF2/GFRAL/KIT/KLB/CCL21/AKR1C2/MIR222/MIR126/MIR221/CSF3/LEP/MIR143/MYOC
ALCOHOL METABOLIC PROCESS	ALCOHOL METABOLIC PROCESS	355	-0.427247	-1.72075	9.43096e-07	6.20757e-05	4.95651e-05	9125	tags=28%, list=21%, signal=22%	CYP2C8/DHRS9/CYP3A5/SCARF1/SC5D/SCD/PRKAA1/IP6K3/ACADVL/ALDH3A2/LRP5/PLCD3/EPHX2/CYB5R3/NUDT11/LIMA1/H6PD/MOGAT2/ADH5/PLCG2/LCAT/STAR/ACER2/CYP7B1/IL4/OSBPL1A/CYP27C1/ABCA1/CH25H/ACAA2/PLCH2/CYP46A1/PON1/DHRS3/MOXD2P/INPP1/PLCB1/GPER1/RETSAT/CUBN/DKK3/SOAT2/NR1H4/MIR30C1/ACSS2/PNPLA2/CEBPA/CYP1A2/VLDLR/SULT1C4/CAT/SNCA/MAS1/LRAT/ALDH2/CYP11A1/ADH6/ALDH1A3/CYP39A1/PTH1R/BMP6/AKR1B15/PLA2G4A/FGF1/B…
RETINOL METABOLIC PROCESS	RETINOL METABOLIC PROCESS	47	-0.687045	-2.12748	9.49132e-07	6.20757e-05	4.95651e-05	5144	tags=45%, list=12%, signal=39%	PNPLA2/CYP1A2/LRAT/ADH6/ALDH1A3/AKR1B15/AKR1C3/ADH7/ALDH1A1/DGAT2/ALDH1A2/CYP3A4/CYP1A1/RDH5/LIPE/RPE65/RBP4/ADH1C/ADH4/ADH1B/ADH1A
ATTACHMENT OF SPINDLE
MICROTUBULES TO KINETOCHORE	ATTACHMENT OF SPINDLE
MICROTUBULES TO KINETOCHORE	31	0.726145	2.30357	1.0352e-06	6.68369e-05	5.33667e-05	3467	tags=35%, list=8%, signal=33%	NEK2/NUF2/AURKB/KIF2C/NDC80/SPAG5/CDT1/CENPE/CCNB1/RACGAP1/ECT2
MEIOSIS I CELL CYCLE PROCESS	MEIOSIS I CELL CYCLE PROCESS	113	0.507516	1.99335	1.06389e-06	6.78196e-05	5.41514e-05	5268	tags=34%, list=12%, signal=30%	TEX19/TEX11/MEIKIN/CDC25C/TOP2A/PLK1/PTTG1/CCNB2/ESPL1/AURKA/RAD54L/MND1/PTTG3P/RAD51/EME1/DMRT1/CKS2/TRIP13/MAPK15/CCNE2/BRIP1/RAD51AP1/CDC25A/CCNE1/MAEL/BRCA2/MYBL1/RAD21L1/RAD54B/FANCD2/SYCE3/P3H4/DDX4/HSF2BP/DNMT3L/EME2/BRDT/HORMAD1
SPROUTING ANGIOGENESIS	SPROUTING ANGIOGENESIS	142	-0.526133	-1.92686	1.1184e-06	7.04033e-05	5.62144e-05	8047	tags=51%, list=19%, signal=41%	MAP3K3/MIR361/DLL4/VEGFB/STARD13/VEGFC/JAK1/FBXW7/MIR34C/ITGB1BP1/EFNB2/DLL1/IL12A/ACVRL1/PARVA/BMP4/RAMP2/NRP1/FLT4/MIR34A/KDR/S100A1/ADTRP/AKT3/MIR199A1/EPHA2/ADAMTS9/MIR193A/CDH13/CLEC14A/SLIT2/MIR30C1/KLF2/SEMA5A/SEMA3E/SEMA6A/RHOJ/RECK/NR2E1/TEK/MMRN2/PPP1R16B/NR4A1/AGTR1/TDGF1/CCBE1/MIR26A1/MIR483/GPLD1/FGF1/MIR2355/KLF4/EGR3/ANXA1/ANGPT1/RSPO3/NGFR/PTGS2/BMPER/MIR101-1/MEOX2/FGF2/SLC39A12/…
POSITIVE REGULATION OF SMALL
MOLECULE METABOLIC PROCESS	POSITIVE REGULATION OF SMALL
MOLECULE METABOLIC PROCESS	130	-0.529052	-1.92627	1.2565e-06	7.75176e-05	6.18949e-05	7382	tags=36%, list=17%, signal=30%	ESRRB/IL4/GPT/IRS1/PPP1R3G/PLIN5/GPER1/TWIST1/KAT2B/PPARA/AVPR1A/NR1H4/FABP1/RCVRN/GCK/PFKFB3/NR4A3/IRS2/SNCA/MAS1/ADM/IGF2/AVP/PTH1R/BMP6/GPLD1/PPARGC1A/FGF1/IGF1/PID1/ANXA1/SLC4A4/PTGS2/RGN/DGAT2/PFKFB1/PPARG/SORBS1/NOS1/MLXIPL/ABCD2/HTR2A/CYP7A1/CES1/GPD1/LHCGR/ADIPOQ
HOMOPHILIC CELL ADHESION
VIA PLASMA MEMBRANE ADHESION
MOLECULES	HOMOPHILIC CELL ADHESION
VIA PLASMA MEMBRANE ADHESION
MOLECULES	162	-0.495966	-1.8448	1.28191e-06	7.75176e-05	6.18949e-05	9508	tags=52%, list=22%, signal=41%	MPZL2/PCDHGB2/PCDH8/HMCN1/PTPRT/L1CAM/AMIGO1/ITGB1/IGSF11/PCDH15/PCDHB16/PCDHAC1/PCDHGA6/PCDHA6/PCDHA10/PCDHGA7/MYOT/CLSTN2/TRO/PCDHGA11/CDH17/FAT3/PCDHB12/PCDHB11/PCDHB3/PCDHA3/PCDHGA5/TENM3/PCDHB18P/ESAM/PCDHGA4/DSCAM/PCDHB15/SDK1/PCDHGC3/PCDHGB5/CDH4/SDK2/PCDHB7/CNTN2/CNTN4/PCDHGB3/PCDHGB6/CDH13/PCDHB5/PCDHB6/PCDHGA9/DSCAML1/PCDHB4/PTPRM/CDH8/FAT1/PCDHA13/NEXN/PCDHGB4/CDH5/PECAM1/PCDH19/PCDHGA…
REGULATION OF CATION
TRANSMEMBRANE TRANSPORT	REGULATION OF CATION
TRANSMEMBRANE TRANSPORT	322	-0.429406	-1.70985	1.29648e-06	7.75176e-05	6.18949e-05	6494	tags=28%, list=15%, signal=24%	DLG2/TRPC1/CACNB4/FXYD6/PLN/SHANK3/CACNG2/GPER1/TWIST1/SHISA6/BIN1/CLIC2/IL13/CAPN3/GEM/ANO6/TMC1/HRC/KCNJ2/PKD2/CRH/GRIA3/AHNAK/UTRN/RRAD/PM20D1/GRIA2/PRNP/ATP1B2/GSTM2/KCNAB1/KCNIP1/CACNA2D1/ADRA2A/SNCA/AKAP6/CRHR1/HAP1/GRIN2A/STAC/ANK2/TESC/MIR26A1/CALCR/FXYD2/PIRT/PPARGC1A/RGS2/ARC/KCNE5/KCNMB1/JPH2/DHRS7C/TMC2/KCNS1/RGN/DRD1/SCN3B/ACE2/ADRB2/CX3CL1/SCN4B/SCN5A/CASQ2/CRHBP/DRD2/OSR1/CAV1/NOS1…
REGULATION OF MUSCLE SYSTEM
PROCESS	REGULATION OF MUSCLE SYSTEM
PROCESS	218	-0.470759	-1.81027	1.30524e-06	7.75176e-05	6.18949e-05	6873	tags=31%, list=16%, signal=26%	SLC8A3/ADRA2B/MIR499A/ERRFI1/HAND2/OXT/PLN/FBXO32/GPER1/BIN1/MIR199A1/CLIC2/KBTBD13/PPARA/PRKCA/HRC/CHRM3/PDE9A/KCNJ2/MYL9/UTRN/MYL3/GSTM2/SGCA/NR4A3/ADRA2A/TRIM63/AKAP6/FOXO1/EDN1/PRKAG3/TNNI3K/PPP1R12B/ANK2/MSTN/CHGA/PPARGC1A/RGS2/CTNNA3/IGF1/KLF4/PROK2/MLIP/ACE2/ADRB2/SCN5A/CASQ2/MYOCD/KCNB2/CAV1/NOS1/SCN4A/DMD/KIT/CNN1/TACR1/MYL2/KCNA1/TNNT3/OXTR/HSPB6/CAV3/ATP1A2/PI16/SPX/ADRA1A/MIR143/NPY2R
POSITIVE REGULATION OF
EPITHELIAL CELL PROLIFERATION	POSITIVE REGULATION OF
EPITHELIAL CELL PROLIFERATION	188	-0.477831	-1.81027	1.30838e-06	7.75176e-05	6.18949e-05	8295	tags=39%, list=19%, signal=32%	ARG1/TGFA/ITGB3/TNFSF12/CFLAR/EGFL7/CYP7B1/BMP4/AREG/NRP1/FLT4/KDR/MIR499A/LAMC1/ID1/PKHD1/AKT3/FGFR1/TCF7L2/TWIST1/YAP1/MYC/EGF/NOG/CDH13/PRKCA/MST1L/TLR4/PRKD1/FZD7/STAT5A/SEMA5A/NR4A3/HYAL1/TEK/IGF2/PPP1R16B/FGF7/NR4A1/NODAL/ZBED9/AGTR1/CXCL12/BMP6/GPBAR1/F3/FGF1/BMP2/MIR130A/IGF1/EGR3/VIP/PROX1/ODAM/CAV2/EGFR/SCN5A/PTN/FGF10/MIR101-1/OSR1/FGF9/TP63/FGF2/LACRT/BMP5/SFRP1/MIR10B/MIR126/CCL24/MI…
PRODUCTION OF MOLECULAR MEDIATOR
OF IMMUNE RESPONSE	PRODUCTION OF MOLECULAR MEDIATOR
OF IMMUNE RESPONSE	272	-0.442802	-1.73478	1.3429e-06	7.86375e-05	6.2789e-05	8363	tags=37%, list=19%, signal=30%	IGLV3-25/IGLV3-12/IGLV1-40/ARG1/IGKV4-1/TNFRSF1B/HLA-E/IL2/IGLV1-44/IGKV1-5/IGLV3-1/IGLV2-14/RAET1G/IGLV2-23/FZD5/IGKV1-8/IL4/TLR3/IGLV11-55/IGLV6-57/IGLV3-10/IGLV3-9/IGKV3D-15/IL5/IGLV2-11/IGKV3D-11/IL1R1/BCL6/IGLV1-50/IL13/IGKV1-6/IGLV9-49/IGLV3-27/IGKV2-30/IGKV3-7/IGLV4-69/IGKV2-29/IGLV5-52/IGKV3D-20/IGKV2D-29/IGKV1D-8/IRAK3/TLR4/IGKV1-27/IGKV1D-12/IGKV1-16/IGKV1-17/IGLV4-60/IGLV2-8/IGLV8-61/G…
ADAPTIVE THERMOGENESIS	ADAPTIVE THERMOGENESIS	152	-0.504205	-1.8545	1.45662e-06	8.43166e-05	6.73235e-05	8913	tags=36%, list=21%, signal=28%	LCN2/SCD/IRF4/PEMT/PDGFC/PPARGC1B/PLCL2/MAP2K6/ABHD6/IL4/THRA/LPIN1/FABP5/WNT10B/HADH/NOVA2/OXT/PER2/ID1/LAMA4/ZNF423/IL13/TSHR/TLR4/ARRDC3/FFAR4/PM20D1/LGR4/NPR3/PTH2R/PRDM16/ELOVL3/EPAS1/EBF2/ACSL1/PPARGC1A/NOVA1/ADRB3/ALDH1A1/ADRB2/LEPR/ADRB1/CAV1/ADAMTS5/SCTR/UCP1/G0S2/OXTR/CD36/ACADL/FABP4/CIDEA/ADIPOQ/LEP
REGULATION OF MITOTIC SISTER
CHROMATID SEGREGATION	REGULATION OF MITOTIC SISTER
CHROMATID SEGREGATION	45	0.651788	2.20727	1.47746e-06	8.45508e-05	6.75106e-05	2659	tags=33%, list=6%, signal=31%	AURKB/BUB1/CDC20/PLK1/CENPF/NDC80/BUB1B/PTTG1/TTK/PTTG3P/CDT1/ZWINT/CCNB1/TRIP13/MAD2L1
REGULATION OF CHROMOSOME
ORGANIZATION	REGULATION OF CHROMOSOME
ORGANIZATION	258	0.380013	1.66656	1.50228e-06	8.50053e-05	6.78734e-05	2659	tags=12%, list=6%, signal=11%	NEK2/UBE2C/PRDM12/TOP2A/DLGAP5/AURKB/BUB1/CDC20/PLK1/CENPF/NDC80/BUB1B/PTTG1/CDCA5/ESPL1/TTK/CDC6/PTTG3P/RMI2/CDT1/CENPE/ZWINT/CCNB1/TRIP13/MAPK15/TACC3/PIF1/MUC1/FOXP3/MAD2L1
TERPENOID METABOLIC PROCESS	TERPENOID METABOLIC PROCESS	117	-0.535509	-1.92225	1.54973e-06	8.6716e-05	6.92394e-05	5363	tags=32%, list=13%, signal=28%	RARRES2/PNPLA2/RLBP1/CRH/CYP1A2/LRP1/RBP3/CYP26B1/LRAT/ADH6/ALDH1A3/AKR1B15/CRABP1/AKR1C3/CYP2C18/ADH7/ALDH1A1/UGT1A7/DGAT2/EGFR/GPC5/HMGCS2/ALDH1A2/CYP3A4/CYP1A1/RDH5/GPC3/GPIHBP1/AKR1C1/LIPE/LPL/RPE65/RBP4/ADH1C/ADH4/APOB/ADH1B/ADH1A
DNA CONFORMATION CHANGE	DNA CONFORMATION CHANGE	261	0.396043	1.74396	1.73278e-06	9.58931e-05	7.65669e-05	9618	tags=26%, list=22%, signal=21%	DQX1/HJURP/TOP2A/HMGA2/CENPA/NUSAP1/NCAPG/ASF1B/CENPM/ERCC6L/CDCA5/RAD54L/POLQ/NCAPH/RECQL4/FAM172BP/RAD51/PIWIL1/OIP5/CCNB1/CENPU/PIF1/BRIP1/CENPI/CENPK/HMGB3/CDKN2A/BLM/HELLS/DDX11L8/CHTF18/APOBEC1/DNA2/MCM2/SMYD3/RAD54B/SETSIP/MCM4/CENPL/CHAF1B/SMC4/CENPO/CENPP/DSCC1/HMGA1/CENPN/RFC4/NCAPG2/CENPW/CHAF1A/TSSK6/IPO4/CENPH/DDX12P/MIS18A/PARP1/RUVBL1/TREX1/DNMT1/SIRT6/PARP10/BEND3/RFC2/INCENP/DDX1…
DNA REPLICATION INDEPENDENT
NUCLEOSOME ORGANIZATION	DNA REPLICATION INDEPENDENT
NUCLEOSOME ORGANIZATION	35	0.705463	2.28261	1.78888e-06	9.72213e-05	7.76275e-05	7782	tags=49%, list=18%, signal=40%	HJURP/CENPA/ASF1B/CENPM/OIP5/CENPU/CENPI/CENPK/CENPL/CENPO/CENPP/CENPN/CENPW/IPO4/CENPH/MIS18A/RUVBL1
PHAGOCYTOSIS	PHAGOCYTOSIS	357	-0.417544	-1.68144	1.81315e-06	9.72213e-05	7.76275e-05	11532	tags=45%, list=27%, signal=33%	SCARB1/IGLC2/FCN3/IGHV1-24/APPL2/CRK/IGHV4-34/ANXA11/ELMO1/IGHV1-69/PIKFYVE/CORO1C/ITGA2/ARHGAP25/IGKC/IGKV3-15/PRTN3/IL15RA/ADORA1/IGHM/RAPGEF1/PIK3CA/IGLC3/IGHV1-18/MEGF10/IGHV4-31/IGHV3-30/PTEN/RAB11FIP2/CD14/MYO1C/AXL/IGKV3-20/NR1H3/IGLV3-21/IGHV3-23/DOCK1/IGHV3-33/IGLV1-51/IGLL5/IGLV3-19/ITGB1/IGHV4-39/FYN/IGLV1-47/MERTK/FCN1/IGHV3-20/WASF2/IGLV3-25/IGHV4-28/KIAA1109/IGLV1-40/IGKV4-1/COLEC12…
REGULATION OF MUSCLE CONTRACTION	REGULATION OF MUSCLE CONTRACTION	148	-0.498703	-1.83116	1.81469e-06	9.72213e-05	7.76275e-05	6873	tags=32%, list=16%, signal=27%	SLC8A3/ADRA2B/OXT/PLN/GPER1/BIN1/CLIC2/KBTBD13/HRC/CHRM3/KCNJ2/MYL9/MYL3/GSTM2/ADRA2A/EDN1/TNNI3K/PPP1R12B/ANK2/CHGA/RGS2/CTNNA3/PROK2/ACE2/ADRB2/SCN5A/CASQ2/MYOCD/KCNB2/CAV1/NOS1/SCN4A/DMD/KIT/CNN1/TACR1/MYL2/KCNA1/TNNT3/OXTR/HSPB6/CAV3/ATP1A2/SPX/ADRA1A/MIR143/NPY2R
IMMUNOGLOBULIN PRODUCTION	IMMUNOGLOBULIN PRODUCTION	186	-0.483544	-1.82858	1.92655e-06	0.000102127	8.15448e-05	8838	tags=45%, list=21%, signal=36%	IGLV1-51/IGLV3-19/IGLV1-47/IGLV3-25/IGLV3-12/IGLV1-40/IGKV4-1/HLA-E/IL2/IGLV1-44/IGKV1-5/IGLV3-1/IGLV2-14/IGLV2-23/IGKV1-8/IL4/IGLV11-55/IGLV6-57/IGLV3-10/IGLV3-9/IGKV3D-15/IL5/IGLV2-11/IGKV3D-11/BCL6/IGLV1-50/IL13/IGKV1-6/IGLV9-49/IGLV3-27/IGKV2-30/IGKV3-7/IGLV4-69/IGKV2-29/IGLV5-52/IGKV3D-20/IGKV2D-29/IGKV1D-8/IGKV1-27/IGKV1D-12/IGKV1-16/IGKV1-17/IGLV4-60/IGLV2-8/IGLV8-61/IGKV2D-28/IGKV1-9/IGKV…
REGULATION OF CELL MIGRATION
INVOLVED IN SPROUTING
ANGIOGENESIS	REGULATION OF CELL MIGRATION
INVOLVED IN SPROUTING
ANGIOGENESIS	55	-0.648759	-2.08554	2.007e-06	0.000105284	8.4065e-05	4376	tags=44%, list=10%, signal=39%	KDR/AKT3/MIR199A1/MIR193A/RHOJ/NR2E1/MMRN2/MIR26A1/MIR483/MIR2355/KLF4/ANXA1/PTGS2/MIR101-1/MEOX2/FGF2/MIRLET7F1/MIR10B/MIR126/MIR23A/MIR221/MIR27B/MIR27A/FGFBP1
REGULATION OF LIPID BIOSYNTHETIC
PROCESS	REGULATION OF LIPID BIOSYNTHETIC
PROCESS	189	-0.474906	-1.79867	2.37365e-06	0.000123234	9.83977e-05	3536	tags=18%, list=8%, signal=17%	FGF19/AVP/BMP6/GPLD1/PPARGC1A/FGF1/BMP2/CCDC3/AKR1C3/ANXA1/PROX1/PTGS2/RGN/DGAT2/EGR1/ASXL3/ACACB/SORBS1/MLXIPL/GPAM/ABCD2/HTR2A/CYP7A1/PDK4/THRSP/CES1/BMP5/ACADL/HSD17B13/NR0B1/PCK1/APOB/ADIPOQ/LEP
CELL JUNCTION ASSEMBLY	CELL JUNCTION ASSEMBLY	407	-0.405205	-1.63926	2.44478e-06	0.000125632	0.000100312	8948	tags=33%, list=21%, signal=26%	BCL2/ERBB4/VCL/NLGN3/HEG1/FLRT3/LHFPL4/GJB1/PTPRS/TLN1/PCDHB16/RAPGEF2/ITGB1BP1/EFNB2/ACVRL1/ITGB4/CLSTN2/VSTM5/FZD5/PPM1F/ROCK2/PCDHB11/PCDHB3/POF1B/RAMP2/SNAI2/NRP1/ESAM/MEF2C/DSCAM/LIM2/SDK1/KDR/LAMC1/LRRTM3/OXT/SHANK3/SDK2/LRRC4B/JAM3/PHLDB2/EFNA5/EPHA2/ARHGAP6/PCDHB5/PRKCA/PCDHB6/LIMCH1/PCDHB4/ITGA6/MAP1B/DMTN/CDH8/THSD1/NR1H4/LRP4/CBLN4/GRID2/CLDN16/CLDN18/LRP1/CDH5/TLN2/PECAM1/GABRB3/FRMPD…
CELLULAR RESPONSE TO PEPTIDE	CELLULAR RESPONSE TO PEPTIDE	377	-0.407866	-1.64464	2.50281e-06	0.000126439	0.000100956	8699	tags=29%, list=20%, signal=23%	PDK2/PRKAA1/ZFP36L1/SRSF5/FYN/FER/ARG1/NR4A2/CFLAR/EIF4EBP2/LEPROT/INSRR/STAR/ANO1/GSTP1/ROCK2/VAMP2/MIR106B/GPT/LPIN1/FOXO4/IRS1/ERRFI1/ID1/KLF10/ASS1/SESN3/GPER1/EPHA4/RHOQ/ZNF106/KLF11/STAT5B/KAT2B/TSHR/ECHDC3/SOCS3/VIM/KLF5/TBC1D4/MAP1B/RARRES2/TLR4/NR1H4/STAT5A/KLF2/INHBB/LRP1/AGTR2/TNS2/CPS1/PRNP/WNT1/PIK3R1/GCK/CPEB1/CACNA2D1/NR4A3/ADCY4/GLP1R/IRS2/SOCS2/MAS1/CRHR1/FOXO1/IGF2/EDN1/CRHR2/KA…
ANAPHASE PROMOTING COMPLEX
DEPENDENT CATABOLIC PROCESS	ANAPHASE PROMOTING COMPLEX
DEPENDENT CATABOLIC PROCESS	81	0.533627	2.01881	2.5107e-06	0.000126439	0.000100956	2659	tags=15%, list=6%, signal=14%	CDC20B/UBE2C/AURKB/CDC20/PLK1/BUB1B/PTTG1/CDK1/AURKA/CCNB1/UBE2S/MAD2L1
LIPID OXIDATION	LIPID OXIDATION	109	-0.545783	-1.93079	2.81691e-06	0.000139911	0.000111714	13160	tags=54%, list=31%, signal=38%	SOX9/ECH1/PRKAG2/SCP2/PHYH/ECI2/HADHB/CYP4V2/ALOX15/HACL1/ETFA/ABCD4/ACOX1/APPL2/ACOX2/AUH/HADHA/ETFB/MLYCD/ACADM/ETFDH/ACAT1/ECHDC2/PECR/PRKAA1/ACADVL/ALDH3A2/ACAD11/BDH2/ADH5/EHHADH/ALOX15B/ACAA2/IRS1/HADH/PLIN5/ECHDC1/TWIST1/PPARA/ACADS/FABP1/NR4A3/CYP24A1/IRS2/HAO2/PPARGC1A/CNR1/ADH7/ABCB11/DGAT2/PPARG/APOD/ACACB/ABCD2/PDK4/ACADL/ADH4/ADIPOQ/LEP
PHAGOCYTOSIS RECOGNITION	PHAGOCYTOSIS RECOGNITION	83	-0.591189	-2.0031	2.84808e-06	0.000139911	0.000111714	11532	tags=82%, list=27%, signal=60%	SCARB1/IGLC2/FCN3/IGHV1-24/IGHV4-34/IGHV1-69/IGKC/IGHM/IGLC3/IGHV1-18/MEGF10/IGHV4-31/IGHV3-30/IGHV3-23/IGHV3-33/IGLL5/IGHV4-39/FCN1/IGHV3-20/IGHV4-28/COLEC12/IGHV3-21/IGHV5-51/IGHD/IGHV3-38/IGLC6/IGHV2-70/IGHV3-64/TRDC/IGHV4-59/IGHV1-3/IGHV3-66/IGHV3-73/CRP/IGHV3-48/TUB/IGHV4-4/IGHV3-11/IGHV7-81/IGHV3-53/IGLC7/SFTPA1/IGHV3-49/IGHV3-13/PLA2G5/IGHV3-15/IGHV3-43/IGHV2-26/IGHV4-61/IGHV3-74/LBP/MFGE8…
REGULATION OF LIPID LOCALIZATION	REGULATION OF LIPID LOCALIZATION	172	-0.486368	-1.8202	2.86156e-06	0.000139911	0.000111714	7207	tags=33%, list=17%, signal=28%	ABCA1/PLIN2/MIR34A/PON1/CRP/OXT/PER2/PLIN5/STXBP1/ACSL5/EGF/C1QTNF1/PPARA/AVPR1A/ABCG8/C3/PLTP/MIR30C1/PNPLA2/PLA2R1/CRH/PTCH1/LRP1/EEPD1/AGTR2/IRS2/CRHR1/LRAT/EDN1/AGTR1/AVP/BMP6/MIR26A1/PLA2G4A/ACSL1/CYP4A11/CYP8B1/IL6/PPARG/GRM7/ACACB/GALR1/CAV1/TAC1/CES1/ABCA8/LPL/CD36/NPY5R/MIR10B/ATP1A2/MIR27B/MIR27A/APOB/CIDEA/ADIPOQ/LEP
ERK1 AND ERK2 CASCADE	ERK1 AND ERK2 CASCADE	300	-0.425058	-1.68714	2.90339e-06	0.000140591	0.000112256	9308	tags=35%, list=22%, signal=28%	GPR55/GPNMB/RAMP3/TIMP3/RRAS/ERBB4/FBXW7/TNFRSF11A/CCL18/ZFP36L1/NEK10/RAPGEF2/ITGB1BP1/LIF/PDGFC/CFLAR/CCL8/SERPINF2/CCL2/GSTP1/GAS6/BMP4/FBLN1/NRP1/FLT4/CHI3L1/ARRB1/KDR/PDGFA/ERRFI1/HAND2/PKHD1/DAB2IP/GPER1/MYC/EGF/EPHA2/ZFP36L2/DUSP26/PRKCA/FGA/PLA2G5/SIRPA/ACKR3/TLR4/FFAR4/PTGER4/LRP1/SEMA6A/PDGFRA/FERMT2/FGF20/TEK/DUSP6/FGB/LMO3/EPHA7/CHRNA7/FGG/FGF19/SPRY1/NODAL/AVP/PDGFD/GPBAR1/FGF8/DUSP1…
REACTIVE OXYGEN SPECIES
METABOLIC PROCESS	REACTIVE OXYGEN SPECIES
METABOLIC PROCESS	257	-0.435705	-1.70027	3.0694e-06	0.000147214	0.000117545	6612	tags=23%, list=15%, signal=20%	CRP/CLU/PLIN5/ASS1/MIR199A1/PPARA/PON3/SIRPA/XDH/MIR590/TLR4/HBG2/PLA2R1/KLF2/PKD2/CYP1A2/CX3CR1/AGTR2/CPS1/TPO/CAT/SNCA/DUOX2/EDN1/MPO/PTGIS/CD34/FBLN5/HP/AGTR1/HBD/MAOB/TGFBR2/HBZ/HBM/PID1/KLF4/AKR1C3/SOD3/PTGS2/RGN/PTX3/DUOXA2/ACE2/EGFR/HBE1/CAV1/NOS1/GPX3/ABCD2/CYP1A1/PDK4/CRYAB/UCP1/HBA2/HBB/CD36/HBA1/MIR27B/LEP
HYDROGEN PEROXIDE CATABOLIC
PROCESS	HYDROGEN PEROXIDE CATABOLIC
PROCESS	29	-0.741932	-2.06861	3.10701e-06	0.000147612	0.000117863	5235	tags=52%, list=12%, signal=45%	HBG2/TPO/CAT/SNCA/DUOX2/MPO/HP/HBD/HBZ/HBM/HBE1/GPX3/HBA2/HBB/HBA1
REGULATION OF POTASSIUM ION
TRANSPORT	REGULATION OF POTASSIUM ION
TRANSPORT	94	-0.56453	-1.94626	3.63861e-06	0.000171253	0.000136739	6356	tags=33%, list=15%, signal=28%	KCNA5/BIN1/ANO6/KCNJ2/ATP1B2/KCNAB1/KCNIP1/ADRA2A/AKAP6/ANK2/MIR26A1/FXYD2/KCNE5/KCNMB1/VIP/KCNS1/DRD1/CASQ2/DRD2/CAV1/NOS1/HTR2A/KCNE1/KCNA1/KCNC2/FHL1/LRRC38/KCNIP2/CAV3/DPP6/EDN3
REGULATION OF CELLULAR RESPONSE
TO GROWTH FACTOR STIMULUS	REGULATION OF CELLULAR RESPONSE
TO GROWTH FACTOR STIMULUS	275	-0.436064	-1.71029	4.07652e-06	0.000189663	0.000151438	8453	tags=31%, list=20%, signal=25%	DOK5/TSPAN12/LATS2/FST/SMOC2/ITGB3/DLL1/CFLAR/CITED2/TGFB1I1/IL12A/ACVRL1/PEG10/DAB2/BMP4/ATP2B4/IL4/TFAP2B/RNF165/RBPMS2/FGFR1/DAB2IP/ZNF423/FSTL1/NOG/MIR199A1/PPARA/ADAMTS3/HHIP/SLIT2/XDH/DKK3/HOXA13/SPINT3/CDH5/AGTR2/WNT1/IL17RD/SEMA6A/FGF16/MIR573/VWC2/PRDM16/FERMT1/LTBP4/MMRN2/CRIM1/CRB2/SPRY1/CCBE1/MIR26A1/CDKN1C/DCN/FZD4/TGFBR2/FGF1/MIRLET7G/NTF3/GDF5/NTRK3/GREM2/NGFR/CITED1/SPRY2/CAV2/BMP…
PROTEIN LOCALIZATION TO
CHROMOSOME	PROTEIN LOCALIZATION TO
CHROMOSOME	80	0.535663	2.02422	4.13385e-06	0.000189663	0.000151438	2100	tags=15%, list=5%, signal=14%	TERT/AURKB/PLK1/CENPA/NDC80/ESCO2/BUB1B/CDK1/CDCA5/TTK/CDT1/EZH2
ATTACHMENT OF MITOTIC SPINDLE
MICROTUBULES TO KINETOCHORE	ATTACHMENT OF MITOTIC SPINDLE
MICROTUBULES TO KINETOCHORE	15	0.847828	2.22075	4.14275e-06	0.000189663	0.000151438	1637	tags=40%, list=4%, signal=38%	NUF2/AURKB/KIF2C/NDC80/CDT1/CENPE
REGULATION OF FAT CELL
DIFFERENTIATION	REGULATION OF FAT CELL
DIFFERENTIATION	127	-0.525811	-1.90164	4.20378e-06	0.000190723	0.000152285	8675	tags=35%, list=20%, signal=28%	FNDC5/ZFP36L1/WWTR1/CREBL2/LRP5/ADIG/FRZB/TGFB1I1/ZFPM2/FTO/SAV1/WNT10B/GPER1/YAP1/ZFP36L2/KLF5/RARRES2/DLK2/FFAR4/CEBPA/WNT1/FERMT2/RUNX1T1/FOXO1/LMO3/ZFP36/MIR483/MEDAG/BMP2/CCDC3/PTGS2/IL6/PPARG/HTR2A/ZBTB16/LPL/SFRP1/PTPRQ/LGALS12/MIR27B/WIF1/MIR27A/ADIPOQ/LEP
STEROID METABOLIC PROCESS	STEROID METABOLIC PROCESS	310	-0.422668	-1.68158	4.9546e-06	0.000219674	0.000175402	9125	tags=31%, list=21%, signal=25%	CYP2C8/DHRS9/CYP3A5/SCARF1/SC5D/SCD/CYP17A1/PRKAA1/ACADVL/LRP5/MALRD1/EPHX2/CYB5R3/LIMA1/H6PD/LCAT/STAR/CYP7B1/IL4/SNAI2/OSBPL1A/ABCA1/CH25H/ACAA2/STS/UGT2B15/CYP46A1/PON1/TIPARP/HSD17B3/STAT5B/CUBN/NR5A2/HSD17B11/DKK3/SOAT2/NR1H4/MIR30C1/CRH/CEBPA/CYP1A2/HSD3B2/VLDLR/PDGFRA/CYP24A1/CAT/CYP26B1/ADM/CYP11A1/FGF19/AGTR1/CYP39A1/HSD11B1/BMP6/AKR1B15/SERPINA6/PPARGC1A/FGF1/BMP2/CYP3A43/AKR1C3/FAXDC2/…
DEFENSE RESPONSE TO BACTERIUM	DEFENSE RESPONSE TO BACTERIUM	274	-0.425882	-1.67128	4.96697e-06	0.000219674	0.000175402	8913	tags=39%, list=21%, signal=31%	LCN2/IGHV3-33/IGLL5/IGHV4-39/ANG/IGHV3-20/CFP/IGHV4-28/HLA-E/COLEC12/RNASE3/IGHV3-21/EPPIN/IL12A/IGHV5-51/IGHD/DEFB118/IGHV3-38/GBP7/STATH/IGLC6/NLRP1/IL6R/IGHV2-70/GBP2/IGHV3-64/TRDC/TLR3/IGHV4-59/IGHV1-3/DEFA3/IGHV3-66/IGHV3-73/CRP/IGHV3-48/KRT6A/IGHV4-4/IGHV3-11/IGHV7-81/IGHV3-53/IGLC7/EPHA2/IGHV3-49/FGA/IGHV3-13/IGHV3-15/IGHV3-43/RARRES2/IGHV2-26/TLR4/NR1H4/IGHV4-61/NLRP10/IGHV3-74/IL22RA1/LB…
POSITIVE REGULATION OF COLD
INDUCED THERMOGENESIS	POSITIVE REGULATION OF COLD
INDUCED THERMOGENESIS	97	-0.553498	-1.92037	4.99216e-06	0.000219674	0.000175402	8913	tags=37%, list=21%, signal=29%	LCN2/SCD/IRF4/PEMT/PDGFC/PPARGC1B/IL4/THRA/LPIN1/FABP5/HADH/OXT/PER2/IL13/TSHR/FFAR4/PTH2R/PRDM16/ELOVL3/EPAS1/EBF2/ACSL1/PPARGC1A/ADRB3/ADRB2/LEPR/ADRB1/CAV1/UCP1/G0S2/OXTR/CD36/ACADL/FABP4/ADIPOQ/LEP
ISOPRENOID METABOLIC PROCESS	ISOPRENOID METABOLIC PROCESS	135	-0.504248	-1.8413	5.01639e-06	0.000219674	0.000175402	5363	tags=28%, list=13%, signal=25%	RARRES2/PNPLA2/RLBP1/CRH/CYP1A2/LRP1/RBP3/CYP26B1/LRAT/ADH6/ALDH1A3/AKR1B15/CRABP1/AKR1C3/CYP2C18/ADH7/ALDH1A1/UGT1A7/DGAT2/EGFR/GPC5/HMGCS2/ALDH1A2/CYP3A4/CYP1A1/RDH5/GPC3/GPIHBP1/AKR1C1/LIPE/LPL/RPE65/RBP4/ADH1C/ADH4/APOB/ADH1B/ADH1A
CELLULAR RESPONSE TO STEROID
HORMONE STIMULUS	CELLULAR RESPONSE TO STEROID
HORMONE STIMULUS	192	-0.471369	-1.79109	5.18984e-06	0.000225311	0.000179902	8644	tags=33%, list=20%, signal=27%	ZFP36L1/RBFOX2/PADI2/ISL1/ARG1/CFLAR/TRIM68/PPARGC1B/STAR/GSTP1/DAB2/CYP7B1/BMP4/KANK2/ESRRB/SCNN1B/DEFA3/CALCOCO1/ERRFI1/PGR/CRY2/ADTRP/FBXO32/ASS1/SERPINF1/GPER1/YAP1/PPARA/ZFP36L2/SGK1/CRH/AGTR2/ESR2/ZNF366/NR4A3/KLF9/NR2E1/SCGB2A2/NR3C1/FOXO1/EDN1/LMO3/TFPI/NODAL/MSTN/ZFP36/PER1/AQP1/MGARP/NR3C2/AKR1C3/ANXA1/EGFR/TP63/RXRG/RHOXF1/GPAM/FAM107A/NPAS4/TCF21/SFRP1/ATP1A2/NR0B1/PCK1
POSITIVE REGULATION OF
ENDOTHELIAL CELL PROLIFERATION	POSITIVE REGULATION OF
ENDOTHELIAL CELL PROLIFERATION	97	-0.55253	-1.91701	5.48641e-06	0.000234999	0.000187638	8502	tags=42%, list=20%, signal=34%	ANG/ARG1/ITGB3/TNFSF12/EGFL7/BMP4/NRP1/FLT4/KDR/MIR499A/AKT3/FGFR1/EGF/CDH13/PRKCA/PRKD1/STAT5A/SEMA5A/TEK/IGF2/PPP1R16B/NR4A1/AGTR1/CXCL12/BMP6/F3/BMP2/MIR130A/EGR3/VIP/PROX1/CAV2/MIR101-1/FGF2/MIR10B/MIR126/CCL24/MIR23A/MIR27B/MIR27A/FGFBP1
LIPID MODIFICATION	LIPID MODIFICATION	252	-0.430696	-1.6786	5.50634e-06	0.000234999	0.000187638	13051	tags=42%, list=30%, signal=29%	ECH1/SOCS7/PRKAG2/SCP2/INPP5A/PHYH/INPP5B/MTMR9/ECI2/HADHB/PIK3C2B/CYP4V2/PIK3C2A/ALOX15/ITPKB/HACL1/PI4KAP1/ETFA/MTMR3/ABCD4/ACOX1/APPL2/SGPP1/ACOX2/INPP5D/PIKFYVE/AUH/DGKG/INPP5K/TTC7B/MTMR12/CYP3A7/PIK3CA/HADHA/ETFB/MLYCD/ACADM/CYP4A22/PTEN/ETFDH/ACAT1/ECHDC2/PECR/CYP2C8/SOCS5/CYP3A5/PRKAA1/IP6K3/ACADVL/ALDH3A2/ACAD11/EPHX2/DGKI/BDH2/ADH5/EHHADH/MTMR10/ALOX15B/LCAT/ACAA2/MTMR8/IRS1/HADH/INPP1/…
POSITIVE REGULATION OF BLOOD
VESSEL ENDOTHELIAL CELL
PROLIFERATION INVOLVED IN
SPROUTING ANGIOGENESIS	POSITIVE REGULATION OF BLOOD
VESSEL ENDOTHELIAL CELL
PROLIFERATION INVOLVED IN
SPROUTING ANGIOGENESIS	15	-0.847005	-2.03201	6.5702e-06	0.000278046	0.000222009	3699	tags=60%, list=9%, signal=55%	PPP1R16B/AGTR1/MIR101-1/MIR10B/MIR126/MIR23A/MIR27B/MIR27A/FGFBP1
POSITIVE REGULATION OF
TRANSMEMBRANE TRANSPORT	POSITIVE REGULATION OF
TRANSMEMBRANE TRANSPORT	195	-0.463691	-1.76112	6.97305e-06	0.000292636	0.000233658	6476	tags=32%, list=15%, signal=27%	TRPC1/SHANK3/ACSL5/CACNG2/GPER1/RHOQ/IL13/CAPN3/TRPC6/ANO6/ITLN1/C3/KCNJ2/PKD2/ATP1B2/GSTM2/PIK3R1/CACNA2D1/NR4A3/IRS2/SNCA/AKAP6/HAP1/STAC/FGF19/ANK2/TESC/ABCB1/CALCR/FXYD2/PIRT/ACSL1/ARC/KCNE5/IGF1/KCNMB1/JPH2/CFTR/RGN/DRD1/ACE2/ADRB2/CX3CL1/SORBS1/NOS1/KLF15/PLP1/DMD/LACRT/KCNE1/GPC3/GH1/KCNA1/FXYD1/RELN/KCNC2/STAC2/LRRC38/KCNIP2/EDN3/TRDN/ADIPOQ
CHROMATIN REMODELING AT
CENTROMERE	CHROMATIN REMODELING AT
CENTROMERE	28	0.716179	2.18356	7.22186e-06	0.000300573	0.000239996	7782	tags=57%, list=18%, signal=47%	HJURP/CENPA/CENPM/OIP5/CENPU/CENPI/CENPK/HELLS/CENPL/CENPO/CENPP/CENPN/CENPW/CENPH/MIS18A/RUVBL1
DNA PACKAGING	DNA PACKAGING	152	0.428397	1.77673	8.0592e-06	0.000332673	0.000265627	10157	tags=32%, list=24%, signal=24%	HJURP/TOP2A/HMGA2/CENPA/NUSAP1/NCAPG/ASF1B/CENPM/CDCA5/NCAPH/FAM172BP/PIWIL1/OIP5/CCNB1/CENPU/CENPI/CENPK/CDKN2A/HELLS/APOBEC1/MCM2/SMYD3/SETSIP/CENPL/CHAF1B/SMC4/CENPO/CENPP/HMGA1/CENPN/NCAPG2/CENPW/CHAF1A/TSSK6/IPO4/CENPH/MIS18A/RUVBL1/DNMT1/SIRT6/PARP10/BEND3/INCENP/NAA60/DNMT3A/SRPK1/HMGB2/NAA10
POSITIVE REGULATION OF SMOOTH
MUSCLE CELL PROLIFERATION	POSITIVE REGULATION OF SMOOTH
MUSCLE CELL PROLIFERATION	88	-0.561622	-1.91359	8.39528e-06	0.000340944	0.00027223	7800	tags=38%, list=18%, signal=31%	SERPINF2/HBEGF/BMP4/IL6R/MAP3K5/MIR499A/RBPMS2/IL13/CDH13/HPGD/JUN/NR4A3/EREG/EDN1/S1PR1/PDGFD/MIR26A1/TGFBR2/PPARGC1A/MIR130A/IGF1/ADAMTS1/IL6/CX3CL1/EGFR/FGF9/FGF2/NPY5R/ELANE/MIR222/MIR221/MIR27B/MIR27A
REACTIVE OXYGEN SPECIES
BIOSYNTHETIC PROCESS	REACTIVE OXYGEN SPECIES
BIOSYNTHETIC PROCESS	110	-0.532692	-1.88691	8.45639e-06	0.000340944	0.00027223	8767	tags=35%, list=20%, signal=28%	DUOXA1/FYN/PAGE4/CYB5R3/CFLAR/ROCK2/ATP2B4/SOD2/CLU/ASS1/MIR199A1/PPARA/SIRPA/MIR590/TLR4/KLF2/PKD2/CYP1A2/CX3CR1/AGTR2/SNCA/DUOX2/EDN1/MPO/PTGIS/CD34/MAOB/KLF4/PTGS2/RGN/PTX3/DUOXA2/CAV1/NOS1/ABCD2/CYP1A1/UCP1/HBB/CD36
RESPONSE TO CORTICOSTEROID	RESPONSE TO CORTICOSTEROID	150	-0.488317	-1.79433	8.46266e-06	0.000340944	0.00027223	8644	tags=40%, list=20%, signal=32%	ZFP36L1/GPR83/ISL1/ARG1/CFLAR/PAM/PPARGC1B/STAR/HNMT/GSTP1/SCNN1B/ERRFI1/OXT/FBXO32/ASS1/SERPINF1/GPER1/ZFP36L2/SLIT2/AVPR1A/SGK1/CRH/HSD3B2/AGTR2/CPS1/KLF9/NR3C1/TRIM63/ADM/FOXO1/EDN1/ALPL/ANXA3/SCGB1A1/MSTN/BMP6/ZFP36/DUSP1/CALCR/MAOB/AQP1/BCHE/SLIT3/AKR1C3/ANXA1/HSD3B1/FOS/IL6/PFKFB1/EGFR/AGXT/FAM107A/ALDH3A1/CDO1/NPAS4/TAT/FOSB/PCK1/ADIPOQ/CSN1S1
RENAL SYSTEM PROCESS	RENAL SYSTEM PROCESS	115	-0.523279	-1.87165	8.60215e-06	0.000343813	0.000274522	5453	tags=48%, list=13%, signal=42%	AKR1B1/INPP5K/SUCNR1/ADORA1/ADCY3/AKAP11/ADCY6/RAB11FIP2/BTC/CHRNB2/IGKV3-20/BCL2/KCNMA1/SERPINF2/GAS6/BMP4/KLHL3/TFAP2B/NPPB/OXT/AVPR1A/SGK1/PCSK5/AGTR2/ADCY4/NPR3/IGHA1/ADM/EDN1/MCAM/PRKAR2B/SLC4A1/CD34/AGTR1/AVP/ADCY5/CORO2B/GSN/AQP1/EDNRB/CYP4F12/IGHA2/CYP4A11/AKR1C3/AQP2/AQP4/AVPR2/DRD2/NPR1/TAC1/ADCY8/HBB/SPX/ADRA1A/ADIPOQ
ORGANIC ACID BIOSYNTHETIC
PROCESS	ORGANIC ACID BIOSYNTHETIC
PROCESS	313	-0.415311	-1.65353	9.07764e-06	0.000357895	0.000285766	9399	tags=31%, list=22%, signal=24%	PECR/CYP2C9/NR1H3/HPGDS/CYP2C8/DHRS9/ELOVL7/SCD/ACCS/PRKAA1/ACADVL/SUCLA2/MALRD1/EPHX2/SHMT1/FOLH1/ASPG/ALOX15B/PHGDH/STAR/GSTP1/CYP7B1/PSAT1/ATP2B4/OSBPL1A/GPT/CH25H/FABP5/FADS3/CYP46A1/UGP2/QKI/HAAO/PER2/LIPC/ASS1/BHMT/ACSM3/PLA2G5/DPYD/AVPR1A/ACSM4/HPGD/NR1H4/MIR30C1/ACSS2/CYP1A2/CPS1/GSTM2/AASS/GGT3P/ELOVL3/EDN1/PTGIS/FGF19/PTGDS/PRKAG3/ACSM6/ALDH1A3/CYP39A1/MGLL/AVP/PLA2G4A/NAALAD2/GGT2/CYP4…
REGULATION OF VASOCONSTRICTION	REGULATION OF VASOCONSTRICTION	60	-0.617999	-2.00438	9.09663e-06	0.000357895	0.000285766	6722	tags=42%, list=16%, signal=35%	ADRA2B/PER2/KCNA5/FGA/CHRM3/AVPR1A/ADRA2A/ADM/EDN1/SMTNL2/FGB/FGG/AGTR1/AVP/ACE2/EGFR/AVPR2/CAV1/HTR2A/KCNMB2/OXTR/ATP1A2/ADRA1A/EDN3/LEP
REGULATION OF TRANSLATION NCRNA
MEDIATED	REGULATION OF TRANSLATION NCRNA
MEDIATED	48	-0.651687	-2.03268	9.21603e-06	0.000359782	0.000287272	7258	tags=44%, list=17%, signal=36%	MIR106B/MIR499A/MIR181C/NOTCH4/MIR590/MIR181D/MIR659/MIRLET7I/ZFP36/MIR483/MIR378A/MIR298/MIR101-1/MIRLET7A1/MIR205/MIR10B/MIR222/MIR125B1/MIR221/MIR27B/MIR27A
REGULATION OF COMPLEMENT
ACTIVATION	REGULATION OF COMPLEMENT
ACTIVATION	110	-0.528949	-1.87365	1.05864e-05	0.000410099	0.000327449	9363	tags=61%, list=22%, signal=48%	IGKV3-20/IGLV3-21/IGHV3-23/IGHV3-33/IGLV1-51/CD59/IGLV3-19/IGHV4-39/IGLV1-47/CFP/IGLV3-25/IGLV1-40/IGKV4-1/IGLV1-44/IGKV1-5/VSIG4/IGLV3-1/IGLV2-14/IGLV2-23/C1R/C1S/IGLC6/IGHV2-70/IGHV4-59/IGLV6-57/IGHV3-48/CLU/IGHV3-11/IGLV2-11/CR2/IGKV3D-11/IGHV3-53/IGLC7/CFH/IGHV3-13/IGLV3-27/IGKV2-30/A2M/SERPING1/IGKV2-29/C3/IGKV3D-20/IGKV1D-12/IGKV1-16/CFI/IGKV1-17/IGLV2-8/C8B/IGKV2D-28/IGKV2-40/CR1/C4BPB/IGH…
REGULATION OF STEROID METABOLIC
PROCESS	REGULATION OF STEROID METABOLIC
PROCESS	115	-0.518435	-1.85432	1.27043e-05	0.000488389	0.00038996	4012	tags=23%, list=9%, signal=21%	DKK3/NR1H4/MIR30C1/ADM/FGF19/AGTR1/BMP6/PPARGC1A/FGF1/BMP2/AKR1C3/PROX1/ABCB11/DGAT2/EGR1/ACACB/KIT/GPAM/CYP7A1/CES1/BMP5/ACADL/NR0B1/MIR27B/MIR27A/APOB/LEP
DNA INTEGRITY CHECKPOINT	DNA INTEGRITY CHECKPOINT	147	0.434198	1.78056	1.2976e-05	0.000493916	0.000394373	8238	tags=24%, list=19%, signal=20%	CDC25C/E2F8/PLK1/E2F7/HMGA2/DTL/GTSE1/CDK1/CDC45/CLSPN/AURKA/CDC6/CDT1/EME1/E2F1/CCNB1/ORC1/MUC1/BRIP1/BLM/TICRR/DNA2/FANCD2/TIMELESS/CHEK1/EME2/DONSON/WDR76/INTS7/BRSK1/PCNA/BAX/BRCA1/TREX1/CHEK2/FBXO6
MONOCARBOXYLIC ACID BIOSYNTHETIC
PROCESS	MONOCARBOXYLIC ACID BIOSYNTHETIC
PROCESS	208	-0.449762	-1.7154	1.30442e-05	0.000493916	0.000394373	9399	tags=34%, list=22%, signal=27%	PECR/CYP2C9/NR1H3/HPGDS/CYP2C8/DHRS9/ELOVL7/SCD/PRKAA1/ACADVL/MALRD1/EPHX2/ALOX15B/STAR/GSTP1/CYP7B1/OSBPL1A/CH25H/FABP5/FADS3/CYP46A1/QKI/PER2/LIPC/ACSM3/AVPR1A/ACSM4/HPGD/NR1H4/MIR30C1/ACSS2/CYP1A2/GSTM2/ELOVL3/EDN1/PTGIS/FGF19/PTGDS/PRKAG3/ACSM6/ALDH1A3/CYP39A1/MGLL/AVP/PLA2G4A/AKR1C3/ANXA1/HOGA1/PROX1/PTGS2/RGN/ABCB11/CYP8B1/ACSM5/ACACB/ALDH1A2/ACSM2A/ACSM2B/MLXIPL/PLP1/AGXT/CYP3A4/ABCD2/CYP1…
POSITIVE REGULATION OF ERK1 AND
ERK2 CASCADE	POSITIVE REGULATION OF ERK1 AND
ERK2 CASCADE	198	-0.456949	-1.74252	1.41572e-05	0.000532056	0.000424826	9308	tags=37%, list=22%, signal=29%	GPR55/GPNMB/RAMP3/ERBB4/FBXW7/TNFRSF11A/CCL18/RAPGEF2/PDGFC/CFLAR/CCL8/SERPINF2/CCL2/GAS6/BMP4/NRP1/FLT4/CHI3L1/ARRB1/KDR/PDGFA/HAND2/GPER1/PRKCA/FGA/PLA2G5/ACKR3/TLR4/FFAR4/LRP1/PDGFRA/FERMT2/FGF20/TEK/FGB/CHRNA7/FGG/FGF19/NODAL/PDGFD/GPBAR1/FGF8/CALCR/MTURN/BMP2/CCL13/PLA2G2A/CCL23/MARCO/AKAP12/HCRTR1/ANGPT1/SPRY2/CX3CL1/BMPER/EGFR/FGF10/DRD2/FGF2/HTR2A/CCL21/CCL14/CCL16/CD36/NPY5R/MIR222/MIR12…
HISTONE EXCHANGE	HISTONE EXCHANGE	40	0.64058	2.12885	1.81325e-05	0.000676408	0.000540086	7782	tags=40%, list=18%, signal=33%	HJURP/CENPA/CENPM/PIWIL1/OIP5/CENPU/CENPI/CENPK/CENPL/CENPO/CENPP/CENPN/CENPW/CENPH/MIS18A/RUVBL1
RECOMBINATIONAL REPAIR	RECOMBINATIONAL REPAIR	129	0.448379	1.79699	1.86001e-05	0.000688751	0.000549942	13685	tags=49%, list=32%, signal=33%	CDC45/RAD54L/POLQ/RECQL4/RMI2/RAD51/RAD51AP1/GINS2/TONSL/AUNIP/XRCC2/BLM/SLX1A/GINS4/CDC7/MCM2/BRCA2/PARPBP/RAD21L1/RAD54B/MCM4/TIMELESS/CHEK1/FEN1/SLX1B/FANCB/MEIOB/GEN1/RMI1/PPP4C/PARP1/BRCA1/SIRT6/SLX4/LIG3/RHNO1/MAD2L2/MCM6/PSMD14/UBQLN4/HUS1B/RPA4/ZNF365/RPA3/NABP2/SWSAP1/RAD21/AP5Z1/MAGEF1/REC8/SMC6/MCM3/NSMCE2/MCM5/MCM8/TEX15/PALB2/XRCC3/FUS/WAS/WRAP53/RECQL5/SWI5
REGULATION OF VASCULAR
ASSOCIATED SMOOTH MUSCLE CELL
PROLIFERATION	REGULATION OF VASCULAR
ASSOCIATED SMOOTH MUSCLE CELL
PROLIFERATION	62	-0.601234	-1.96044	1.89557e-05	0.00069639	0.000556041	7569	tags=42%, list=18%, signal=35%	GSTP1/MAP3K5/SOD2/MIR34A/MEF2C/MIR499A/GPER1/MIR339/HPGD/JUN/NR4A3/EDN1/MIR26A1/MIR130A/IGF1/ADAMTS1/PPARG/MYOCD/FGF9/FGF2/CNN1/MIR222/MIR221/MIR27B/MIR27A/ADIPOQ
DNA RECOMBINATION	DNA RECOMBINATION	263	0.373433	1.64421	1.9083e-05	0.00069639	0.000556041	12767	tags=39%, list=30%, signal=27%	TEX19/TEX11/TOP2A/EXO1/CDC45/RAD54L/POLQ/MND1/RECQL4/RMI2/RAD51/EME1/TRIP13/PIF1/BRIP1/FOXP3/RAD51AP1/GINS2/HMGB3/TONSL/AUNIP/LEF1/TNFSF4/XRCC2/BLM/KPNA2/SLX1A/GINS4/CDC7/MCM2/BRCA2/PARPBP/RAD21L1/RAD54B/FANCD2/SYCE3/MCM4/TIMELESS/HSF2BP/CHEK1/FEN1/SLX1B/VRTN/EME2/BATF/PAGR1/FANCB/MEIOB/GEN1/RMI1/PPP4C/TFPT/PARP1/RUVBL1/BRCA1/ALYREF/TREX1/SIRT6/SLX4/LIG3/PSMC3IP/RHNO1/POLB/MAD2L2/C11orf80/MCM6/RU…
HYDROGEN PEROXIDE METABOLIC
PROCESS	HYDROGEN PEROXIDE METABOLIC
PROCESS	53	-0.627351	-2.00537	2.03504e-05	0.0007373	0.000588705	5235	tags=38%, list=12%, signal=33%	HBG2/CYP1A2/TPO/CAT/SNCA/DUOX2/MPO/HP/HBD/MAOB/HBZ/HBM/DUOXA2/EGFR/HBE1/GPX3/CYP1A1/HBA2/HBB/HBA1
CELL CYCLE DNA REPLICATION	CELL CYCLE DNA REPLICATION	63	0.553355	2.01149	2.07012e-05	0.000744651	0.000594575	13124	tags=57%, list=31%, signal=40%	E2F8/E2F7/CDC45/CDT1/RAD51/GINS1/DNA2/CDC7/MCM2/BRCA2/POLE2/MCM4/FEN1/DONSON/DBF4/LIG1/PCNA/RFC4/POLD1/CHEK2/POLD4/POLA2/RFC2/PRIM2/FBXO5/MCM6/POLE/DBF4B/RPA3/RFC3/PRIM1/MCM3/MCM5/RFC5/TIPIN/GINS3
PHOSPHATIDYLINOSITOL 3 KINASE
SIGNALING	PHOSPHATIDYLINOSITOL 3 KINASE
SIGNALING	148	-0.473612	-1.73903	2.09366e-05	0.00074778	0.000597073	7014	tags=29%, list=16%, signal=24%	IRS1/HGF/KDR/PDGFA/ROR1/FGFR1/DAB2IP/GPER1/TWIST1/TPTE2/EGF/TYRO3/PIK3R1/PDGFRA/TEK/CAT/IRS2/MYO16/PIP5K1B/EDN1/PPP1R16B/PEAR1/PREX2/PDGFD/DCN/NYAP1/IGF1/NTF3/KLF4/SELP/NTRK3/ANGPT1/EGFR/FGF2/KIT/HTR2A/PIK3C2G/GH1/NTRK2/MIR126/CSF3/LEP/MYOC
RESPONSE TO TOXIC SUBSTANCE	RESPONSE TO TOXIC SUBSTANCE	221	-0.434243	-1.67066	2.24687e-05	0.000796847	0.000636252	6646	tags=24%, list=15%, signal=20%	PON1/MGST1/MT1E/DDC/ASS1/CYGB/MT1DP/CLIC2/PON3/MAP1B/HBG2/ABCG2/CPS1/FABP1/GSTM2/GPX2/TPO/CAT/MT1A/DUOX2/MPO/FBLN5/HP/HBD/SCN9A/MT1X/MAOB/HBZ/HBM/MT1M/INMT/SOD3/PTGS2/FOS/HBE1/GABRB1/TRPM6/DRD2/SLC6A14/GPX3/ALB/CYP1A1/HBA2/GSTA1/CES1/KCNC2/HBB/SCN2B/CD36/PENK/HBA1/ADH4/GLYAT
CELLULAR RESPONSE TO PEPTIDE
HORMONE STIMULUS	CELLULAR RESPONSE TO PEPTIDE
HORMONE STIMULUS	313	-0.407082	-1.62077	2.32664e-05	0.000816405	0.000651868	8699	tags=28%, list=20%, signal=23%	PDK2/PRKAA1/ZFP36L1/SRSF5/FYN/FER/ARG1/NR4A2/CFLAR/EIF4EBP2/LEPROT/INSRR/STAR/GSTP1/ROCK2/VAMP2/GPT/LPIN1/FOXO4/IRS1/ERRFI1/ASS1/SESN3/GPER1/RHOQ/ZNF106/STAT5B/KAT2B/TSHR/ECHDC3/SOCS3/TBC1D4/MAP1B/RARRES2/NR1H4/STAT5A/INHBB/AGTR2/TNS2/CPS1/WNT1/PIK3R1/GCK/CPEB1/NR4A3/ADCY4/GLP1R/IRS2/SOCS2/MAS1/CRHR1/FOXO1/IGF2/EDN1/CRHR2/KANK1/CYP11A1/PRKAR2B/NR4A1/FFAR3/AGTR1/MSTN/SIK2/GPLD1/ADCY5/MGARP/PID1/KL…
NEGATIVE REGULATION OF GLUCOSE
IMPORT	NEGATIVE REGULATION OF GLUCOSE
IMPORT	12	-0.862496	-1.9777	2.33444e-05	0.000816405	0.000651868	2448	tags=33%, list=6%, signal=31%	PID1/OSTN/LEP/MIR143
DIVALENT INORGANIC CATION
HOMEOSTASIS	DIVALENT INORGANIC CATION
HOMEOSTASIS	482	-0.373019	-1.52466	2.43421e-05	0.000845425	0.000675039	6873	tags=25%, list=16%, signal=21%	SLC8A3/JPH4/TFAP2B/RYR1/ACKR2/LPAR6/HCRTR2/OXT/TRPC1/PKHD1/PLN/KCNA5/MT1E/GPER1/MT1DP/MIR199A1/CLIC2/IL13/ITPR1/C1QTNF1/CAPN3/TRPC6/ATP2B2/HRC/AVPR1A/ACKR3/FZD9/FFAR4/ACKR4/PKD2/PTGER4/LRP1/CX3CR1/CDH5/ATP13A4/PRNP/GSTM2/NMB/CACNA2D1/PDGFRA/CDH23/PTGER3/CXCR2/GLP1R/SNCA/AKAP6/ADM/HAP1/GRIN2A/MT1A/EDN1/KCNK3/CHRNA7/ANK2/AGTR1/S1PR1/CXCL12/AVP/PTH1R/TMEM178A/MT1X/CALCR/MICU3/ADCY5/EDNRB/SLC25A27/CC…
REGULATION OF LIPASE ACTIVITY	REGULATION OF LIPASE ACTIVITY	92	-0.539097	-1.86156	2.50601e-05	0.000864401	0.000690191	6508	tags=35%, list=15%, signal=30%	PLIN5/LIPC/FGFR1/ARHGAP6/PLA2G5/AVPR1A/MIR590/PCSK5/PLA2R1/LRP1/PDGFRA/BDNF/SNCA/AGTR1/ANXA8/RGS2/ANGPTL4/NTF3/ANXA1/NTRK3/NTF4/P2RY12/EGFR/ANXA8L1/NMUR1/FGF2/KIT/HTR2A/GPIHBP1/NTRK2/LPL/ADRA1A
REGULATION OF ANION
TRANSMEMBRANE TRANSPORT	REGULATION OF ANION
TRANSMEMBRANE TRANSPORT	103	-0.517239	-1.81533	2.59621e-05	0.000887857	0.00070892	7014	tags=30%, list=16%, signal=25%	IRS1/FABP5/PER2/ACSL5/RHOQ/ITLN1/C3/FFAR4/PRNP/PIK3R1/NR4A3/IRS2/EDN1/FGF19/ABCB1/ACSL1/RGS2/SLC25A27/IGF1/PID1/CFTR/ACE2/SORBS1/KLF15/GPC3/GH1/ATP1A2/OSTN/ADIPOQ/LEP/MIR143
REGULATION OF FATTY ACID
OXIDATION	REGULATION OF FATTY ACID
OXIDATION	32	-0.70006	-1.99029	2.60927e-05	0.000887857	0.00070892	7014	tags=50%, list=16%, signal=42%	IRS1/PLIN5/TWIST1/PPARA/FABP1/NR4A3/IRS2/PPARGC1A/CNR1/ABCB11/DGAT2/PPARG/ACACB/ABCD2/PDK4/ACADL
BROWN FAT CELL DIFFERENTIATION	BROWN FAT CELL DIFFERENTIATION	45	-0.641656	-1.96444	2.76107e-05	0.000933204	0.000745128	5362	tags=36%, list=13%, signal=31%	NUDT7/FFAR4/CEBPA/ARL4A/PRDM16/EBF2/PPARGC1A/RGS2/PTGS2/ADRB2/ADRB1/UCP1/SLC2A4/FABP4/ADIPOQ/LEP
MULTICELLULAR ORGANISMAL
SIGNALING	MULTICELLULAR ORGANISMAL
SIGNALING	198	-0.450217	-1.71684	2.95279e-05	0.000991349	0.000791554	6873	tags=32%, list=16%, signal=27%	SLC8A3/RYR1/KCND3/DMRT3/TRPC1/CACNB4/FXYD6/PLN/KCNA5/CACNG2/KCNJ12/GPER1/TBX18/JAM3/BIN1/ITPR1/ATP2B2/HRC/NFASC/AVPR1A/KCNJ2/CACNA1G/NPR2/ATP1B2/KCNIP1/CACNA2D1/ABCC9/KCNK3/TNNI3K/ANK2/S1PR1/AVP/SCN9A/CLCN1/FXYD2/SCN11A/GPR88/CTNNA3/KCNE5/RYR3/DRD1/SCN3B/ACE2/SCN4B/SCN7A/SCN5A/CASQ2/NPR1/CAV1/NOS1/SCN4A/SCN2A/KCNE1/KCNA1/FXYD1/SCN3A/KCNMB2/NTRK2/KCNA2/SCN2B/KCNIP2/ATP1A2/CLDN19/TRDN
KINETOCHORE ORGANIZATION	KINETOCHORE ORGANIZATION	20	0.751578	2.09388	3.01511e-05	0.00100557	0.000802907	7542	tags=60%, list=18%, signal=49%	NUF2/DLGAP5/CENPF/CENPA/NDC80/CDT1/CENPE/CENPK/SMC4/CENPN/CENPW/CENPH
BICARBONATE TRANSPORT	BICARBONATE TRANSPORT	43	-0.645573	-1.95795	3.07012e-05	0.00101718	0.000812178	4633	tags=35%, list=11%, signal=31%	SLC26A4/SLC26A10/SLC26A7/SLC4A1/AQP1/SLC4A4/CFTR/SLC26A3/RHAG/HBA2/HBB/CA3/HBA1/CA6/CA4
SMOOTH MUSCLE CONTRACTION	SMOOTH MUSCLE CONTRACTION	94	-0.53661	-1.85	3.48394e-05	0.00114116	0.000911173	4351	tags=28%, list=10%, signal=25%	ACTA2/ADRA2A/PTGER3/EDN1/RGS2/EDNRB/MYLK/PROK2/ADRB2/MYOCD/NMUR1/DRD2/KCNB2/CAV1/KIT/CNN1/TACR1/HTR2A/MYH11/OXTR/ATP1A2/SPX/ADRA1A/EDN3/MIR143/NPY2R
B CELL MEDIATED IMMUNITY	B CELL MEDIATED IMMUNITY	204	-0.449528	-1.71441	3.48965e-05	0.00114116	0.000911173	11511	tags=56%, list=27%, signal=41%	IGLC2/C5/IGHV1-24/IGHV4-34/INPP5D/IGHV1-69/C1RL/PARP3/IGKC/IGKV3-15/CD40/XCL1/IGHM/IGLC3/CD40LG/IGHV1-18/IGHV4-31/IGHV3-30/SWAP70/IGKV3-20/IGLV3-21/IGHV3-23/IGHV3-33/IGLV1-51/IGLL5/IGLV3-19/IGHV4-39/IGLV1-47/IGHV3-20/IGLV3-25/IGHV4-28/IGLV1-40/IGKV4-1/HLA-E/IL2/IGLV1-44/IGKV1-5/IGLV3-1/IGHV3-21/IGLV2-14/IGHV5-51/IGHD/IGLV2-23/C1R/IGHV3-38/C1S/IGLC6/IGHV2-70/IL4/IGHV3-64/TRDC/IGHV4-59/IGLV6-57/IGH…
NEGATIVE REGULATION OF RESPONSE
TO EXTERNAL STIMULUS	NEGATIVE REGULATION OF RESPONSE
TO EXTERNAL STIMULUS	358	-0.391537	-1.57676	3.58963e-05	0.00116628	0.000931231	8534	tags=30%, list=20%, signal=25%	PTPRS/PADI2/KLKB1/ISL1/ARG1/TNFRSF1B/HLA-E/IL2/NR1D2/VSIG4/TSPAN6/SERPINF2/CCL2/PLAT/GSTP1/IL4/NRP1/KLRK1/SERPINB4/HGF/MIR34A/THBD/PDGFA/MIR181C/ENPP3/ADTRP/NT5E/RNF125/SERPINF1/GPER1/EPHA4/AJAP1/PHLDB2/KLRC4-KLRK1/IL13/C1QTNF1/SEMA3C/KRT1/PPARA/SOCS3/FGA/A2M/TYRO3/CD200/SERPING1/KLRC1/SIRPA/SLIT2/FGL2/MIR590/IRAK3/NR1H4/FFAR4/FNDC4/GRID2/PTGER4/CDH5/SEMA3A/DPP4/SEMA5A/SERPINB2/SEMA3E/SEMA6A/PDGF…
REGULATION OF PHOSPHOLIPASE
ACTIVITY	REGULATION OF PHOSPHOLIPASE
ACTIVITY	68	-0.578472	-1.91593	3.69541e-05	0.00119296	0.000952529	6265	tags=37%, list=15%, signal=31%	FGFR1/ARHGAP6/PLA2G5/AVPR1A/PLA2R1/LRP1/PDGFRA/BDNF/SNCA/AGTR1/ANXA8/RGS2/NTF3/ANXA1/NTRK3/NTF4/P2RY12/EGFR/ANXA8L1/NMUR1/FGF2/KIT/HTR2A/NTRK2/ADRA1A
SISTER CHROMATID COHESION	SISTER CHROMATID COHESION	53	0.576007	1.98953	3.73611e-05	0.00119838	0.000956858	5677	tags=28%, list=13%, signal=25%	MEIKIN/BUB1/CDC20/PLK1/ESCO2/BUB1B/CDCA5/ESPL1/DDX11L8/RAD21L1/FEN1/KIF22/HORMAD1/SMC1B/DSCC1
DOUBLE STRAND BREAK REPAIR	DOUBLE STRAND BREAK REPAIR	229	0.374833	1.61967	3.7598e-05	0.00119838	0.000956858	15883	tags=51%, list=37%, signal=32%	FOXM1/HMGA2/ESCO2/CDCA5/CDC45/RAD54L/POLQ/RECQL4/RMI2/RAD51/EME1/TRIP13/BRIP1/RAD51AP1/GINS2/TONSL/AUNIP/XRCC2/BLM/SLX1A/DNA2/GINS4/CDC7/MCM2/BRCA2/PARPBP/RAD21L1/RAD54B/FANCD2/MCM4/TIMELESS/HSF2BP/CHEK1/FEN1/SLX1B/EME2/SPIRE2/BARD1/FANCB/MEIOB/NUDT16L1/GEN1/RMI1/DNTT/OTUB2/PPP4C/PARP1/SIRT7/BRCA1/CHEK2/SIRT6/SLX4/LIG3/PARP9/POLB/MAD2L2/DDX11/MCM6/PSMD14/UBQLN4/HMGB2/PNKP/CIB1/HUS1B/RPA4/ZNF365/R…
RETINOIC ACID METABOLIC PROCESS	RETINOIC ACID METABOLIC PROCESS	31	-0.693939	-1.95244	3.95136e-05	0.00125151	0.000999284	4015	tags=45%, list=9%, signal=41%	CYP26B1/ADH6/ALDH1A3/CRABP1/AKR1C3/CYP2C18/ADH7/UGT1A7/ALDH1A2/CYP3A4/CYP1A1/ADH1C/ADH1B/ADH1A
LIPID CATABOLIC PROCESS	LIPID CATABOLIC PROCESS	326	-0.39461	-1.57481	4.217e-05	0.0013273	0.0010598	7432	tags=25%, list=17%, signal=21%	PCCA/ABHD6/THRA/LPIN1/ACAA2/STS/IRS1/PNPLA7/PLCH2/FABP5/CYP46A1/HADH/PLIN5/PLCB1/ADTRP/LIPN/LIPC/PLD1/ECHDC1/TWIST1/PPARA/GLYATL2/HSD17B11/ACADS/PLA2G5/RARRES2/NUDT7/PNPLA2/ENPP6/CYP1A2/LRP1/CPS1/FABP1/CYP24A1/ADRA2A/IRS2/CYP26B1/HAO2/CYP39A1/MGLL/GBA3/HSD11B1/PLA2G4A/LIPF/GPLD1/CRABP1/ALK/CYP4F12/PLA2G2A/CNR1/CYP4A11/AKR1C3/LIPK/PDE3B/ABCB11/LRCOL1/ENPP2/LIPJ/HCAR2/ACACB/CYP3A4/ABCD2/CYP7A1/PLCX…
MUSCLE CELL DIFFERENTIATION	MUSCLE CELL DIFFERENTIATION	324	-0.396981	-1.58203	4.3653e-05	0.00136544	0.00109025	8297	tags=32%, list=19%, signal=26%	ISL1/BNIP2/EFNB2/DLL1/SYPL2/CFLAR/TTN/CAMK1/BMP4/IL4/RAMP2/SOD2/ERVW-1/SGCB/ALPK3/MYH3/FOXO4/MIR34A/MEF2C/RYR1/RARB/WNT10B/MIR499A/QKI/TMOD2/FER1L5/MESP1/RBPMS2/LDB3/GPER1/TBX18/BVES/BIN1/MIR199A1/CAPN3/PPARA/CSRP1/SYNE1/KLF5/AVPR1A/MIR590/FZD7/HEY2/SORBS2/FHOD3/BHLHE41/AGTR2/WNT1/CFL2/TCF23/PDGFRA/BDNF/FLNC/SOX6/EREG/EHD2/AKAP6/CYP26B1/ADM/IGF2/EDN1/LMOD2/KLHL40/ANK2/POPDC3/BOC/MIR26A1/ERVFRD-1/…
RESPONSE TO PEPTIDE HORMONE	RESPONSE TO PEPTIDE HORMONE	417	-0.376419	-1.52957	4.41479e-05	0.0013724	0.00109581	6361	tags=21%, list=15%, signal=18%	PLN/ASS1/SESN3/GPER1/RHOQ/ZNF106/STAT5B/KAT2B/TSHR/PPARA/ECHDC3/SOCS3/TBC1D4/MAP1B/RARRES2/NR1H4/STAT5A/INHBB/AGTR2/TNS2/CPS1/WNT1/PIK3R1/GCK/CPEB1/NR4A3/ADCY4/TEK/GLP1R/CAT/IRS2/SOCS2/MAS1/EREG/ADM/CRHR1/FOXO1/IGF2/EDN1/CRHR2/KANK1/CYP11A1/PRKAR2B/NR4A1/FFAR3/AGTR1/MSTN/SIK2/CXCL12/GPLD1/ADCY5/EGR2/GNAI1/MGARP/EDNRB/PID1/ANXA1/KL/CITED1/PDE3B/CAV2/PFKFB1/EGR1/PPARG/GHR/CRHBP/SORBS1/TGFBR3/CAV1/K…
NEGATIVE REGULATION OF METAPHASE
ANAPHASE TRANSITION OF CELL
CYCLE	NEGATIVE REGULATION OF METAPHASE
ANAPHASE TRANSITION OF CELL
CYCLE	40	0.622195	2.06775	4.63247e-05	0.00142632	0.00113886	2659	tags=32%, list=6%, signal=31%	AURKB/BUB1/CDC20/PLK1/CENPF/NDC80/BUB1B/TTK/CDT1/ZWINT/CCNB1/TRIP13/MAD2L1
MITOCHONDRIAL TRANSLATION	MITOCHONDRIAL TRANSLATION	130	0.43178	1.72764	4.64489e-05	0.00142632	0.00113886	19210	tags=64%, list=45%, signal=35%	MRPL12/MRPS34/UQCC2/MRPS12/MRPL13/MRPL14/TARS2/MRPS30/MRPL55/NDUFA7/DARS2/MRPS23/MRPL17/MRPL24/MPV17L2/MRPL53/SHMT2/MRPL23/MTG1/MRPL47/GADD45GIP1/MTG2/CHCHD1/DAP3/EARS2/MRPL38/MRPS26/MRPL28/AURKAIP1/MRPL36/MRPL41/TACO1/MRPL27/FASTKD3/MRPL52/TSFM/MRPL42/MRPL15/MRPL9/RPUSD3/MRPS24/MRPL51/MRPL21/TRUB2/MRPL4/MRPL22/MRPL3/MRPL48/TUFM/MRPS28/SARS2/MRPS11/MRPS35/MRPS7/MRPS16/CDK5RAP1/ERAL1/YARS2/MRPS21/…
REGULATION OF HEART RATE	REGULATION OF HEART RATE	93	-0.527778	-1.81956	4.79807e-05	0.00146443	0.00116929	6662	tags=40%, list=16%, signal=34%	KCND3/OXT/PLN/KCNA5/BVES/BIN1/HRC/AVPR1A/KCNJ2/HEY2/CACNA1G/SEMA3A/AGTR2/CACNA2D1/ADM/EDN1/EPAS1/TNNI3K/ANK2/MIR26A1/CTNNA3/KCNE5/SCN3B/SCN4B/SCN5A/CASQ2/ADRB1/DRD2/CAV1/DMD/KCNE1/TAC1/SCN2B/CAV3/SPX/ADRA1A/EDN3
CARBOHYDRATE BIOSYNTHETIC
PROCESS	CARBOHYDRATE BIOSYNTHETIC
PROCESS	200	-0.443109	-1.69283	5.24701e-05	0.0015918	0.00127099	7382	tags=24%, list=17%, signal=20%	ESRRB/ST6GALNAC6/GPT/IRS1/PGM1/GBE1/PC/PPP1R3G/UGP2/PER2/FUT9/GPER1/EGF/B3GALT2/KAT2B/PPARA/PHKG1/B3GNT3/ALDOB/GCK/G6PC2/IRS2/SNCA/MAS1/IGF2/PRKAG3/PTH1R/ST6GALNAC1/ALDOC/PPARGC1A/ATF3/IGF1/RGN/DGAT2/PFKFB1/LEPR/SORBS1/GYG2/HAS3/CHST9/B3GALT1/RBP4/GYS2/GPD1/PCK1/LHCGR/ADIPOQ/LALBA/LEP
NEGATIVE REGULATION OF
EPITHELIAL CELL PROLIFERATION	NEGATIVE REGULATION OF
EPITHELIAL CELL PROLIFERATION	134	-0.476028	-1.73444	5.51926e-05	0.00166437	0.00132894	9801	tags=38%, list=23%, signal=29%	MIR361/PTEN/DLL4/FGFR2/FLT1/PRL/FBXW7/CDK6/ISL1/MCC/IL12A/CCL2/BMP4/SNAI2/SAV1/MIR34A/MEF2C/WNT10B/DAB2IP/SERPINF1/NKX2-8/MIR193A/PTPRM/XDH/COL4A3/PTCH1/RGCC/KLF9/EREG/A4GNT/LIMS2/MIR26A1/CDKN1C/MIR483/NFIB/MIR2355/GDF5/NGFR/RGN/CAV2/PPARG/PTN/TGFBR3/CAV1/ATOH8/GPC3/SFRP1/MIR222/MIR126/MIR125B1/TNMD
REGULATION OF REACTIVE OXYGEN
SPECIES BIOSYNTHETIC PROCESS	REGULATION OF REACTIVE OXYGEN
SPECIES BIOSYNTHETIC PROCESS	89	-0.531088	-1.81901	5.64294e-05	0.00169154	0.00135063	8767	tags=36%, list=20%, signal=29%	DUOXA1/FYN/PAGE4/CFLAR/ROCK2/ATP2B4/SOD2/CLU/ASS1/MIR199A1/PPARA/SIRPA/MIR590/TLR4/KLF2/PKD2/CX3CR1/AGTR2/SNCA/EDN1/PTGIS/CD34/KLF4/PTGS2/RGN/PTX3/DUOXA2/CAV1/ABCD2/UCP1/HBB/CD36
PROTEIN LOCALIZATION TO
CHROMOSOME CENTROMERIC REGION	PROTEIN LOCALIZATION TO
CHROMOSOME CENTROMERIC REGION	23	0.718362	2.07062	5.76753e-05	0.00171865	0.00137228	1607	tags=30%, list=4%, signal=29%	AURKB/CENPA/NDC80/BUB1B/CDK1/TTK/CDT1
CELL RECOGNITION	CELL RECOGNITION	216	-0.430615	-1.65211	5.81072e-05	0.00172134	0.00137442	9272	tags=44%, list=22%, signal=35%	IGHV3-23/FOLR3/AMIGO1/ZP1/GLIPR1L2/IZUMO1/IGHV3-33/IGLL5/IGHV4-39/FCN1/IGHV3-20/IGHV4-28/COLEC12/IGHV3-21/IGHV5-51/IGHD/IGHV3-38/IGLC6/IGHV2-70/ST6GALNAC6/IGHV3-64/TRDC/TNFRSF21/SPESP1/LGALS3/IGHV4-59/DSCAM/IGHV1-3/IGHV3-66/IGHV3-73/CRP/IGHV3-48/TUB/IGHV4-4/IGHV3-11/CNTN2/CNTN4/IGHV7-81/EPHA4/IGHV3-53/IGLC7/SFTPA1/IGHV3-49/PCDHB6/ACR/DSCAML1/IGHV3-13/LY6K/PLA2G5/IGHV3-15/IGHV3-43/IGHV2-26/EFNB3/I…
CELL SUBSTRATE ADHESION	CELL SUBSTRATE ADHESION	346	-0.389944	-1.56471	5.9366e-05	0.00174835	0.00139599	9099	tags=34%, list=21%, signal=27%	PTEN/FLNA/PEAK1/SNED1/DUSP22/AXL/L1CAM/DOCK1/VAMP3/RRAS/LAMB2/BCL2/VCL/CDK6/ITGB1/MERTK/ITGB1BP1/FER/PPFIA2/ITGB3/ITGA10/BST1/RADIL/ACVRL1/ITGB4/PARVA/DEFB118/CSF1/PPM1F/ACER2/GAS6/ROCK2/MYADM/FBLN1/NRP1/ITGA1/KDR/FBLN2/HOXD3/LAMC1/ID1/PKHD1/LAMC3/BVES/JAM3/AJAP1/PHLDB2/BCL6/EFNA5/ADAMTS9/ARHGAP6/CDH13/EDA/FGA/LIMCH1/PLET1/ITGA6/TYRO3/DMTN/THSD1/FZD7/MUC4/TNN/NEDD9/SGCE/LRP1/UTRN/ATP1B2/WNT1/PIK3…
REGULATION OF HEART CONTRACTION	REGULATION OF HEART CONTRACTION	231	-0.422577	-1.63538	6.26211e-05	0.00182354	0.00145603	8458	tags=36%, list=20%, signal=29%	CHRM2/GPD1L/ISL1/IL2/ITPR2/NPPC/ADRA1B/NPPA/HBEGF/ATP2B4/THRA/ASPH/SLC8A3/RYR1/S100A1/KCND3/OXT/TRPC1/CACNB4/FXYD6/PLN/KCNA5/CACNG2/KCNJ12/TBX18/BVES/BIN1/CLIC2/ITPR1/ATP2B2/HRC/AVPR1A/KCNJ2/HEY2/CACNA1G/NPR2/SEMA3A/AGTR2/ATP1B2/MYL3/GSTM2/KCNIP1/CACNA2D1/THRB/ABCC9/ADM/EDN1/CELF2/KCNK3/EPAS1/TNNI3K/ANK2/MIR26A1/CHGA/FXYD2/RGS2/CTNNA3/KCNE5/RYR3/SCN3B/ACE2/SCN4B/SCN5A/CASQ2/ADRB1/DRD2/NPR1/CAV1/N…
CELL SUBSTRATE JUNCTION
ORGANIZATION	CELL SUBSTRATE JUNCTION
ORGANIZATION	106	-0.504994	-1.77412	6.26435e-05	0.00182354	0.00145603	11597	tags=48%, list=27%, signal=35%	ARHGEF7/ACTN1/SMAD3/SLK/DUSP3/CORO1C/ITGA2/RAB8B/IQSEC1/MAPRE2/WDPCP/PTEN/PEAK1/DUSP22/BCL2/VCL/TLN1/ITGB1BP1/ACVRL1/ITGB4/PPM1F/ROCK2/NRP1/KDR/LAMC1/PHLDB2/EFNA5/ARHGAP6/LIMCH1/ITGA6/DMTN/THSD1/LRP1/PIK3R1/DLC1/FERMT2/TEK/LAMC2/GPM6B/CORO2B/LAMB3/LAMA3/DST/APOD/SORBS1/FAM107A/KRT5/COL17A1/KRT14/SFRP1/MYOC
RESPONSE TO PEPTIDE	RESPONSE TO PEPTIDE	499	-0.361202	-1.48124	6.32449e-05	0.00183047	0.00146156	6648	tags=22%, list=15%, signal=19%	ERRFI1/OXT/ID1/KLF10/PLN/ASS1/SESN3/SERPINF1/GPER1/EPHA4/RHOQ/ZNF106/KLF11/STAT5B/KAT2B/TSHR/PPARA/ECHDC3/SOCS3/VIM/KLF5/TBC1D4/MAP1B/RARRES2/TLR4/NR1H4/STAT5A/KLF2/INHBB/LRP1/AGTR2/TNS2/CPS1/PRNP/WNT1/PIK3R1/GCK/CPEB1/CACNA2D1/NR4A3/ADCY4/TEK/GLP1R/CAT/IRS2/SOCS2/MAS1/EREG/ADM/CRHR1/FOXO1/IGF2/EDN1/CRHR2/KANK1/CYP11A1/PRKAR2B/CHRNA7/NR4A1/FFAR3/AGTR1/MSTN/SIK2/CXCL12/CALCR/GPLD1/ADCY5/EGR2/GNAI1…
MUSCLE TISSUE DEVELOPMENT	MUSCLE TISSUE DEVELOPMENT	351	-0.386074	-1.55199	6.69305e-05	0.00192607	0.00153789	9033	tags=34%, list=21%, signal=27%	SKI/CSRP2/BCL2/ERBB4/ZFAND5/FOXN2/HEG1/PRKAA1/GLI1/ISL1/BTG2/EFNB2/NR1D2/MEIS1/DLL1/CFLAR/TTN/HOXD10/ZFPM2/SVIL/HOXD9/BMP4/SGCB/ALPK3/SAV1/MEF2C/RYR1/RARB/WNT10B/MIR499A/TIPARP/PLN/MESP1/EYA2/TBX18/BVES/TWIST1/YAP1/NOG/YBX3/MIR199A1/ADAMTS9/SEMA3C/PPARA/CSRP1/KLF5/MIR590/MAFF/FZD7/HEY2/SORBS2/KCNK2/FOXC1/PKD2/FHOD3/PTCH1/AGTR2/MYL3/KCNAB1/CFL2/PDGFRA/SOX6/SOX8/FGF20/AKAP6/CYP26B1/IGF2/EDN1/VGLL2/…
INOSITOL LIPID MEDIATED
SIGNALING	INOSITOL LIPID MEDIATED
SIGNALING	190	-0.436709	-1.65564	6.76065e-05	0.00193447	0.0015446	7014	tags=26%, list=16%, signal=22%	IRS1/HGF/PLCH2/KDR/PDGFA/PLCB1/ROR1/PLD1/FGFR1/DAB2IP/GPER1/TWIST1/TPTE2/EGF/TYRO3/PIK3R1/PDGFRA/NPR3/TEK/CAT/IRS2/MYO16/PIP5K1B/EDN1/PPP1R16B/PEAR1/PREX2/PDGFD/DCN/PIRT/NYAP1/GSN/IGF1/NTF3/KLF4/SELP/NTRK3/ANGPT1/EGFR/FGF2/KIT/HTR2A/PIK3C2G/GH1/NTRK2/MIR126/PLCZ1/CSF3/LEP/MYOC
CELLULAR RESPONSE TO TOXIC
SUBSTANCE	CELLULAR RESPONSE TO TOXIC
SUBSTANCE	106	-0.502822	-1.76649	6.97352e-05	0.0019841	0.00158423	7921	tags=31%, list=18%, signal=25%	ADH5/SESN1/GSTP1/SOD2/MGST1/CYGB/CLIC2/HBG2/ABCG2/FABP1/GSTM2/GPX2/TPO/CAT/DUOX2/MPO/FBLN5/HP/HBD/HBZ/HBM/SOD3/PTGS2/HBE1/GPX3/ALB/HBA2/GSTA1/KCNC2/HBB/CD36/HBA1/ADH4
POSITIVE REGULATION OF CATION
TRANSMEMBRANE TRANSPORT	POSITIVE REGULATION OF CATION
TRANSMEMBRANE TRANSPORT	134	-0.472277	-1.72077	7.19405e-05	0.00203535	0.00162515	6476	tags=33%, list=15%, signal=28%	TRPC1/SHANK3/CACNG2/GPER1/IL13/CAPN3/ANO6/KCNJ2/PKD2/ATP1B2/GSTM2/CACNA2D1/SNCA/AKAP6/HAP1/STAC/ANK2/TESC/CALCR/FXYD2/PIRT/ARC/KCNE5/KCNMB1/JPH2/RGN/DRD1/ACE2/ADRB2/CX3CL1/NOS1/PLP1/DMD/LACRT/KCNE1/KCNA1/FXYD1/RELN/KCNC2/STAC2/LRRC38/KCNIP2/EDN3/TRDN
REGULATION OF SMOOTH MUSCLE
CONTRACTION	REGULATION OF SMOOTH MUSCLE
CONTRACTION	55	-0.59842	-1.92371	7.33722e-05	0.0020587	0.0016438	4228	tags=31%, list=10%, signal=28%	ADRA2A/EDN1/RGS2/PROK2/ADRB2/MYOCD/KCNB2/CAV1/KIT/CNN1/TACR1/OXTR/ATP1A2/SPX/ADRA1A/MIR143/NPY2R
NEGATIVE REGULATION OF NUCLEAR
DIVISION	NEGATIVE REGULATION OF NUCLEAR
DIVISION	54	0.553628	1.91566	7.35835e-05	0.0020587	0.0016438	2659	tags=28%, list=6%, signal=26%	AURKB/BUB1/CDC20/PLK1/CENPF/NDC80/BUB1B/FBXO43/TTK/CDT1/ZWINT/DMRT1/CCNB1/TRIP13/MAD2L1
CELLULAR OXIDANT DETOXIFICATION	CELLULAR OXIDANT DETOXIFICATION	89	-0.52643	-1.80306	7.53763e-05	0.00209721	0.00167454	7847	tags=33%, list=18%, signal=27%	SESN1/GSTP1/SOD2/MGST1/CYGB/CLIC2/HBG2/FABP1/GSTM2/GPX2/TPO/CAT/DUOX2/MPO/FBLN5/HP/HBD/HBZ/HBM/SOD3/PTGS2/HBE1/GPX3/ALB/HBA2/GSTA1/HBB/CD36/HBA1
NEGATIVE REGULATION OF CELL
CYCLE PROCESS	NEGATIVE REGULATION OF CELL
CYCLE PROCESS	327	0.333118	1.4924	7.83976e-05	0.00216929	0.00173209	3012	tags=13%, list=7%, signal=12%	NEK2/CDC25C/E2F8/RRM2/AURKB/BUB1/CDC20/PLK1/E2F7/CENPF/HMGA2/DTL/NDC80/BUB1B/GTSE1/PTTG1/CDK1/FBXO43/CLSPN/ESPL1/AURKA/TTK/CDC6/PTTG3P/CDT1/RAD51/ZWINT/DMRT1/E2F1/CCNB1/RFPL1/TRIP13/EZH2/ORC1/FOXE3/MUC1/OVOL1/MAD2L1/CDKN2A/BLM/TICRR
REGULATION OF NITRIC OXIDE
METABOLIC PROCESS	REGULATION OF NITRIC OXIDE
METABOLIC PROCESS	57	-0.579539	-1.86372	7.99547e-05	0.00220028	0.00175684	7564	tags=37%, list=18%, signal=30%	ROCK2/ATP2B4/CLU/ASS1/MIR199A1/SIRPA/TLR4/KLF2/PKD2/CX3CR1/AGTR2/EDN1/PTGIS/CD34/KLF4/PTGS2/RGN/PTX3/CAV1/HBB/CD36
REGULATION OF HUMORAL IMMUNE
RESPONSE	REGULATION OF HUMORAL IMMUNE
RESPONSE	132	-0.475422	-1.73049	8.25304e-05	0.00225882	0.00180358	9363	tags=55%, list=22%, signal=43%	IGKV3-20/IGLV3-21/IGHV3-23/IGHV3-33/IGLV1-51/CD59/IGLV3-19/IGHV4-39/IGLV1-47/CFP/IGLV3-25/IGLV1-40/IGKV4-1/IGLV1-44/IGKV1-5/VSIG4/IGLV3-1/IGLV2-14/IGLV2-23/C1R/C1S/IGLC6/IGHV2-70/SPNS2/IGHV4-59/IGLV6-57/IGHV3-48/CLU/IGHV3-11/IGLV2-11/CR2/IGKV3D-11/IGHV3-53/IGLC7/CFH/IGHV3-13/IGLV3-27/IGKV2-30/A2M/SERPING1/IGKV2-29/C3/IGKV3D-20/IGKV1D-12/IGKV1-16/CFI/IGKV1-17/IGLV2-8/C8B/IGKV2D-28/IGKV2-40/CR1/C4B…
RHYTHMIC PROCESS	RHYTHMIC PROCESS	287	-0.397811	-1.56761	8.37704e-05	0.00228037	0.00182078	6644	tags=23%, list=15%, signal=20%	HCRTR2/PGR/MYCBP2/RORB/NFIL3/PER2/ID1/CRY2/MMP7/KLF10/DDC/ASS1/SERPINF1/TWIST1/STAT5B/KAT2B/PPARA/TYRO3/TEF/SLIT2/CRH/JUN/BHLHE41/OPN4/LGR4/PIWIL2/GAS2/PDGFRA/KLF9/EREG/MAPK10/PTGDS/ATOH7/MSTN/PER1/FZD4/PPARGC1A/EGR2/SLIT3/ADAMTS1/EGR3/GPR149/PROK2/PROX1/NGFR/PTX3/EGR1/EGFR/PPARG/ID4/PTN/ADRB1/GABRB1/DRD2/PROK1/HLF/NTRK2/NLGN1/OXTR/NPY5R/TIMP4/RPE65/LHCGR/ADIPOQ/LEP/NPY2R
REGULATION OF CYTOSOLIC CALCIUM
ION CONCENTRATION	REGULATION OF CYTOSOLIC CALCIUM
ION CONCENTRATION	334	-0.395539	-1.58345	8.56861e-05	0.00231997	0.00185241	6873	tags=28%, list=16%, signal=24%	SLC8A3/JPH4/RYR1/ACKR2/LPAR6/HCRTR2/OXT/TRPC1/PLN/KCNA5/GPER1/MIR199A1/CLIC2/IL13/ITPR1/C1QTNF1/CAPN3/TRPC6/ATP2B2/HRC/AVPR1A/ACKR3/FZD9/FFAR4/ACKR4/PKD2/PTGER4/LRP1/CX3CR1/PRNP/GSTM2/NMB/CACNA2D1/PDGFRA/CDH23/PTGER3/CXCR2/GLP1R/SNCA/AKAP6/ADM/HAP1/GRIN2A/EDN1/KCNK3/ANK2/AGTR1/S1PR1/AVP/PTH1R/TMEM178A/CALCR/ADCY5/EDNRB/CNR1/RYR3/TRPM1/HCRTR1/PROK2/JPH2/CALB2/DHRS7C/RIC3/DRD1/CAV2/PTGFR/CX3CL1/CAS…
REGULATION OF LIPID STORAGE	REGULATION OF LIPID STORAGE	53	-0.608433	-1.9449	8.88416e-05	0.00239255	0.00191036	7265	tags=38%, list=17%, signal=31%	FTO/ABCA1/PLIN2/MIR34A/CRP/PLIN5/PPARA/C3/PNPLA2/MEST/IL6/PPARG/ACACB/CES1/LPL/CD36/MIR10B/APOB/CIDEA/LEP
HORMONE MEDIATED SIGNALING
PATHWAY	HORMONE MEDIATED SIGNALING
PATHWAY	180	-0.436963	-1.64547	9.40997e-05	0.00252067	0.00201266	8476	tags=29%, list=20%, signal=24%	RBFOX2/PADI2/ISL1/LATS2/NR1D2/TRIM68/PPARGC1B/DAB2/CYP7B1/BMP4/KANK2/ESRRB/THRA/DEFA3/CALCOCO1/RARB/PGR/CRY2/GPER1/YAP1/TSHR/PPARA/NR5A2/CRH/ESR2/LGR4/ZNF366/THRB/NR4A3/NR2E1/SCGB2A2/NR3C1/CRHR1/CRHR2/LMO3/NODAL/PER1/ACSL1/CGB7/NR3C2/PPARG/CRHBP/TP63/RXRG/RHOXF1/GPAM/SSTR1/TCF21/SFRP1/TSHB/OSTN/NR0B1/LHCGR
RESPONSE TO KETONE	RESPONSE TO KETONE	189	-0.432408	-1.63771	0.000104043	0.00277228	0.00221356	6648	tags=28%, list=15%, signal=24%	ERRFI1/OXT/PLN/FBXO32/ASS1/SERPINF1/YAP1/SLIT2/AVPR1A/SGK1/KLF2/CRH/PTGER4/HSD3B2/AGTR2/CPS1/GNG2/KLF9/NR3C1/FOXO1/EDN1/TXNIP/MSTN/AVP/FOXP2/DUSP1/MAOB/ADCY5/GNAI1/AQP1/SLIT3/KLF4/AKR1C3/HSD3B1/CFTR/FOS/PTGFR/EGFR/PPARG/PTN/GABRB1/TGFBR3/CAV1/ADCY8/NPAS4/CCL21/FOSB/OXTR/AKR1C2/SFRP1/DSG1/PCK1/CSN1S1
HEART PROCESS	HEART PROCESS	275	-0.405282	-1.58956	0.000104606	0.00277262	0.00221383	8661	tags=34%, list=20%, signal=27%	TNNI2/WWTR1/FYN/CHRM2/GPD1L/ISL1/IL2/ITPR2/TTN/NPPC/ADRA1B/NPPA/MAP2K6/HBEGF/ATP2B4/THRA/ASPH/SLC8A3/RYR1/S100A1/KCND3/OXT/TRPC1/CACNB4/FXYD6/PLN/KCNA5/KCNJ8/CACNG2/KCNJ12/TBX18/BVES/YAP1/BIN1/CLIC2/ITPR1/ATP2B2/HRC/AVPR1A/KCNJ2/HEY2/CACNA1G/NPR2/SEMA3A/AGTR2/ATP1B2/MYL3/GSTM2/KCNIP1/CACNA2D1/THRB/ABCC9/ADM/EDN1/CELF2/KCNK3/EPAS1/TNNI3K/ANK2/MIR26A1/CHGA/FXYD2/RGS2/GSN/CTNNA3/KCNE5/RYR3/SCN3B/ACE…
LIPID STORAGE	LIPID STORAGE	81	-0.529012	-1.78969	0.000105862	0.00277792	0.00221806	7265	tags=30%, list=17%, signal=25%	FTO/ABCA1/PLIN2/MIR34A/CRP/PLIN5/STAT5B/PPARA/C3/PNPLA2/MEST/DGAT2/IL6/PPARG/ACACB/CAV1/CES1/LPL/CD36/ACVR1C/MIR10B/APOB/CIDEA/LEP
FATTY ACID BIOSYNTHETIC PROCESS	FATTY ACID BIOSYNTHETIC PROCESS	153	-0.460382	-1.69671	0.00010591	0.00277792	0.00221806	9399	tags=34%, list=22%, signal=27%	PECR/CYP2C9/NR1H3/HPGDS/CYP2C8/ELOVL7/SCD/PRKAA1/ACADVL/EPHX2/ALOX15B/GSTP1/FABP5/FADS3/QKI/LIPC/ACSM3/AVPR1A/ACSM4/HPGD/MIR30C1/ACSS2/CYP1A2/GSTM2/ELOVL3/EDN1/PTGIS/PTGDS/PRKAG3/ACSM6/MGLL/AVP/PLA2G4A/AKR1C3/ANXA1/PTGS2/RGN/ACSM5/ACACB/ACSM2A/ACSM2B/MLXIPL/PLP1/CYP3A4/ABCD2/CYP1A1/OLAH/CYP7A1/PDK4/LPL/ACADL/ADIPOQ
REGULATION OF CALCIUM ION
TRANSMEMBRANE TRANSPORTER
ACTIVITY	REGULATION OF CALCIUM ION
TRANSMEMBRANE TRANSPORTER
ACTIVITY	76	-0.542242	-1.82385	0.000107192	0.00279698	0.00223328	6861	tags=37%, list=16%, signal=31%	JPH4/REM1/CACNB4/PLN/CLIC2/GEM/HRC/PKD2/AHNAK/RRAD/GSTM2/CACNA2D1/ADRA2A/AKAP6/CRHR1/HAP1/STAC/ANK2/JPH2/RGN/CASQ2/DRD2/NOS1/DMD/STAC2/CAV3/ATP1A2/TRDN
REGULATION OF CELL JUNCTION
ASSEMBLY	REGULATION OF CELL JUNCTION
ASSEMBLY	187	-0.43424	-1.64426	0.000109581	0.00284459	0.0022713	9753	tags=38%, list=23%, signal=29%	PTEN/PEAK1/MYO1C/DUSP22/SLITRK1/CHRNB2/SLITRK4/AMIGO1/VCL/NLGN3/FLRT3/LHFPL4/PTPRS/RAPGEF2/ITGB1BP1/ACVRL1/CLSTN2/VSTM5/FZD5/PPM1F/ROCK2/SNAI2/NRP1/MEF2C/KDR/LRRTM3/OXT/LRRC4B/PHLDB2/EFNA5/EPHA2/ARHGAP6/LIMCH1/DMTN/GRID2/LRP1/DLC1/AMIGO2/FERMT2/BDNF/LINGO2/TEK/SNCA/FLRT2/EPHA7/GPM6B/LRRTM1/SLITRK5/CBLN1/GPBAR1/SLITRK2/CUX2/IL1RAPL2/LRRN3/LRFN5/EPHB1/LRRTM2/CLDN5/ACE2/APOD/CAV1/IL1RAPL1/SLITRK3/FA…
PARTURITION	PARTURITION	13	-0.824013	-1.94454	0.000115641	0.0029865	0.0023846	6929	tags=77%, list=16%, signal=65%	KALRN/MAFF/HPGD/CRH/CRHR1/EDN1/NODAL/PTGFR/CYP1A1/OXTR
RELEASE OF SEQUESTERED CALCIUM
ION INTO CYTOSOL BY ENDOPLASMIC
RETICULUM	RELEASE OF SEQUESTERED CALCIUM
ION INTO CYTOSOL BY ENDOPLASMIC
RETICULUM	32	-0.670618	-1.90658	0.000118236	0.00303793	0.00242567	6781	tags=38%, list=16%, signal=32%	RYR1/PLN/CLIC2/HRC/GSTM2/AKAP6/ANK2/DHRS7C/CASQ2/DMD/ATP1A2/TRDN
CARDIOCYTE DIFFERENTIATION	CARDIOCYTE DIFFERENTIATION	129	-0.485712	-1.76266	0.000126574	0.00323566	0.00258355	8297	tags=37%, list=19%, signal=30%	ISL1/EFNB2/DLL1/TTN/BMP4/SGCB/ALPK3/MEF2C/RARB/MIR499A/HAND2/MESP1/GPER1/TBX18/BVES/TWIST1/MIR199A1/SEMA3C/PPARA/MIR590/FZD7/HEY2/SORBS2/FHOD3/AGTR2/PDGFRA/SOX6/AKAP6/EDN1/SOX17/SPRY1/WNT8A/RGS2/BMP2/NRG1/IGF1/PROX1/EGFR/FOLR1/MYOCD/TGFBR3/MYL2/MYH11/MIR222/CAV3/PI16/MIR23A/ADRA1A
REACTIVE NITROGEN SPECIES
METABOLIC PROCESS	REACTIVE NITROGEN SPECIES
METABOLIC PROCESS	72	-0.54516	-1.82444	0.000127569	0.00324464	0.00259072	7564	tags=32%, list=18%, signal=26%	ROCK2/ATP2B4/CLU/ASS1/MIR199A1/SIRPA/TLR4/KLF2/PKD2/CX3CR1/AGTR2/CPS1/EDN1/PTGIS/CD34/KLF4/PTGS2/RGN/PTX3/CAV1/NOS1/HBB/CD36
NEGATIVE REGULATION OF LIPID
METABOLIC PROCESS	NEGATIVE REGULATION OF LIPID
METABOLIC PROCESS	89	-0.518547	-1.77606	0.00013494	0.00341487	0.00272664	9142	tags=37%, list=21%, signal=29%	SLC27A1/FBXW7/PRKAA1/ACADVL/MALRD1/PIK3IP1/SNAI2/PDGFA/PLIN5/DAB2IP/GPER1/DKK3/MIR30C1/ADRA2A/FGF19/GPLD1/ALK/BMP2/CNR1/CCDC3/AKR1C3/PROX1/PDE3B/DGAT2/ASXL3/HCAR2/APOD/ACACB/CYP7A1/BMP5/ACADL/NR0B1/CIDEA
REGULATION OF TRANSMEMBRANE
RECEPTOR PROTEIN SERINE
THREONINE KINASE SIGNALING
PATHWAY	REGULATION OF TRANSMEMBRANE
RECEPTOR PROTEIN SERINE
THREONINE KINASE SIGNALING
PATHWAY	240	-0.407672	-1.58383	0.000137448	0.00346095	0.00276343	6396	tags=23%, list=15%, signal=20%	RNF165/RBPMS2/ZNF423/FSTL1/NOG/PPARA/DKK3/HOXA13/SPINT3/INHBB/CDH5/WNT1/IL17RD/VWC2/PRDM16/FERMT1/LTBP4/CRIM1/CRB2/SPRY1/NODAL/MSTN/BMP6/MIR26A1/CDKN1C/TGFBR2/MIRLET7G/BMP2/GDF5/LEFTY2/GREM2/CITED1/SPRY2/CAV2/BMPER/PPARG/FGF10/CER1/WFIKKN2/FOLR1/MYOCD/IGSF1/TGFBR3/CAV1/GPC3/SOSTDC1/SFRP5/BMP5/SFRP1/GDF10/MIRLET7F1/CAV3/CHRDL1/DACT2/BMP3/CIDEA
ANTIBACTERIAL HUMORAL RESPONSE	ANTIBACTERIAL HUMORAL RESPONSE	45	-0.614622	-1.88168	0.000139204	0.00347379	0.00277369	4182	tags=40%, list=10%, signal=36%	IGHA1/FGB/SLPI/LTF/DMBT1/WFDC5/IGHA2/SPINK5/CTSG/DEFB1/WFDC12/KLK5/KLK7/TF/PI3/KLK3/RNASE7/ELANE
SECOND MESSENGER MEDIATED
SIGNALING	SECOND MESSENGER MEDIATED
SIGNALING	294	-0.389055	-1.53967	0.000140147	0.00347379	0.00277369	8764	tags=31%, list=20%, signal=25%	NFATC2/PDK2/PRKAA1/SELE/RAPGEF2/AHR/LRRK2/PDZD3/ITPR2/BST1/EPHA5/EIF4EBP2/PLCG2/NPPC/NPPA/CXCR1/RCAN2/MCTP1/ATP2B4/LPAR1/NFAT5/KDR/ACKR2/NPPB/C10orf71/PLN/MCTP2/CLIC2/ITPR1/CDH13/NR5A2/HRC/CHRM3/DMTN/AVPR1A/PDE9A/ACKR3/FFAR4/PDE7B/ACKR4/NPR2/CRH/RNF157/CX3CR1/AGTR2/PRNP/GSTM2/RAPGEF3/CXCR2/GLP1R/AKAP6/TCP11/GRIN2A/EDN1/PTGDR2/PRKAR2B/ANK2/AGTR1/RCAN1/RASD1/NDNF/GPR62/CHP2/RGS2/GNAI1/AQP1/EDNRB/IG…
POSITIVE REGULATION OF
CARBOHYDRATE METABOLIC PROCESS	POSITIVE REGULATION OF
CARBOHYDRATE METABOLIC PROCESS	74	-0.543118	-1.82142	0.000140533	0.00347379	0.00277369	7382	tags=36%, list=17%, signal=30%	ESRRB/GPT/IRS1/PPP1R3G/GPER1/EGF/KAT2B/PPARA/GCK/PFKFB3/IRS2/SNCA/MAS1/IGF2/PTH1R/GPLD1/PPARGC1A/IGF1/SLC4A4/RGN/DGAT2/PFKFB1/SORBS1/MLXIPL/HTR2A/GPD1/LHCGR
MEMBRANE REPOLARIZATION	MEMBRANE REPOLARIZATION	41	-0.633394	-1.90739	0.000140717	0.00347379	0.00277369	6662	tags=41%, list=16%, signal=35%	KCND3/KCNA5/KCNJ8/KCNJ2/ATP1B2/CACNA2D1/AKAP6/ANK2/KCNE5/SCN4B/SCN5A/CASQ2/CAV1/KCNE1/KCNIP2/CAV3/ATP1A2
ENSHEATHMENT OF NEURONS	ENSHEATHMENT OF NEURONS	124	-0.470563	-1.68984	0.000143104	0.00350519	0.00279876	10034	tags=41%, list=23%, signal=32%	ADAM22/PARD3/DHH/PLLP/PTEN/MAL/AMIGO1/SKI/MBP/SBF2/PMP22/TNFRSF1B/ITGB4/ARHGEF10/TSPAN2/NAB1/LPAR1/TNFRSF21/MALL/B4GALT6/HGF/SLC8A3/RARB/QKI/CLU/PRX/JAM3/NFASC/MPZ/TPPP/SH3TC2/NCMAP/FAM126A/UGT8/MIR26A1/LGI4/JAM2/WASF3/GAL3ST1/EGR2/KLK6/CLDN11/PTN/SCN2A/PLP1/ASPA/ABCD2/KLK8/NTRK2/PTPRZ1/MYOC
ETHANOL OXIDATION	ETHANOL OXIDATION	12	-0.831657	-1.90699	0.000143406	0.00350519	0.00279876	5204	tags=75%, list=12%, signal=66%	ACSS2/ALDH2/ADH6/ADH7/ALDH1A1/ADH1C/ADH4/ADH1B/ADH1A
NUCLEOSOME ASSEMBLY	NUCLEOSOME ASSEMBLY	65	0.510487	1.87072	0.000144077	0.00350519	0.00279876	7782	tags=34%, list=18%, signal=28%	HJURP/CENPA/ASF1B/CENPM/OIP5/CENPU/CENPI/CENPK/MCM2/SMYD3/SETSIP/CENPL/CHAF1B/CENPO/CENPP/CENPN/CENPW/CHAF1A/IPO4/CENPH/MIS18A/RUVBL1
NEGATIVE REGULATION OF CELLULAR
AMIDE METABOLIC PROCESS	NEGATIVE REGULATION OF CELLULAR
AMIDE METABOLIC PROCESS	184	-0.434291	-1.64067	0.000147697	0.00357597	0.00285527	8788	tags=27%, list=20%, signal=21%	PAIP2B/PRKAA1/ZFP36L1/ANG/BTG2/ZNF540/SHMT1/EIF4EBP2/SPON1/ROCK2/FTO/MIR106B/RTN1/MIR499A/MIR181C/CLU/MIR186/BIN1/ZFP36L2/MIR339/NOTCH4/MIR590/MIR181D/SAMD4A/BANK1/MIR659/PRNP/IGF2BP2/CPEB1/MIRLET7I/HAP1/CHRNA7/ZFP36/MIR483/RGS2/C8orf88/MIR378A/IGF1/MIR298/MIR101-1/MIRLET7A1/NTRK2/MIR205/MIR10B/MIR222/MIR125B1/MIR221/MIR27B/MIR27A
DETOXIFICATION	DETOXIFICATION	122	-0.485445	-1.74703	0.000152363	0.0036713	0.00293139	6514	tags=30%, list=15%, signal=26%	ADH5/SESN1/GSTP1/SOD2/MGST1/MT1E/CYGB/MT1DP/CLIC2/HBG2/ABCG2/FABP1/GSTM2/GPX2/TPO/CAT/MT1A/DUOX2/MPO/FBLN5/HP/HBD/MT1X/HBZ/HBM/MT1M/SOD3/PTGS2/HBE1/GPX3/ALB/HBA2/GSTA1/HBB/CD36/HBA1/ADH4
REGULATION OF ANGIOTENSIN LEVELS
IN BLOOD	REGULATION OF ANGIOTENSIN LEVELS
IN BLOOD	11	-0.836378	-1.8657	0.000153888	0.00369039	0.00294663	2233	tags=45%, list=5%, signal=43%	CTSG/ACE2/CMA1/MME/CES1
REGULATION OF MITOTIC NUCLEAR
DIVISION	REGULATION OF MITOTIC NUCLEAR
DIVISION	109	0.454022	1.77836	0.000157584	0.00376111	0.0030031	2659	tags=21%, list=6%, signal=20%	NEK2/PKMYT1/CDC25C/DLGAP5/AURKB/BUB1/MKI67/CDC20/PLK1/CENPF/NDC80/NUSAP1/BUB1B/FBXO43/ESPL1/AURKA/TTK/CDT1/ZWINT/DMRT1/CCNB1/TRIP13/MAD2L1
REGULATION OF PHOSPHOLIPASE C
ACTIVITY	REGULATION OF PHOSPHOLIPASE C
ACTIVITY	45	-0.611363	-1.8717	0.000166871	0.00396398	0.00316508	9308	tags=47%, list=22%, signal=37%	GPR55/FLT1/SELE/ANG/LPAR1/FGFR1/ARHGAP6/AVPR1A/PDGFRA/BDNF/NTF3/NTRK3/NTF4/P2RY12/EGFR/NMUR1/FGF2/KIT/HTR2A/NTRK2/ADRA1A
LONG CHAIN FATTY ACID METABOLIC
PROCESS	LONG CHAIN FATTY ACID METABOLIC
PROCESS	118	-0.484672	-1.7378	0.000174702	0.00413051	0.00329806	6687	tags=30%, list=16%, signal=25%	QKI/ADTRP/CYP2G1P/ACSL5/ACSL4/GLYATL2/CYP2U1/ACSM3/ACSM4/HPGD/CYP2A7/CYP1A2/GSTM2/ELOVL3/PTGIS/PTGDS/ACSM6/MGLL/PLA2G4A/ACSL1/CYP4F12/CYP4A11/AKR1C3/CYP2C18/CYP2A6/PTGS2/ACSM5/ACSM2A/ACSM2B/PLP1/SLC27A6/CYP3A4/CYP1A1/GSTA1/ACADL
VASOCONSTRICTION	VASOCONSTRICTION	78	-0.532366	-1.79318	0.000180834	0.00425552	0.00339787	7840	tags=40%, list=18%, signal=33%	ADRA1B/ARHGAP42/SCNN1B/ADRA2B/CRP/PER2/KCNA5/FGA/CHRM3/AVPR1A/ACTA2/ADRA2A/ADM/EDN1/SMTNL2/FGB/FGG/AGTR1/AVP/EDNRB/ACE2/EGFR/AVPR2/CAV1/HTR2A/KCNMB2/OXTR/ATP1A2/ADRA1A/EDN3/LEP
REGULATION OF SMALL MOLECULE
METABOLIC PROCESS	REGULATION OF SMALL MOLECULE
METABOLIC PROCESS	406	-0.361751	-1.46427	0.000182042	0.00426401	0.00340465	6137	tags=21%, list=14%, signal=19%	SCD/IGFBP3/PDK2/PRKAA1/ACADVL/MALRD1/EPHX2/PDP2/H6PD/PDZD3/ZBTB20/GCKR/STAR/ATP2B4/ESRRB/IL4/SNAI2/GPT/IRS1/FABP5/PPP1R3G/PLIN5/GPER1/TWIST1/BHMT/KAT2B/C1QTNF1/PPARA/AVPR1A/DKK3/NR1H4/MIR30C1/AK4/FABP1/RCVRN/GCK/PFKFB3/NR4A3/IRS2/SNCA/MAS1/ADM/IGF2/PSMA8/FGF19/SLC4A1/AVP/PTH1R/BMP6/GPLD1/PPARGC1A/FGF1/BMP2/CNR1/IGF1/PID1/AKR1C3/ANXA1/PROX1/SLC4A4/PTGS2/RGN/ABCB11/DGAT2/PFKFB1/LEPR/EGR1/PPARG/ACAC…
MALE MEIOTIC NUCLEAR DIVISION	MALE MEIOTIC NUCLEAR DIVISION	44	0.582061	1.96288	0.000186577	0.00435002	0.00347332	7073	tags=39%, list=16%, signal=32%	TEX19/TEX11/MEIKIN/KIF18A/TRIP13/FANCA/MAEL/BRCA2/MYBL1/ASZ1/DDX4/HSF2BP/DNMT3L/BRDT/MEIOB/SYCP2/TDRKH
RESPONSE TO MOLECULE OF
BACTERIAL ORIGIN	RESPONSE TO MOLECULE OF
BACTERIAL ORIGIN	323	-0.383882	-1.52921	0.000190479	0.00438865	0.00350417	7921	tags=27%, list=18%, signal=22%	ADH5/IL12A/PLCG2/CCL2/STAR/FZD5/IL36A/GSTP1/GNG12/SOD2/MEF2C/DEFA3/THBD/MGST1/RPS6KA3/FMO1/KCNJ8/ASS1/PELI1/DAB2IP/IL13/PRKCA/VIM/SIRPA/HPGD/IRAK3/TLR4/NR1H4/LBP/PTGER4/CYP1A2/SASH1/JUN/CX3CR1/CPS1/BPI/SNCA/ADM/GGT3P/EDN1/ALPL/MPO/MRC1/TFPI/SCGB1A1/BMP6/ZFP36/DCN/SLPI/PLSCR4/CXCL1/LTF/MAOB/GGT2/PPARGC1A/DMBT1/EDNRB/CNR1/SELP/AKAP12/CTSG/CITED1/FOS/PTGFR/IL6/CX3CL1/FGF10/CXCL3/CXCL5/NOS1/LACRT/CYP…
CELLULAR RESPONSE TO VASCULAR
ENDOTHELIAL GROWTH FACTOR
STIMULUS	CELLULAR RESPONSE TO VASCULAR
ENDOTHELIAL GROWTH FACTOR
STIMULUS	64	-0.547396	-1.79198	0.00019056	0.00438865	0.00350417	9739	tags=53%, list=23%, signal=41%	DLL4/VEGFB/MYO1C/VEGFC/FLT1/ITGB1BP1/TSPAN12/SMOC2/DLL1/IL12A/ATP2B4/RAMP2/NRP1/FLT4/KDR/DAB2IP/MIR199A1/ADAMTS3/XDH/PRKD1/FOXC1/GAS1/SEMA6A/PDGFRA/NR4A1/CCBE1/MIR26A1/DCN/EGR3/ANXA1/SPRY2/MIR23A/MIR27B/MIR27A
NEUTRAL LIPID BIOSYNTHETIC
PROCESS	NEUTRAL LIPID BIOSYNTHETIC
PROCESS	47	-0.604474	-1.87179	0.000190849	0.00438865	0.00350417	9346	tags=55%, list=22%, signal=43%	SIK1/PLCE1/NR1H3/SLC27A1/FBXW7/ANG/GPAT2/DGAT2L6/MOGAT2/LPIN1/PLIN5/ACSL4/C3/MIR30C1/PNPLA2/PLA2G4A/GPLD1/ACSL1/RGN/AGMO/DGAT2/GPAM/THRSP/LPL/MOGAT1/PCK1
REGULATION OF INFLAMMATORY
RESPONSE	REGULATION OF INFLAMMATORY
RESPONSE	331	-0.375122	-1.49954	0.000199388	0.00456416	0.00364431	8297	tags=28%, list=19%, signal=23%	ISL1/TNFRSF1B/HLA-E/IL2/LRRK2/NR1D2/BST1/ETS1/IL1RL2/GSTP1/NLRP1/IL4/TLR3/HGF/NFKBIZ/MIR181C/ENPP3/NT5E/SERPINF1/GPER1/IL1R1/BCL6/STAT5B/IL13/KRT1/PPARA/SOCS3/MIR657/TYRO3/CD200/SIRPA/C3/MIR590/TLR4/NR1H4/FFAR4/NLRP10/FNDC4/LBP/PTGER4/CEBPA/CDH5/GPRC5B/PTGER3/TEK/SNCA/MAS1/GGT3P/MIR30C2/C2CD4B/PTGIS/FFAR3/AGTR1/SCGB1A1/MGLL/MIR26A1/GGT2/S100A12/MIRLET7G/EDNRB/PLA2G2A/CNR1/IGF1/KLF4/ANXA1/LRFN5/PT…
REGULATION OF CELLULAR KETONE
METABOLIC PROCESS	REGULATION OF CELLULAR KETONE
METABOLIC PROCESS	176	-0.439389	-1.64991	0.000203486	0.0046218	0.00369033	6108	tags=27%, list=14%, signal=23%	PDK2/ACADVL/MALRD1/PDP2/H6PD/STAR/ATP2B4/IRS1/FABP5/PLIN5/TWIST1/BHMT/PPARA/AVPR1A/DKK3/NR1H4/MIR30C1/FABP1/NR4A3/IRS2/ADM/PSMA8/FGF19/AVP/BMP6/PPARGC1A/BMP2/CNR1/AKR1C3/ANXA1/PROX1/PTGS2/RGN/ABCB11/DGAT2/EGR1/PPARG/ACACB/CAV1/MLXIPL/ABCD2/CYP7A1/PDK4/CES1/BMP5/ACADL/ADIPOQ
REGULATION OF EPITHELIAL CELL
APOPTOTIC PROCESS	REGULATION OF EPITHELIAL CELL
APOPTOTIC PROCESS	84	-0.521476	-1.76956	0.000203762	0.0046218	0.00369033	8036	tags=43%, list=19%, signal=35%	CFLAR/CCL2/GAS6/BOK/IL4/RAMP2/KDR/PKHD1/TCF7L2/GPER1/YAP1/IL13/PPARA/FGA/ANO6/CD248/MIR590/PLA2R1/CDH5/RGCC/SEMA5A/ECSCR/TEK/FGB/FGG/NDNF/ZFP36/PPARGC1A/GSN/ANGPTL4/AKR1C3/ANGPT1/IL6/MIR101-1/SERPINB13/MIR126
REGULATION OF STEROID
BIOSYNTHETIC PROCESS	REGULATION OF STEROID
BIOSYNTHETIC PROCESS	86	-0.518934	-1.76284	0.000204659	0.0046218	0.00369033	5437	tags=23%, list=13%, signal=20%	DKK3/NR1H4/MIR30C1/ADM/FGF19/BMP6/PPARGC1A/FGF1/BMP2/AKR1C3/PROX1/EGR1/ACACB/GPAM/CYP7A1/CES1/BMP5/NR0B1/APOB/LEP
REGULATION OF BODY FLUID LEVELS	REGULATION OF BODY FLUID LEVELS	467	-0.357325	-1.46092	0.00020644	0.0046412	0.00370582	10858	tags=37%, list=25%, signal=28%	GATA6/DGKG/ITGA2/SRF/ANXA5/AKR1B1/PRKCH/INPP5K/PRTN3/SLC29A1/ADORA1/CD40/SERPINA5/DOCK8/NFE2L2/PIK3CA/ADCY3/APLNR/SCUBE1/CD40LG/PDPN/NCOA1/AKAP1/AKAP11/GNAQ/PTPN11/KCNN4/ADCY6/FLNA/RAB11FIP2/BTC/ADRA2C/HPS5/AXL/NR1H3/DOCK9/PRL/DOCK1/GP9/ERBB4/VCL/JMJD1C/HEG1/CD59/FYN/MERTK/TLN1/DGKI/KLKB1/PROCR/ITPR2/ITGB3/IFNA1/PAM/PLCG2/SERPINF2/AK3/ZFPM2/PLAT/OPRK1/GAS6/STATH/SCNN1B/FBLN1/FLI1/FLG2/ARRB1/KALRN…
NEGATIVE REGULATION OF GLUCOSE
TRANSMEMBRANE TRANSPORT	NEGATIVE REGULATION OF GLUCOSE
TRANSMEMBRANE TRANSPORT	16	-0.789611	-1.91572	0.000207913	0.00465355	0.00371568	2448	tags=25%, list=6%, signal=24%	PID1/OSTN/LEP/MIR143
NEGATIVE REGULATION OF SMOOTH
MUSCLE CELL PROLIFERATION	NEGATIVE REGULATION OF SMOOTH
MUSCLE CELL PROLIFERATION	47	-0.602792	-1.86658	0.000214919	0.00478908	0.0038239	10565	tags=57%, list=25%, signal=43%	TRIB1/NDRG4/TPM1/EFEMP2/PTEN/IGFBP3/ANG/IL12A/GSTP1/SOD2/MIR34A/MEF2C/GPER1/MIR339/NPR3/PPARGC1A/KLF4/NDRG2/VIP/PPARG/MYOCD/APOD/NPR1/CNN1/OGN/ADIPOQ/MIR143
ADRENERGIC RECEPTOR SIGNALING
PATHWAY	ADRENERGIC RECEPTOR SIGNALING
PATHWAY	28	-0.703606	-1.96103	0.000216755	0.00480871	0.00383957	9952	tags=64%, list=23%, signal=49%	ADRA1D/ADRA2C/PDE4B/RAPGEF2/ADRA1B/ATP2B4/ADRA2B/PLN/ARRDC3/ADRA2A/CHGA/RGS2/ADRB3/DRD1/ADRB2/ADRB1/DRD2/ADRA1A
CYTOKINESIS	CYTOKINESIS	151	0.401842	1.66119	0.000218624	0.0048289	0.00385569	5414	tags=20%, list=13%, signal=17%	KIF4A/KIF14/RXFP3/KIF4B/E2F8/KIF20A/CEP55/AURKB/ANLN/PLK1/E2F7/CENPA/CXCR5/NUSAP1/FSD1/ESPL1/AURKA/CDC6/KIF23/PRC1/CIT/SSTR5/RACGAP1/ECT2/PLK4/BRCA2/RAB11FIP4/STMN1/CKAP2/SPIRE2
ACTIVATION OF ADENYLATE CYCLASE
ACTIVITY	ACTIVATION OF ADENYLATE CYCLASE
ACTIVITY	38	-0.619391	-1.85639	0.000220601	0.0048513	0.00387358	5893	tags=37%, list=14%, signal=32%	TSHR/ACR/LGR4/ADCY4/GLP1R/CRHR1/ADCY5/ADRB3/DRD1/ADRB2/ADRB1/AVPR2/ADCY8/LHCGR
ADENYLATE CYCLASE ACTIVATING
ADRENERGIC RECEPTOR SIGNALING
PATHWAY	ADENYLATE CYCLASE ACTIVATING
ADRENERGIC RECEPTOR SIGNALING
PATHWAY	24	-0.715199	-1.92026	0.000222835	0.00487912	0.00389579	9952	tags=71%, list=23%, signal=54%	ADRA1D/ADRA2C/PDE4B/RAPGEF2/ADRA1B/ATP2B4/ADRA2B/PLN/ARRDC3/ADRA2A/CHGA/ADRB3/DRD1/ADRB2/ADRB1/DRD2/ADRA1A
OLEFINIC COMPOUND METABOLIC
PROCESS	OLEFINIC COMPOUND METABOLIC
PROCESS	116	-0.478376	-1.7133	0.000224133	0.00488629	0.00390151	9396	tags=40%, list=22%, signal=31%	CYP2C9/HPGDS/CYP2C8/DHRS9/CYP17A1/EPHX2/H6PD/ALOX15B/STAR/GSTP1/CYP27C1/CYP46A1/CYP2G1P/HSD17B3/STAT5B/CYP2U1/DKK3/CYP2A7/CYP1A2/GSTM2/ADM/ELOVL3/PTGIS/CYP11A1/PTGDS/ALDH1A3/MGLL/BMP6/PLA2G4A/ACSL1/PPARGC1A/BMP2/CYP4F12/CYP4A11/AKR1C3/CYP2C18/CYP2A6/PTGS2/EGR1/ALDH1A2/CYP1A1/GSTA1/AKR1C1/AKR1C2/BMP5/RPE65
POSITIVE REGULATION OF LIPID
LOCALIZATION	POSITIVE REGULATION OF LIPID
LOCALIZATION	107	-0.489095	-1.72162	0.000230774	0.00500938	0.0039998	7207	tags=36%, list=17%, signal=30%	MAP2K6/ABCA1/PLIN2/MIR34A/PON1/OXT/PLIN5/STXBP1/ACSL5/C1QTNF1/AVPR1A/C3/PLTP/PLA2R1/CRH/PTCH1/LRP1/EEPD1/LRAT/EDN1/AVP/BMP6/PLA2G4A/ACSL1/CYP4A11/CYP8B1/ACACB/GALR1/CAV1/TAC1/CES1/ABCA8/LPL/CD36/MIR10B/APOB/CIDEA/ADIPOQ
UROGENITAL SYSTEM DEVELOPMENT	UROGENITAL SYSTEM DEVELOPMENT	318	-0.376328	-1.49848	0.000235107	0.00508155	0.00405742	8318	tags=32%, list=19%, signal=26%	LIF/PODXL/LRRK2/IRX2/DLL1/CFLAR/ALOX15B/DYNC2H1/PYGO1/CYP7B1/BMP4/KANK2/IL6R/FRAS1/KLHL3/PKD1L3/MEF2C/BICC1/TFAP2B/RARB/PDGFA/FREM2/EMX2/TIPARP/PKHD1/KCNJ8/ASS1/SERPINF1/TBX18/EPHA4/YAP1/MYC/NOG/WNT9B/SLIT2/PCSK5/HPGD/COL4A3/GCNT4/LRP4/HOXA13/FOXC1/PKD2/PTCH1/PECAM1/AGTR2/TNS2/ARID5B/WNT1/LGR4/PDGFRA/ACTA2/SOX8/TEK/CAT/WNT6/CYP26B1/FAT4/SERPINB5/EPHA7/SOX17/DCHS2/SPRY1/CD34/AGTR1/WNT11/PROM1/BMP6…
FATTY ACID CATABOLIC PROCESS	FATTY ACID CATABOLIC PROCESS	104	-0.491242	-1.72455	0.000240323	0.00517208	0.0041297	13331	tags=49%, list=31%, signal=34%	HSD17B4/AIG1/ECH1/SCP2/PHYH/ECI2/HADHB/HACL1/ETFA/ABCD4/ACOX1/ABHD1/ACOX2/AUH/HADHA/ETFB/MLYCD/ACADM/ETFDH/ACAT1/ECHDC2/PECR/ACADVL/ALDH3A2/ACAD11/BDH2/EHHADH/PCCA/LPIN1/ACAA2/IRS1/HADH/PLIN5/ADTRP/ECHDC1/TWIST1/PPARA/GLYATL2/ACADS/NUDT7/FABP1/IRS2/HAO2/CNR1/ABCB11/ACACB/ABCD2/ACADL/PCK1/ADIPOQ/LEP
REGULATION OF POTASSIUM ION
TRANSMEMBRANE TRANSPORTER
ACTIVITY	REGULATION OF POTASSIUM ION
TRANSMEMBRANE TRANSPORTER
ACTIVITY	57	-0.561193	-1.80472	0.000243535	0.00521891	0.0041671	4593	tags=30%, list=11%, signal=27%	ATP1B2/KCNAB1/AKAP6/ANK2/MIR26A1/FXYD2/KCNE5/KCNS1/CASQ2/CAV1/KCNE1/KCNA1/KCNC2/FHL1/LRRC38/KCNIP2/CAV3
BLOOD VESSEL ENDOTHELIAL CELL
PROLIFERATION INVOLVED IN
SPROUTING ANGIOGENESIS	BLOOD VESSEL ENDOTHELIAL CELL
PROLIFERATION INVOLVED IN
SPROUTING ANGIOGENESIS	37	-0.639949	-1.90591	0.000251585	0.00536856	0.00428659	3699	tags=51%, list=9%, signal=47%	EPHA2/MIR193A/SEMA5A/PPP1R16B/AGTR1/MIR26A1/MIR483/MIR2355/NGFR/BMPER/MIR101-1/FGF2/MIR10B/MIR222/MIR126/MIR23A/MIR27B/MIR27A/FGFBP1
TRIGLYCERIDE BIOSYNTHETIC
PROCESS	TRIGLYCERIDE BIOSYNTHETIC
PROCESS	39	-0.625855	-1.86949	0.000258622	0.00549544	0.0043879	9346	tags=51%, list=22%, signal=40%	NR1H3/SLC27A1/FBXW7/GPAT2/MOGAT2/LPIN1/PLIN5/ACSL4/C3/MIR30C1/GPLD1/ACSL1/RGN/AGMO/DGAT2/GPAM/THRSP/LPL/MOGAT1/PCK1
FC EPSILON RECEPTOR SIGNALING
PATHWAY	FC EPSILON RECEPTOR SIGNALING
PATHWAY	167	-0.436756	-1.62492	0.00026071	0.00551654	0.00440474	11511	tags=43%, list=27%, signal=31%	IGLC2/NFATC3/PRKCQ/IGHV4-34/IGHV1-69/PPP3CA/MS4A2/IGKC/IGKV3-15/GAB2/PIK3CA/IGLC3/IGHV3-30/SOS1/IGKV3-20/IGLV3-21/IGHV3-23/IGHV3-33/IGLV1-51/NFATC2/IGLV3-19/IGHV4-39/IGLV1-47/IGLV3-25/FER/IGLV1-40/IGKV4-1/IGLV1-44/IGKV1-5/IGLV3-1/IGLV2-14/PLCG2/IGLV2-23/IGLC6/IGHV2-70/IGHV4-59/IGLV6-57/IGHV3-48/IGHV3-11/IGLV2-11/IGKV3D-11/IGHV3-53/IGLC7/IGHV3-13/IGLV3-27/IGKV2-30/IGKV2-29/IGKV3D-20/IGKV1D-12/IGKV…
DNA REPLICATION CHECKPOINT	DNA REPLICATION CHECKPOINT	17	0.75222	2.01724	0.000265932	0.0056035	0.00447418	4721	tags=47%, list=11%, signal=42%	CDC45/CLSPN/CDC6/CDT1/ORC1/TICRR/DNA2/TIMELESS
ETHANOL METABOLIC PROCESS	ETHANOL METABOLIC PROCESS	22	-0.714222	-1.87197	0.000267563	0.00561436	0.00448285	5204	tags=45%, list=12%, signal=40%	ACSS2/SULT1C4/ALDH2/ADH6/ADH7/ALDH1A1/ADH1C/ADH4/ADH1B/ADH1A
SENSORY PERCEPTION OF PAIN	SENSORY PERCEPTION OF PAIN	91	-0.498048	-1.71493	0.000269239	0.00562609	0.00449222	3923	tags=27%, list=9%, signal=25%	GRIN2A/EDN1/SMR3A/NDN/MGLL/CXCL12/SCN9A/SCN11A/EDNRB/CNR1/PROK2/EPHB1/VIP/SCN3B/HTR2A/TAC1/KCNA1/TMEM100/MME/KCNA2/PENK/SMR3B/SPX/MRGPRX2/NPY2R
REGULATION OF GLUCOSE
TRANSMEMBRANE TRANSPORT	REGULATION OF GLUCOSE
TRANSMEMBRANE TRANSPORT	70	-0.543953	-1.81048	0.000273738	0.00569646	0.00454841	7014	tags=31%, list=16%, signal=26%	IRS1/FABP5/RHOQ/ITLN1/C3/FFAR4/PIK3R1/NR4A3/IRS2/EDN1/FGF19/SLC25A27/IGF1/PID1/SORBS1/KLF15/GPC3/GH1/OSTN/ADIPOQ/LEP/MIR143
LEUKOCYTE MIGRATION	LEUKOCYTE MIGRATION	486	-0.353285	-1.4462	0.000274949	0.00569811	0.00454972	8895	tags=33%, list=21%, signal=26%	SDC2/DAPK2/IGHV3-33/IGLV1-51/IGLV3-19/ITGB1/TNFRSF11A/CCL18/SBDS/IGHV4-39/FYN/IGLV1-47/MERTK/SELE/PADI2/IGLV3-25/CD99L2/FER/IGLV1-40/IGKV4-1/MTUS1/ITGB3/IGLV1-44/IGKV1-5/BST1/IGLV3-1/IGLV2-14/CCL8/IL12A/IGLV2-23/CCL2/CXCR1/CSF1/GAS6/CYP7B1/IGLC6/IL6R/IGHV2-70/IL4/CH25H/ITGA1/KLRK1/LGALS3/SPNS2/IGHV4-59/IGLV6-57/GCSAML/ESAM/THBD/IGHV3-48/EPS8/XG/PLCB1/ADTRP/IGHV3-11/FUT9/IGLV2-11/IGKV3D-11/IGHV3-5…
ENDOCRINE PROCESS	ENDOCRINE PROCESS	73	-0.52786	-1.76711	0.000282865	0.00583814	0.00466153	5868	tags=33%, list=14%, signal=28%	C1QTNF1/AVPR1A/PCSK5/CRH/INHBB/AGTR2/CRHR1/EDN1/AGTR1/BMP6/FZD4/CTSG/ACE2/AVPR2/HCAR2/CRHBP/GALR1/TAC1/CMA1/MME/CES1/OXTR/EDN3/LEP
MITOTIC DNA INTEGRITY CHECKPOINT	MITOTIC DNA INTEGRITY CHECKPOINT	100	0.443806	1.73534	0.000284206	0.00584188	0.00466452	3012	tags=16%, list=7%, signal=15%	CDC25C/E2F8/E2F7/HMGA2/GTSE1/CDK1/CLSPN/AURKA/CDC6/EME1/E2F1/CCNB1/ORC1/MUC1/BLM/TICRR
REGULATION OF CELL CYCLE G2 M
PHASE TRANSITION	REGULATION OF CELL CYCLE G2 M
PHASE TRANSITION	209	0.355347	1.52093	0.000287296	0.0058814	0.00469607	15555	tags=45%, list=36%, signal=29%	NEK2/CDC25C/KIF14/TPX2/AURKB/PLK1/HMMR/CENPF/HMGA2/DTL/GTSE1/CDK1/CLSPN/AURKA/CDC6/CCNB1/RFPL1/ORC1/CDC25A/BLM/TICRR/PLK4/CDC7/CHEK1/DONSON/BRSK1/GPR132/ATAD5/CEP131/BRCA1/TUBG1/NDE1/PSME2/HAUS8/ODF2/RCC2/CDC25B/CEP250/FBXO5/PSMD14/PSMC4/HUS1B/PSMB3/DBF4B/PSMD3/PSMA5/SSNA1/TUBB4B/CEP72/SFI1/PSMA6/NABP2/HAUS1/TUBB/PAXIP1/RAD21/PSMB4/HAUS7/CEP70/CKAP5/CCND1/CHMP4C/PSMD4/ATF5/CDK2/PSMA2/MTA3/MIIP/PH…
RESPONSE TO ETHANOL	RESPONSE TO ETHANOL	124	-0.461156	-1.65606	0.000300194	0.00612056	0.00488703	9784	tags=39%, list=23%, signal=30%	GNRH1/PTEN/CD14/FGFR2/SLC23A2/ALAD/CHRNB2/PRKAA1/FYN/PEMT/IL2/ITPR2/SETD7/NPPC/STAR/GSTP1/OXCT1/SOD2/SLC10A1/IL13/PPARA/HPGD/CLDN18/CRH/CAT/GRIN2A/ADH6/MSTN/AVP/MAOB/RGS2/GSN/CNR1/KCNMB1/ADH7/CRHBP/DRD2/CYP7A1/CDO1/SLC2A4/KCNC2/CA3/GRIN2B/PENK/RBP4/CSF3/ADIPOQ/LEP
REGULATION OF PEPTIDYL TYROSINE
PHOSPHORYLATION	REGULATION OF PEPTIDYL TYROSINE
PHOSPHORYLATION	250	-0.39833	-1.55207	0.0003062	0.00621784	0.00496471	8318	tags=29%, list=19%, signal=24%	LIF/PDGFC/ISL1/TGFA/IL2/ITGB3/BST1/IL12A/SH3BP5/GAS6/HBEGF/AREG/IL6R/IL4/MIR106B/NRP1/AFAP1L2/HGF/PDGFA/ERRFI1/IL5/EPHA4/EGF/EFNA5/IL13/SOCS3/CTF1/DMTN/LRP4/BANK1/NEDD9/CNTN1/PECAM1/GPRC5B/PRNP/BDNF/ADRA2A/TAL1/IL34/EREG/IGF2/EPHA7/FGF7/TDGF1/BMP6/PDGFD/FGF8/NRG1/IGF1/NTF3/ANGPT1/IL22RA2/IL6/EGFR/ENPP2/GHR/FGF10/CAV1/LACRT/KIT/HTR2A/ANGPT4/GH1/NTRK2/RELN/SFRP1/TSLP/CD36/MIR221/ADRA1A/CSF3/ADIPOQ/…
AMINE TRANSPORT	AMINE TRANSPORT	91	-0.495627	-1.70659	0.000308881	0.00624709	0.00498806	6722	tags=40%, list=16%, signal=33%	ADRA2B/SYT15/OXT/PER2/SYT4/DDC/STXBP1/AVPR1A/CRH/AGTR2/ADRA2A/FGF20/SNCA/RHCG/SYT8/FFAR3/CXCL12/AVP/CHGA/RGS2/CNR1/SNCG/VIP/DRD1/ACE2/P2RY12/GRM7/DRD2/HTR2A/KCNB1/OXTR/KCNA2/NPY5R/ATP1A2/LEP/NPY2R
REGULATION OF FATTY ACID
METABOLIC PROCESS	REGULATION OF FATTY ACID
METABOLIC PROCESS	90	-0.495008	-1.6987	0.000323508	0.00651162	0.00519928	7014	tags=30%, list=16%, signal=25%	IRS1/FABP5/PLIN5/TWIST1/PPARA/AVPR1A/MIR30C1/FABP1/NR4A3/IRS2/AVP/PPARGC1A/CNR1/ANXA1/PTGS2/RGN/ABCB11/DGAT2/PPARG/ACACB/CAV1/MLXIPL/ABCD2/CYP7A1/PDK4/ACADL/ADIPOQ
NUCLEOSOME ORGANIZATION	NUCLEOSOME ORGANIZATION	102	0.43683	1.70971	0.000324547	0.00651162	0.00519928	7782	tags=25%, list=18%, signal=20%	HJURP/CENPA/ASF1B/CENPM/PIWIL1/OIP5/CENPU/CENPI/CENPK/MCM2/SMYD3/SETSIP/CENPL/CHAF1B/BRDT/CENPO/CENPP/HMGA1/CENPN/CENPW/CHAF1A/IPO4/CENPH/MIS18A/RUVBL1
MITOTIC CYTOKINESIS	MITOTIC CYTOKINESIS	69	0.504369	1.84335	0.000329496	0.00658468	0.00525762	3467	tags=19%, list=8%, signal=17%	KIF4A/KIF4B/KIF20A/CEP55/ANLN/PLK1/CENPA/NUSAP1/ESPL1/KIF23/CIT/RACGAP1/ECT2
TRANSMEMBRANE RECEPTOR PROTEIN
SERINE THREONINE KINASE
SIGNALING PATHWAY	TRANSMEMBRANE RECEPTOR PROTEIN
SERINE THREONINE KINASE
SIGNALING PATHWAY	341	-0.372593	-1.49195	0.00033819	0.00670188	0.0053512	6523	tags=22%, list=15%, signal=19%	ID1/RNF165/RBPMS2/ZNF423/LTBP2/FSTL1/NOG/BTBD11/PPARA/VIM/SMAD9/DKK3/HPGD/HOXA13/SPINT3/INHBB/JUN/CDH5/FMOD/WNT1/DSG4/IL17RD/FERMT2/VWC2/PRDM16/FERMT1/LTBP4/CRIM1/CRB2/RGMA/SPRY1/NODAL/MSTN/TDGF1/BMP6/MIR26A1/CDKN1C/TGFBR2/MIRLET7G/BMP2/GDF5/LEFTY2/GREM2/CITED1/SPRY2/CLDN5/CAV2/FOS/EGR1/BMPER/PPARG/FGF10/CER1/WFIKKN2/FOLR1/MYOCD/IGSF1/TGFBR3/CAV1/ATOH8/GPC3/SOSTDC1/TMEM100/SFRP5/TF/BMP5/SFRP1/GDF…
EPIDERMIS DEVELOPMENT	EPIDERMIS DEVELOPMENT	372	-0.369651	-1.49048	0.000340371	0.00670188	0.0053512	6726	tags=27%, list=16%, signal=23%	WNT10B/PDGFA/EDA2R/KRT25/ERRFI1/AGPAT2/KRT6A/LIPN/KLK14/CSTA/YAP1/EPHA2/EDA/SPRR2D/KRT1/PPARA/KRT83/KRT16/TMC1/PTCH2/MAFF/PTHLH/PPL/LRP4/HEY2/FOXC1/PTCH1/KRTDAP/LGR4/DSG4/KRT39/KRT40/EREG/CYP26B1/EMP1/KRT77/FERMT1/LAMC2/SPRR2G/KRT6B/FGF7/KRT24/TXNIP/LDB2/KRT15/KLK12/ZFP36/TGM5/KRT79/CERS3/FLG/LAMB3/HRNR/DSG3/APCDD1/LAMA3/KLF4/SPINK5/DSC3/AKR1C3/KRT6C/ANXA1/KRT17/NGFR/PKP1/LIPK/SPRR2A/SPINK9/NTF4/…
REGULATION OF LIPID TRANSPORT	REGULATION OF LIPID TRANSPORT	141	-0.451316	-1.65064	0.000341192	0.00670188	0.0053512	6646	tags=30%, list=15%, signal=26%	PON1/OXT/PER2/STXBP1/ACSL5/EGF/C1QTNF1/PPARA/AVPR1A/ABCG8/PLTP/MIR30C1/PLA2R1/CRH/PTCH1/LRP1/EEPD1/AGTR2/IRS2/CRHR1/LRAT/EDN1/AGTR1/AVP/BMP6/MIR26A1/PLA2G4A/ACSL1/CYP4A11/CYP8B1/PPARG/GRM7/GALR1/CAV1/TAC1/CES1/ABCA8/NPY5R/ATP1A2/MIR27B/MIR27A/ADIPOQ/LEP
REGULATION OF CATION CHANNEL
ACTIVITY	REGULATION OF CATION CHANNEL
ACTIVITY	166	-0.434923	-1.61776	0.000341811	0.00670188	0.0053512	7294	tags=35%, list=17%, signal=29%	PLCG2/NPPA/CCL2/VAMP2/RASGRF2/MEF2C/JPH4/REM1/DLG2/CACNB4/PLN/SHANK3/CACNG2/SHISA6/CLIC2/GEM/HRC/PKD2/CRH/GRIA3/AHNAK/RRAD/GRIA2/GSTM2/KCNAB1/CACNA2D1/AKAP6/CRHR1/HAP1/GRIN2A/STAC/ANK2/MIR26A1/PIRT/PPARGC1A/ARC/KCNE5/JPH2/KCNS1/ADRB2/CASQ2/CRHBP/DRD2/CAV1/NOS1/DMD/KCNE1/KCNA1/RELN/KCNC2/NLGN1/STAC2/LRRC38/KCNIP2/GRIA1/GRIN2B/GRIA4/TRDN
MEIOTIC CHROMOSOME SEGREGATION	MEIOTIC CHROMOSOME SEGREGATION	76	0.472471	1.75581	0.000342014	0.00670188	0.0053512	6491	tags=37%, list=15%, signal=31%	TEX11/MEIKIN/NUF2/TOP2A/BUB1/PLK1/BUB1B/PTTG1/ESPL1/TTK/PTTG3P/EME1/TRIP13/MAPK15/CCNE2/BRIP1/CCNE1/MAEL/RAD21L1/FANCD2/SYCE3/P3H4/EME2/SMC4/HORMAD1/MEIOB/RMI1/SYCP2
CALCIUM DEPENDENT CELL CELL
ADHESION VIA PLASMA MEMBRANE
CELL ADHESION MOLECULES	CALCIUM DEPENDENT CELL CELL
ADHESION VIA PLASMA MEMBRANE
CELL ADHESION MOLECULES	42	-0.604586	-1.83037	0.000368999	0.00720263	0.00575102	7701	tags=48%, list=18%, signal=39%	CDH17/PCDHB11/PCDHB3/PCDHGC3/CDH13/PCDHB5/PCDHB6/PCDHB4/CDH8/PCDHGB4/CDH5/CDH23/SELP/CDH10/CDH22/CDH20/NLGN1/DSG1/CDH19/CDH12
POSITIVE REGULATION OF
TRANSPORTER ACTIVITY	POSITIVE REGULATION OF
TRANSPORTER ACTIVITY	106	-0.476963	-1.67564	0.000380659	0.00740154	0.00590985	6646	tags=30%, list=15%, signal=26%	PON1/SHANK3/CACNG2/TRPC6/SGK1/PKD2/ATP1B2/GSTM2/CACNA2D1/AKAP6/HAP1/STAC/ANK2/TESC/ABCB1/FXYD2/PIRT/ARC/JPH2/CFTR/RGN/SGK2/ADRB2/DMD/KCNA1/RELN/KCNC2/STAC2/LRRC38/KCNIP2/TRDN/ADIPOQ
RESPONSE TO FATTY ACID	RESPONSE TO FATTY ACID	59	-0.55847	-1.8089	0.00038651	0.00748641	0.00597761	7014	tags=36%, list=16%, signal=30%	IRS1/PON1/ASS1/NR1H4/CPS1/CAT/FOXO1/EDN1/FFAR3/ACSL1/PPARGC1A/PID1/AKR1C3/DGAT2/PDK4/UCP1/AKR1C1/AKR1C2/LPL/CD36/ADIPOQ
MONOAMINE TRANSPORT	MONOAMINE TRANSPORT	77	-0.513127	-1.73118	0.000394491	0.00761172	0.00607766	5014	tags=39%, list=12%, signal=34%	ADRA2B/SYT15/OXT/SYT4/CRH/AGTR2/ADRA2A/FGF20/SNCA/SLC29A4/GPM6B/SYT8/FFAR3/CXCL12/CHGA/MAOB/CNR1/SNCG/VIP/DRD1/P2RY12/SLC22A3/DRD2/NOS1/HTR2A/KCNB1/OXTR/KCNA2/SLC6A2/NPY2R
CELLULAR RESPONSE TO KETONE	CELLULAR RESPONSE TO KETONE	88	-0.510856	-1.74062	0.000399132	0.00767187	0.00612569	8295	tags=39%, list=19%, signal=31%	ARG1/AHR/CFLAR/STAR/ROCK2/SCNN1B/ERRFI1/FBXO32/ASS1/SERPINF1/SGK1/KLF2/CRH/PTGER4/AGTR2/GNG2/KLF9/NR3C1/FOXO1/MSTN/ADCY5/GNAI1/AQP1/KLF4/AKR1C3/CFTR/PTGFR/EGFR/PPARG/ADCY8/NPAS4/AKR1C2/SFRP1/PCK1
TERPENOID BIOSYNTHETIC PROCESS	TERPENOID BIOSYNTHETIC PROCESS	15	-0.773924	-1.85669	0.00040132	0.00768458	0.00613584	3317	tags=40%, list=8%, signal=37%	ALDH1A3/AKR1C3/HMGCS2/ALDH1A2/CYP1A1/RPE65
ANTIMICROBIAL HUMORAL RESPONSE	ANTIMICROBIAL HUMORAL RESPONSE	113	-0.48808	-1.73931	0.000408068	0.00778421	0.00621539	6513	tags=37%, list=15%, signal=32%	CLU/KRT6A/PRSS3/FGA/ITLN1/RARRES2/PGLYRP1/BPI/IGHA1/BPIFB2/FGB/CXCL14/CHGA/SLPI/CXCL1/LTF/S100A12/DMBT1/CCL13/PLA2G2A/WFDC5/IGHA2/SPINK5/CTSG/CXCL3/DEFB1/CXCL5/WFDC12/CXCL6/KLK5/PF4/KLK7/MUC7/TF/PI3/KLK3/DCD/CXCL2/RNASE7/PPBP/PF4V1/ELANE
REGULATION OF GLUCOSE IMPORT	REGULATION OF GLUCOSE IMPORT	53	-0.581027	-1.85729	0.000412548	0.00783997	0.00625992	4523	tags=28%, list=11%, signal=25%	RHOQ/ITLN1/PIK3R1/IRS2/FGF19/SLC25A27/IGF1/PID1/SORBS1/KLF15/GPC3/OSTN/ADIPOQ/LEP/MIR143
REGULATION OF NUCLEAR DIVISION	REGULATION OF NUCLEAR DIVISION	133	0.392474	1.58056	0.000422385	0.00799673	0.00638508	2659	tags=18%, list=6%, signal=17%	NEK2/PKMYT1/CDC25C/DLGAP5/AURKB/BUB1/MKI67/CDC20/PLK1/CENPF/NDC80/NUSAP1/BUB1B/FBXO43/ESPL1/AURKA/TTK/CDT1/ZWINT/DMRT1/CCNB1/TRIP13/RAD51AP1/MAD2L1
SKIN DEVELOPMENT	SKIN DEVELOPMENT	331	-0.367473	-1.46897	0.00042764	0.00803757	0.00641769	6829	tags=27%, list=16%, signal=23%	TFAP2B/RYR1/WNT10B/PDGFA/KRT25/ERRFI1/KRT6A/LIPN/KLK14/CSTA/YAP1/EPHA2/EDA/SPRR2D/KRT1/KRT83/KRT16/PTCH2/ITGA6/PPL/ARRDC3/LRP4/FOXC1/TCF15/LGR4/DSG4/KRT39/KRT40/EREG/CYP26B1/KRT77/FERMT1/SPRR2G/KRT6B/FGF7/KRT24/TXNIP/LDB2/SLITRK5/KRT15/KLK12/ZFP36/TGM5/KRT79/CERS3/FLG/MET/HRNR/DSG3/APCDD1/SPINK5/DSC3/AKR1C3/KRT6C/ANXA1/KRT17/NGFR/PKP1/LIPK/SPRR2A/SPINK9/HOXA7/KLK13/KRTAP1-1/LCE1C/EGFR/FGF10/DSC1/…
ORGANIC ACID TRANSPORT	ORGANIC ACID TRANSPORT	313	-0.380851	-1.51633	0.000428835	0.00803757	0.00641769	6572	tags=23%, list=15%, signal=20%	SLC25A18/OXT/PER2/STXBP1/ACSL5/SLCO1B1/ACSL4/PPARA/PLA2G5/AVPR1A/NR1H4/APBA1/PLA2R1/ABCG2/TSPO2/AGTR2/SLC51B/SLC26A4/FABP1/SLC1A7/SLC26A10/NMB/FOLR2/IRS2/SLC26A7/SLC16A11/SLC29A4/EDN1/SLCO1C1/SLC10A6/AVP/ABCB1/PLA2G4A/ACSL1/RGS2/SLCO1B7/PLA2G2A/CYP4A11/ANXA1/SLC16A7/SLC13A5/SLC13A2/ABCB11/SLC7A4/ACE2/SLC17A7/SLC36A2/PPARG/SLC26A3/FOLR1/GRM7/ACACB/DRD2/SLC6A14/SLC27A6/ABCD2/SLC6A15/CYP7A1/AKR1C1/N…
REGULATION OF STRIATED MUSCLE
CONTRACTION	REGULATION OF STRIATED MUSCLE
CONTRACTION	83	-0.519173	-1.75909	0.000430772	0.00803757	0.00641769	6361	tags=31%, list=15%, signal=27%	SLC8A3/PLN/BIN1/CLIC2/KBTBD13/HRC/KCNJ2/MYL3/GSTM2/TNNI3K/ANK2/CHGA/RGS2/CTNNA3/ACE2/SCN5A/CASQ2/CAV1/NOS1/SCN4A/DMD/MYL2/TNNT3/CAV3/ATP1A2/ADRA1A
NEGATIVE REGULATION OF
OSTEOBLAST DIFFERENTIATION	NEGATIVE REGULATION OF
OSTEOBLAST DIFFERENTIATION	43	-0.595088	-1.80484	0.000430926	0.00803757	0.00641769	11772	tags=63%, list=27%, signal=46%	ID3/IGFBP5/NBR1/SMAD3/NOTCH1/HDAC4/AXIN2/TMEM64/VEGFC/SKI/CDK6/LRP5/HAND2/RORB/RANBP3L/TWIST1/NOG/TNN/PTCH1/CRIM1/TWIST2/CITED1/HOXA2/PPARG/SFRP1/GDF10/OSTN
ANTIMICROBIAL HUMORAL
IMMUNE RESPONSE MEDIATED BY
ANTIMICROBIAL PEPTIDE	ANTIMICROBIAL HUMORAL
IMMUNE RESPONSE MEDIATED BY
ANTIMICROBIAL PEPTIDE	57	-0.551297	-1.7729	0.000433933	0.00806379	0.00643863	3616	tags=35%, list=8%, signal=32%	CXCL14/CXCL1/LTF/S100A12/CCL13/SPINK5/CXCL3/DEFB1/CXCL5/CXCL6/KLK5/PF4/KLK7/MUC7/KLK3/CXCL2/RNASE7/PPBP/PF4V1/ELANE
REGULATION OF OXIDOREDUCTASE
ACTIVITY	REGULATION OF OXIDOREDUCTASE
ACTIVITY	99	-0.482231	-1.6807	0.000441956	0.00818268	0.00653356	4788	tags=20%, list=11%, signal=18%	AGTR2/NPR3/SNCA/EDN1/SLC4A1/HP/AGTR1/MIR26A1/MIR378A/CNR1/RGN/EGFR/CAV1/FCER2/AOC3/CAV3/FTMT/MIR27B/EDN3/LEP
TELOMERE ORGANIZATION	TELOMERE ORGANIZATION	143	0.396044	1.61244	0.000445964	0.00822665	0.00656866	14436	tags=42%, list=34%, signal=28%	TERT/NEK2/EXO1/AURKB/RECQL4/RAD51/MAPK15/PIF1/CCNE2/CCNE1/BLM/SLX1A/DNA2/BRCA2/POLE2/PKIB/FEN1/SLX1B/PCNA/RFC4/CCT3/PARP1/POLD1/POLD4/SIRT6/SLX4/TELO2/POLA2/RFC2/PRIM2/TEN1/SRC/PNKP/HUS1B/POLE/ZNF365/RPA3/RFC3/NABP2/TERC/NHP2/PRIM1/SMC6/CCT5/NSMCE2/DOT1L/PARN/RFC5/SMG5/XRCC3/DKC1/WRAP53/NAT10/GNL3L/POLD2/CCT6A/RTEL1/HDAC8/HSP90AB1/PRKDC
SIGNAL TRANSDUCTION INVOLVED IN
CELL CYCLE CHECKPOINT	SIGNAL TRANSDUCTION INVOLVED IN
CELL CYCLE CHECKPOINT	72	0.471041	1.7358	0.000448882	0.00823651	0.00657654	2338	tags=17%, list=5%, signal=16%	CDC25C/E2F8/PLK1/E2F7/DTL/GTSE1/CDK1/AURKA/E2F1/SOX11/CCNB1/MUC1
NEGATIVE REGULATION OF
TRANSMEMBRANE TRANSPORT	NEGATIVE REGULATION OF
TRANSMEMBRANE TRANSPORT	109	-0.477848	-1.69046	0.00044977	0.00823651	0.00657654	6890	tags=27%, list=16%, signal=22%	FABP5/REM1/PLN/TWIST1/BIN1/CLIC2/GEM/PKD2/RRAD/GSTM2/KCNAB1/ADRA2A/IRS2/CRHR1/MIR26A1/RGS2/KCNE5/PID1/CASQ2/DRD2/OSR1/CAV1/KCNE1/CAV3/ATP1A2/OSTN/TRDN/LEP/MIR143
NEGATIVE REGULATION OF BLOOD
CIRCULATION	NEGATIVE REGULATION OF BLOOD
CIRCULATION	21	-0.719774	-1.87057	0.000454623	0.00829522	0.00662342	6361	tags=38%, list=15%, signal=32%	PLN/BIN1/AGTR2/MIR26A1/TAC1/ATP1A2/SPX/ADRA1A
POSITIVE REGULATION OF
PHOSPHATIDYLINOSITOL 3 KINASE
SIGNALING	POSITIVE REGULATION OF
PHOSPHATIDYLINOSITOL 3 KINASE
SIGNALING	89	-0.497622	-1.70439	0.000458156	0.00831178	0.00663664	6954	tags=30%, list=16%, signal=25%	HGF/KDR/PDGFA/ROR1/FGFR1/GPER1/EGF/PIK3R1/PDGFRA/TEK/CAT/IRS2/PDGFD/DCN/IGF1/NTF3/SELP/NTRK3/ANGPT1/FGF2/KIT/GH1/NTRK2/MIR126/CSF3/LEP/MYOC
REGULATION OF ACTIN FILAMENT
BASED PROCESS	REGULATION OF ACTIN FILAMENT
BASED PROCESS	365	-0.367495	-1.4789	0.000458832	0.00831178	0.00663664	11646	tags=38%, list=27%, signal=28%	CSF1R/SMAD4/JMY/CCDC88A/DSG2/SMAD3/NOTCH2/AKAP13/WASF1/CRK/CDC42EP4/ADD1/GMFG/CACNA1C/RYR2/C9orf72/MYLK3/DSC2/TRIOBP/SORBS3/PXN/INPP5K/FGF13/ADORA1/TPM1/PIK3CA/TJP1/PDPN/RDX/RHOBTB3/ADD2/FLNA/FES/SWAP70/MYO1C/SPTA1/CDC42EP5/PDE4B/CAMK2D/ARHGAP28/IQGAP2/SYNPO2L/CGNL1/LIMA1/ITGB1BP1/WASF2/FER/BST1/EPHA5/PAM/ARHGEF10/SERPINF2/CDC42EP2/SVIL/CDC42EP3/PPM1F/ROCK2/MYADM/LPAR1/NRP1/ESAM/PDGFA/TMOD2/EPS8/…
MEMBRANE DEPOLARIZATION DURING
ACTION POTENTIAL	MEMBRANE DEPOLARIZATION DURING
ACTION POTENTIAL	35	-0.640904	-1.86325	0.000461235	0.00832537	0.00664749	5312	tags=46%, list=12%, signal=40%	KCNJ2/CACNA1G/CACNA2D1/ANK2/SCN9A/SCN11A/SCN3B/SCN4B/SCN7A/SCN5A/SCN4A/SCN2A/SCN3A/SCN2B/CAV3/ATP1A2
PROTEIN LOCALIZATION TO
KINETOCHORE	PROTEIN LOCALIZATION TO
KINETOCHORE	17	0.734806	1.97055	0.000463226	0.00833146	0.00665235	8962	tags=59%, list=21%, signal=47%	AURKB/NDC80/CDK1/TTK/CDT1/ZWILCH/MTBP/SPDL1/BUB3/RCC2
POSITIVE REGULATION OF CELL
JUNCTION ASSEMBLY	POSITIVE REGULATION OF CELL
JUNCTION ASSEMBLY	92	-0.494127	-1.70628	0.000468784	0.0084014	0.0067082	7769	tags=38%, list=18%, signal=31%	CLSTN2/VSTM5/PPM1F/NRP1/KDR/LRRTM3/OXT/LRRC4B/EPHA2/GRID2/AMIGO2/FERMT2/BDNF/LINGO2/TEK/FLRT2/SLITRK5/CBLN1/SLITRK2/CUX2/LRRN3/EPHB1/LRRTM2/CLDN5/ACE2/CAV1/IL1RAPL1/SLITRK3/NTRK2/NRXN1/NLGN1/OXTR/SFRP1/CLDN19/MYOC
REGULATION OF ACTIN FILAMENT
ORGANIZATION	REGULATION OF ACTIN FILAMENT
ORGANIZATION	253	-0.389108	-1.51762	0.000504614	0.00897005	0.00716224	11112	tags=35%, list=26%, signal=26%	CDC42EP4/ADD1/GMFG/C9orf72/TRIOBP/SORBS3/PXN/INPP5K/TPM1/PIK3CA/TJP1/RDX/ADD2/FLNA/SWAP70/MYO1C/SPTA1/CDC42EP5/ARHGAP28/IQGAP2/SYNPO2L/CGNL1/LIMA1/ITGB1BP1/WASF2/FER/ARHGEF10/SERPINF2/CDC42EP2/SVIL/CDC42EP3/PPM1F/ROCK2/MYADM/LPAR1/NRP1/ESAM/TMOD2/EPS8/ID1/SHANK3/PHLDB2/BIN1/KANK4/SPTB/ARHGAP6/LIMCH1/SLIT2/DMTN/PTGER4/SYNPO/FHOD3/RGCC/ADD3/SEMA5A/PIK3R1/DLC1/CFL2/ARHGEF15/FERMT2/RAPGEF3/KANK3/SPTB…
REGULATION OF SYSTEMIC ARTERIAL
BLOOD PRESSURE MEDIATED BY A
CHEMICAL SIGNAL	REGULATION OF SYSTEMIC ARTERIAL
BLOOD PRESSURE MEDIATED BY A
CHEMICAL SIGNAL	44	-0.602748	-1.83884	0.00050567	0.00897005	0.00716224	5453	tags=39%, list=13%, signal=34%	AVPR1A/PCSK5/AGTR2/EDN1/AGTR1/ADRB3/CTSG/ACE2/ADRB2/ADRB1/AVPR2/CMA1/MME/CES1/OXTR/ADRA1A/EDN3
ADENYLATE CYCLASE MODULATING
G PROTEIN COUPLED RECEPTOR
SIGNALING PATHWAY	ADENYLATE CYCLASE MODULATING
G PROTEIN COUPLED RECEPTOR
SIGNALING PATHWAY	202	-0.409564	-1.56034	0.000505857	0.00897005	0.00716224	7677	tags=45%, list=18%, signal=37%	PTGER2/GNAQ/ADRA1D/ADCY6/FLNA/LGR5/HTR1F/ADRA2C/INSL3/PDE4B/RAMP3/GNAZ/OXER1/GRM6/GRIK3/RAPGEF2/CHRM2/WASF2/ADRA1B/MTNR1A/OPRK1/ATP2B4/LPAR1/RAMP2/ABCA1/GRK5/VIPR1/HRH4/ADRA2B/PLN/GPER1/PALM/TSHR/NPY1R/PRKCA/VIPR2/CHRM1/CHRM3/PTHLH/ARRDC3/PTGER4/GNG2/LGR4/GNAT3/ADCY4/ADRA2A/NPR3/PTGER3/GLP1R/ADM/PTH2R/CRHR1/EDN1/CRHR2/HTR4/PTGDR2/FFAR3/S1PR1/GNAL/PTH1R/MRAP2/CHGA/CALCR/ADCY5/RGS2/GNAI1/CNR1/ADRB3…
MUSCLE CELL DEVELOPMENT	MUSCLE CELL DEVELOPMENT	153	-0.439184	-1.61859	0.000507858	0.00897394	0.00716534	10345	tags=44%, list=24%, signal=34%	ENG/TPM1/MEF2A/EFEMP2/MEGF10/OBSCN/HDAC4/TNNT2/MYOZ1/SKI/CSRP2/BCL2/SYNPO2L/NFATC2/ISL1/SYPL2/CFLAR/TTN/BMP4/RAMP2/SGCB/ALPK3/MYH3/RYR1/WNT10B/TMOD2/FER1L5/LDB3/TBX18/BVES/BIN1/MIR199A1/CAPN3/PPARA/CSRP1/HEY2/SORBS2/FHOD3/AGTR2/CFL2/PDGFRA/FLNC/AKAP6/ADM/EDN1/LMOD2/KLHL40/ANK2/RGS2/IGF1/PROX1/MYF6/CAV2/PGM5/TMOD1/LMOD1/WFIKKN2/DNER/MYOZ2/DMD/MYL2/TNNT3/MYH11/CAV3/PI16/MIR23A/SGCZ/ADRA1A
CYCLIC NUCLEOTIDE MEDIATED
SIGNALING	CYCLIC NUCLEOTIDE MEDIATED
SIGNALING	83	-0.515016	-1.745	0.000517592	0.00911397	0.00727715	8464	tags=41%, list=20%, signal=33%	RAPGEF2/AHR/PDZD3/EPHA5/EIF4EBP2/NPPC/NPPA/LPAR1/NPPB/PDE9A/FFAR4/PDE7B/NPR2/CRH/RNF157/RAPGEF3/GLP1R/AKAP6/TCP11/PRKAR2B/GPR62/RGS2/GNAI1/AQP1/EDNRB/PDE11A/PDE3B/PDE2A/NPR1/DEFB1/SCTR/KCNC2/CD36/NPY2R
GLUCOSE IMPORT	GLUCOSE IMPORT	67	-0.533442	-1.75807	0.000532853	0.00933004	0.00744968	4523	tags=22%, list=11%, signal=20%	PIK3R1/IRS2/FGF19/SLC5A1/SLC25A27/IGF1/PID1/SORBS1/KLF15/GPC3/SLC2A4/OSTN/ADIPOQ/LEP/MIR143
POSITIVE REGULATION OF POTASSIUM
ION TRANSPORT	POSITIVE REGULATION OF POTASSIUM
ION TRANSPORT	44	-0.601639	-1.83546	0.000533569	0.00933004	0.00744968	5706	tags=39%, list=13%, signal=34%	ANO6/KCNJ2/ATP1B2/ADRA2A/AKAP6/ANK2/FXYD2/KCNE5/KCNMB1/DRD1/KCNE1/KCNA1/KCNC2/FHL1/LRRC38/KCNIP2/EDN3
CELLULAR KETONE METABOLIC
PROCESS	CELLULAR KETONE METABOLIC
PROCESS	239	-0.389533	-1.51175	0.000545208	0.00949884	0.00758446	7014	tags=21%, list=16%, signal=18%	IRS1/FABP5/CYP46A1/PLIN5/HSD17B3/TWIST1/BHMT/STAT5B/AIFM2/PPARA/AVPR1A/DKK3/NR1H4/MIR30C1/FABP1/NR4A3/IRS2/ADM/PSMA8/CYP11A1/FGF19/AVP/BMP6/PPARGC1A/BMP2/CYP4F12/CNR1/AKR1C3/ANXA1/PROX1/PTGS2/RGN/ABCB11/DGAT2/EGR1/PPARG/ACACB/CAV1/MLXIPL/ABCD2/CYP7A1/PDK4/AKR1C1/CES1/AKR1C2/BMP5/ACADL/GPD1/ADH4/ADIPOQ
CARBOHYDRATE TRANSMEMBRANE
TRANSPORT	CARBOHYDRATE TRANSMEMBRANE
TRANSPORT	106	-0.469216	-1.64843	0.000546994	0.00949884	0.00758446	7014	tags=26%, list=16%, signal=22%	IRS1/FABP5/SLC5A9/RHOQ/SLC5A4/ITLN1/C3/FFAR4/PIK3R1/NR4A3/IRS2/EDN1/SLC2A12/FGF19/SLC5A1/SLC25A27/IGF1/PID1/SORBS1/KLF15/GPC3/GH1/SLC2A4/PPBP/OSTN/ADIPOQ/LEP/MIR143
VASCULAR ENDOTHELIAL CELL
PROLIFERATION	VASCULAR ENDOTHELIAL CELL
PROLIFERATION	31	-0.648707	-1.82518	0.000556369	0.00962844	0.00768794	7679	tags=45%, list=18%, signal=37%	CCL2/MIR34A/MEF2C/MIR499A/AKT3/FGFR1/MIR193A/COL4A3/IGF2/MIR130A/PPARG/FGF2/MIR126/MIR27A
MAINTENANCE OF LOCATION	MAINTENANCE OF LOCATION	309	-0.371264	-1.4762	0.000559843	0.00965537	0.00770944	8233	tags=22%, list=19%, signal=18%	ARHGAP21/RASA3/ITPR2/ITGB3/MCOLN3/PLCG2/SUN2/GRIK5/FTO/ABCA1/PLIN2/MIR34A/JPH4/RYR1/CRP/PLIN5/TRPC1/PLN/GPER1/STAT5B/CLIC2/IL13/ITPR1/CAPN3/PPARA/SYNE1/HRC/C3/PNPLA2/PKD2/GSTM2/SNCA/AKAP6/MEST/HAP1/ANK2/GSN/RYR3/JPH2/DHRS7C/DRD1/DGAT2/IL6/CX3CL1/PPARG/CASQ2/CER1/ACACB/DRD2/CAV1/NOS1/FGF2/DMD/LACRT/ALB/HTR2A/CCL21/CES1/LPL/CD36/ACVR1C/MIR10B/ATP1A2/FTMT/TRDN/APOB/CIDEA/LEP
NEGATIVE REGULATION OF CELL
CYCLE PHASE TRANSITION	NEGATIVE REGULATION OF CELL
CYCLE PHASE TRANSITION	241	0.343489	1.49439	0.000570157	0.0097997	0.00782468	3012	tags=13%, list=7%, signal=12%	CDC25C/E2F8/AURKB/BUB1/CDC20/PLK1/E2F7/CENPF/HMGA2/DTL/NDC80/BUB1B/GTSE1/CDK1/CLSPN/AURKA/TTK/CDC6/CDT1/ZWINT/E2F1/CCNB1/RFPL1/TRIP13/EZH2/ORC1/MUC1/OVOL1/MAD2L1/CDKN2A/BLM/TICRR
TRIGLYCERIDE METABOLIC PROCESS	TRIGLYCERIDE METABOLIC PROCESS	102	-0.482015	-1.68418	0.000583071	0.00998757	0.00797469	6508	tags=28%, list=15%, signal=24%	PLIN5/LIPC/ACSL4/C3/MIR30C1/PNPLA2/CPS1/FABP1/CAT/MGLL/LIPF/GPLD1/ACSL1/RGN/AGMO/DGAT2/CAV1/GPAM/LIPE/THRSP/FABP7/LPL/MOGAT1/CAV3/FABP4/FABP9/AADAC/PCK1/APOB
CYCLIC NUCLEOTIDE METABOLIC
PROCESS	CYCLIC NUCLEOTIDE METABOLIC
PROCESS	37	-0.617596	-1.83934	0.000618806	0.0105637	0.00843475	11231	tags=59%, list=26%, signal=44%	GUCY2C/GUCY1A2/RORA/ADCY3/ADCY6/PDE4B/NPPC/NPPA/PDE1A/NPPB/EPHA2/PDE5A/PDE8B/PDE9A/PTHLH/PDE7B/NPR2/ADCY4/ADCY5/PDE2A/NPR1/ADCY8
REGULATION OF SYNAPTIC
TRANSMISSION GABAERGIC	REGULATION OF SYNAPTIC
TRANSMISSION GABAERGIC	29	-0.648878	-1.80916	0.000648991	0.0110416	0.00881631	3924	tags=34%, list=9%, signal=31%	HAP1/CNTNAP4/CNR1/DRD2/TAC1/NPAS4/NLGN1/OXTR/NPY5R/ADRA1A
ORGAN GROWTH	ORGAN GROWTH	153	-0.434989	-1.60313	0.000661934	0.0112239	0.00896186	9527	tags=39%, list=22%, signal=31%	EVC/PTPN11/PTEN/FGFR2/IL7/WWC2/PLAG1/BCL2/ERBB4/HEG1/GLI1/LATS2/MEIS1/DLL1/NPPC/ZFPM2/SAV1/MEF2C/RARB/MESP1/YAP1/NOG/YBX3/MIR199A1/PPARA/MIR590/HEY2/SORBS2/KCNK2/FOXC1/AGTR2/FGF20/DUSP6/AKAP6/IGF2/EDN1/FGF7/NLGN4X/S1PR1/FGF8/TGFBR2/RGS2/DDR2/IGF1/PROX1/SPRY2/LEPR/FGF10/CER1/ACACB/TGFBR3/FGF2/MIR222/CAV3/PI16/MIR23A/RBP4/OSTN/ADRA1A/LEP
POSITIVE REGULATION OF FAT CELL
DIFFERENTIATION	POSITIVE REGULATION OF FAT CELL
DIFFERENTIATION	61	-0.53845	-1.75292	0.000669606	0.0112845	0.00901024	8675	tags=49%, list=20%, signal=39%	TFE3/CCDC71L/PIM1/BMP7/WDFY2/SULT1E1/TMEM64/FNDC5/ZFP36L1/CREBL2/LRP5/ADIG/FRZB/SAV1/KLF5/RARRES2/FFAR4/CEBPA/LMO3/ZFP36/MEDAG/BMP2/CCDC3/PTGS2/PPARG/HTR2A/ZBTB16/LPL/SFRP1/WIF1
RETINA MORPHOGENESIS IN CAMERA
TYPE EYE	RETINA MORPHOGENESIS IN CAMERA
TYPE EYE	57	-0.544592	-1.75134	0.000669989	0.0112845	0.00901024	9579	tags=49%, list=22%, signal=38%	LRP6/CDON/HIPK2/CALB1/LRP5/TSPAN12/DLL1/USH1C/PTF1A/DSCAM/TFAP2B/SDK1/RORB/SDK2/PTPRM/CRB1/DIO3/THRB/SOX8/CRB2/PROM1/HCN1/IGFN1/PROX1/PTN/NTRK2/RPE65/RBP4
REGULATION OF CELL CYCLE PHASE
TRANSITION	REGULATION OF CELL CYCLE PHASE
TRANSITION	438	0.294423	1.35659	0.000676685	0.0113178	0.00903681	3012	tags=11%, list=7%, signal=10%	TERT/NEK2/UBE2C/CDC25C/KIF14/E2F8/DLGAP5/TPX2/AURKB/FAM83D/BUB1/CDC20/ANLN/PLK1/E2F7/HMMR/CENPF/HMGA2/DTL/NDC80/BUB1B/GTSE1/CDK1/CDCA5/CLSPN/ESPL1/AURKA/TTK/CDC6/CDT1/CENPE/ZWINT/E2F1/CCNB1/RFPL1/TRIP13/MAPK15/EZH2/ORC1/MUC1/OVOL1/MAD2L1/CDC25A/CDKN2A/BLM/TICRR
MONOCARBOXYLIC ACID CATABOLIC
PROCESS	MONOCARBOXYLIC ACID CATABOLIC
PROCESS	129	-0.459841	-1.66877	0.000678887	0.0113178	0.00903681	10289	tags=35%, list=24%, signal=27%	HADHA/ETFB/MLYCD/ACADM/ETFDH/ACAT1/ECHDC2/PECR/ACADVL/ALDH3A2/ACAD11/BDH2/EHHADH/PCCA/LPIN1/ACAA2/IRS1/HADH/PLIN5/ADTRP/ECHDC1/TWIST1/PPARA/GLYATL2/PON3/ACADS/NUDT7/LDHD/FABP1/IRS2/CYP26B1/HAO2/CRABP1/CYP4F12/CNR1/CYP4A11/HOGA1/ABCB11/ACACB/AGXT/ABCD2/ACADL/PCK1/ADIPOQ/LEP
SYNAPTIC TRANSMISSION GABAERGIC	SYNAPTIC TRANSMISSION GABAERGIC	44	-0.598279	-1.82521	0.000680037	0.0113178	0.00903681	3924	tags=34%, list=9%, signal=31%	HAP1/CNTNAP4/CNR1/GABRG3/GABRG1/GABRE/DRD2/TAC1/NPAS4/GABRA4/NLGN1/GABRA2/OXTR/NPY5R/ADRA1A
REGULATION OF SUPRAMOLECULAR
FIBER ORGANIZATION	REGULATION OF SUPRAMOLECULAR
FIBER ORGANIZATION	342	-0.362488	-1.45497	0.0006817	0.0113178	0.00903681	11112	tags=32%, list=26%, signal=24%	CDC42EP4/ADD1/GMFG/C9orf72/MYLK3/TRIOBP/SORBS3/PXN/INPP5K/FGF13/TPM1/PIK3CA/TJP1/MAP1A/RDX/EFEMP2/ADD2/FLNA/TTBK2/FES/SWAP70/MYO1C/SPTA1/CDC42EP5/ARHGAP28/IQGAP2/SYNPO2L/CGNL1/LIMA1/ITGB1BP1/WASF2/FER/CLIP3/TRIM54/ARHGEF10/SERPINF2/CDC42EP2/SVIL/CDC42EP3/PPM1F/ROCK2/MYADM/LPAR1/NRP1/ESAM/TMOD2/MAP2/EPS8/ID1/CLU/SHANK3/PHLDB2/BIN1/KANK4/SPTB/ARHGAP6/LIMCH1/MAP1B/SLIT2/DMTN/NAV3/PTGER4/SYNPO/FHOD3/…
CELLULAR ALDEHYDE METABOLIC
PROCESS	CELLULAR ALDEHYDE METABOLIC
PROCESS	61	-0.538174	-1.75202	0.000683202	0.0113178	0.00903681	3317	tags=25%, list=8%, signal=23%	DKK3/ALDOB/ALDH1A3/BMP6/BMP2/AKR1C3/HOGA1/ALDH1A1/ALDH1A2/AGXT/ALDH3A1/AKR1C1/BMP5/RPE65/ADH4
REGULATION OF TRANSCRIPTION
INVOLVED IN G1 S TRANSITION OF
MITOTIC CELL CYCLE	REGULATION OF TRANSCRIPTION
INVOLVED IN G1 S TRANSITION OF
MITOTIC CELL CYCLE	35	0.593911	1.92167	0.000689106	0.0113782	0.00908503	3166	tags=26%, list=7%, signal=24%	RRM2/E2F7/CDC45/CDC6/CDT1/E2F1/ORC1/CCNE1/TYMS
CHOLESTEROL STORAGE	CHOLESTEROL STORAGE	18	-0.725299	-1.82303	0.000696787	0.0114674	0.00915627	1778	tags=39%, list=4%, signal=37%	ABCA1/PPARA/PPARG/CES1/LPL/CD36/APOB
SENSORY PERCEPTION OF TASTE	SENSORY PERCEPTION OF TASTE	60	0.501163	1.79341	0.000709423	0.0116373	0.00929195	3556	tags=22%, list=8%, signal=20%	CST1/CST4/GNG13/CST2/LCN1/CALHM1/TRPM5/GNAT1/PKD2L1/CALHM3/LEF1/TAS2R1/TAS1R3
CYTOSKELETON DEPENDENT
CYTOKINESIS	CYTOSKELETON DEPENDENT
CYTOKINESIS	83	0.457945	1.73914	0.000722124	0.0118072	0.00942759	5414	tags=20%, list=13%, signal=18%	KIF4A/KIF4B/KIF20A/CEP55/AURKB/ANLN/PLK1/CENPA/NUSAP1/ESPL1/KIF23/CIT/RACGAP1/ECT2/STMN1/CKAP2/SPIRE2
POSITIVE REGULATION OF VASCULAR
ASSOCIATED SMOOTH MUSCLE CELL
PROLIFERATION	POSITIVE REGULATION OF VASCULAR
ASSOCIATED SMOOTH MUSCLE CELL
PROLIFERATION	40	-0.597368	-1.7905	0.000741642	0.0120871	0.00965107	5359	tags=35%, list=12%, signal=31%	HPGD/JUN/NR4A3/EDN1/MIR26A1/MIR130A/IGF1/ADAMTS1/FGF9/FGF2/MIR222/MIR221/MIR27B/MIR27A
POSITIVE REGULATION OF PEPTIDYL
TYROSINE PHOSPHORYLATION	POSITIVE REGULATION OF PEPTIDYL
TYROSINE PHOSPHORYLATION	186	-0.414911	-1.56903	0.000748293	0.0121561	0.00970621	8318	tags=32%, list=19%, signal=26%	LIF/ISL1/TGFA/IL2/ITGB3/IL12A/GAS6/HBEGF/AREG/IL6R/IL4/NRP1/AFAP1L2/HGF/IL5/EPHA4/EGF/EFNA5/IL13/SOCS3/CTF1/LRP4/BANK1/NEDD9/CNTN1/PECAM1/GPRC5B/PRNP/BDNF/ADRA2A/TAL1/IL34/EREG/IGF2/FGF7/TDGF1/BMP6/FGF8/NRG1/IGF1/NTF3/ANGPT1/IL6/ENPP2/GHR/FGF10/LACRT/KIT/HTR2A/ANGPT4/GH1/NTRK2/RELN/TSLP/CD36/MIR221/ADRA1A/CSF3/ADIPOQ/LEP
REGULATION OF
PHOSPHATIDYLINOSITOL 3 KINASE
SIGNALING	REGULATION OF
PHOSPHATIDYLINOSITOL 3 KINASE
SIGNALING	121	-0.459665	-1.64919	0.000757639	0.0122684	0.00979585	6954	tags=27%, list=16%, signal=23%	HGF/KDR/PDGFA/ROR1/FGFR1/DAB2IP/GPER1/TWIST1/EGF/PIK3R1/PDGFRA/TEK/CAT/IRS2/PIP5K1B/PPP1R16B/PDGFD/DCN/IGF1/NTF3/KLF4/SELP/NTRK3/ANGPT1/EGFR/FGF2/KIT/GH1/NTRK2/MIR126/CSF3/LEP/MYOC
LONG TERM MEMORY	LONG TERM MEMORY	32	-0.635155	-1.80576	0.00076649	0.0123324	0.00984695	5422	tags=34%, list=13%, signal=30%	SGK1/PRNP/ARC/NTF4/DRD2/TAC1/ADCY8/NPAS4/SLC2A4/PTCHD1/GRIA1
NEGATIVE REGULATION OF REACTIVE
OXYGEN SPECIES BIOSYNTHETIC
PROCESS	NEGATIVE REGULATION OF REACTIVE
OXYGEN SPECIES BIOSYNTHETIC
PROCESS	30	-0.644439	-1.81133	0.00076649	0.0123324	0.00984695	8579	tags=47%, list=20%, signal=37%	FYN/PAGE4/CFLAR/ROCK2/ATP2B4/MIR199A1/PPARA/SIRPA/MIR590/PTGIS/CD34/RGN/CAV1/ABCD2
CHEMOKINE PRODUCTION	CHEMOKINE PRODUCTION	91	-0.476833	-1.64188	0.000780688	0.0125208	0.00999741	7780	tags=29%, list=18%, signal=23%	ALOX15B/GSTP1/IL6R/SNAI2/TLR3/TWIST1/EPHA2/SIRPA/MIR590/TLR4/NR1H4/LBP/LRP1/FFAR3/KLF4/IL6/EGR1/APOD/CXCL6/IL33/ACKR1/DEFB124/LPL/TSLP/ELANE/ADIPOQ
ESTROGEN METABOLIC PROCESS	ESTROGEN METABOLIC PROCESS	36	-0.619533	-1.81773	0.000806385	0.012845	0.0102563	10504	tags=58%, list=24%, signal=44%	RDH8/CYP3A7/SULT1E1/CYP2C9/CYP2C8/CYP3A5/STAR/UGT2B15/TIPARP/HSD17B11/CYP1A2/PDGFRA/AKR1B15/HSD17B2/HSD3B1/UGT1A7/UGT2B4/UGT2B7/CYP3A4/CYP1A1/UGT2B11
REGULATION OF REACTIVE OXYGEN
SPECIES METABOLIC PROCESS	REGULATION OF REACTIVE OXYGEN
SPECIES METABOLIC PROCESS	178	-0.42224	-1.58766	0.000806836	0.012845	0.0102563	7569	tags=28%, list=18%, signal=23%	BCL2/DUOXA1/FYN/PAGE4/BST1/CFLAR/GSTP1/ROCK2/ATP2B4/SOD2/CRP/CLU/PLIN5/ASS1/MIR199A1/PPARA/PON3/SIRPA/XDH/MIR590/TLR4/KLF2/PKD2/CX3CR1/AGTR2/SNCA/EDN1/PTGIS/CD34/FBLN5/HP/AGTR1/TGFBR2/PID1/KLF4/AKR1C3/PTGS2/RGN/PTX3/DUOXA2/ACE2/EGFR/CAV1/ABCD2/CRYAB/UCP1/HBB/CD36/MIR27B/LEP
CARDIAC MUSCLE CELL ACTION
POTENTIAL	CARDIAC MUSCLE CELL ACTION
POTENTIAL	71	-0.517954	-1.7294	0.000808554	0.012845	0.0102563	6662	tags=30%, list=16%, signal=25%	KCND3/KCNA5/KCNJ8/TBX18/BIN1/KCNJ2/CACNA1G/CACNA2D1/ANK2/CTNNA3/KCNE5/SCN3B/SCN4B/SCN5A/CAV1/DMD/KCNE1/SCN2B/KCNIP2/CAV3/ATP1A2
CARBOHYDRATE HOMEOSTASIS	CARBOHYDRATE HOMEOSTASIS	214	-0.397428	-1.52407	0.000831872	0.0131261	0.0104807	8699	tags=29%, list=20%, signal=23%	PDK2/PRKAA1/LRP5/KLF7/ZBTB20/EPHA5/GCKR/PYGL/STAR/ANO1/GAS6/GRIK5/OXCT1/IRS1/VSNL1/FABP5/TFAP2B/PPP1R3G/CRY2/SESN3/SERPINF1/TCF7L2/GPER1/EFNA5/NR1H4/CRH/CEBPA/PTCH1/LRP1/FAM3B/PIK3R1/GCK/NMB/G6PC2/ADRA2A/IRS2/FOXO1/GPLD1/ADCY5/PPARGC1A/MIRLET7G/CNR1/CFTR/NGFR/IL6/LEPR/PPARG/ACSM2A/MLXIPL/KLF15/ADCY8/CYP7A1/PDK4/KCNB1/SLC2A4/CMA1/RFX6/CAV3/RBP4/PCK1/ADIPOQ/LEP
RESPONSE TO TRANSFORMING GROWTH
FACTOR BETA	RESPONSE TO TRANSFORMING GROWTH
FACTOR BETA	250	-0.385484	-1.50202	0.000833981	0.0131261	0.0104807	9138	tags=29%, list=21%, signal=23%	PDE3A/SKI/HIPK2/ZFYVE9/ZFP36L1/FYN/ITGB8/ARG1/LATS2/CFLAR/CITED2/TGFB1I1/ACVRL1/STAR/PEG10/ROCK2/DAB2/IL4/MEF2C/ID1/LTBP2/PPARA/ZFP36L2/SMAD9/DKK3/HPGD/FNDC4/SPINT3/JUN/CX3CR1/CDH5/FMOD/WNT1/IL17RD/FERMT2/SOX6/NR3C1/PRDM16/SOX5/EDN1/FERMT1/LTBP4/SPRY1/NODAL/MSTN/PDGFD/MIR26A1/CDKN1C/TGFBR2/PPARGC1A/MIRLET7G/GDF5/LEFTY2/CITED1/SPRY2/CLDN5/CAV2/FOS/WFIKKN2/PDE2A/FOLR1/MYOCD/TGFBR3/CAV1/CLEC3B/SFRP1…
FATTY ACID BETA OXIDATION	FATTY ACID BETA OXIDATION	74	-0.513574	-1.72234	0.000834067	0.0131261	0.0104807	10289	tags=50%, list=24%, signal=38%	ECH1/SCP2/ECI2/HADHB/ETFA/ABCD4/ACOX1/ACOX2/AUH/HADHA/ETFB/MLYCD/ACADM/ETFDH/ACAT1/ECHDC2/ACADVL/ACAD11/BDH2/EHHADH/ACAA2/IRS1/HADH/PLIN5/ECHDC1/TWIST1/PPARA/ACADS/FABP1/IRS2/CNR1/ABCB11/ACACB/ABCD2/ACADL/ADIPOQ/LEP
REGULATION OF SYSTEMIC ARTERIAL
BLOOD PRESSURE	REGULATION OF SYSTEMIC ARTERIAL
BLOOD PRESSURE	87	-0.495781	-1.6903	0.000848647	0.013289	0.0106108	7840	tags=40%, list=18%, signal=33%	ADRA1B/SERPINF2/ARHGAP42/NPPA/GAS6/KLK2/SOD2/NPPB/AVPR1A/PCSK5/RARRES2/CRH/AGTR2/ADM/EDN1/AGTR1/AVP/CORO2B/CYP4F12/ADRB3/CYP4A11/CTSG/ACE2/ADRB2/ADRB1/AVPR2/DRD2/CMA1/MME/CES1/OXTR/KLK3/SPX/ADRA1A/EDN3
GENE SILENCING	GENE SILENCING	374	-0.360704	-1.45379	0.000849693	0.013289	0.0106108	6163	tags=20%, list=14%, signal=17%	MIR34A/XIST/PIWIL4/MIR499A/MIR181C/MIR1296/MIR186/EZH1/MIR199A1/MIR491/MIR193A/TDRD1/MIR657/MIR339/MIR22HG/NOTCH4/MIR590/MIR181D/MIR30C1/MIR659/MIR581/MIR616/PIWIL2/MIRLET7I/MIR573/MIR550A1/MIRLET7D/MIR708/MIR30C2/HOXA10-AS/MEG3/MIR101-2/MIR26A1/ZFP36/MIR26A2/MIR483/MIR548D2/MIRLET7G/MIR378A/MIR130A/MIR2355/MIR218-2/MIR298/MIR656/IL6/MIR135A1/MIR598/EGFR/PPARG/MIR101-1/MYOCD/MIRLET7C/POLR2F/MIR32…
POSITIVE REGULATION OF
VASOCONSTRICTION	POSITIVE REGULATION OF
VASOCONSTRICTION	30	-0.640954	-1.80153	0.000855787	0.0133392	0.0106508	5725	tags=40%, list=13%, signal=35%	FGA/AVPR1A/SMTNL2/FGB/FGG/AVP/EGFR/AVPR2/CAV1/HTR2A/OXTR/ADRA1A
ENDOTHELIAL CELL APOPTOTIC
PROCESS	ENDOTHELIAL CELL APOPTOTIC
PROCESS	57	-0.537891	-1.72978	0.000858198	0.0133392	0.0106508	7679	tags=47%, list=18%, signal=39%	CCL2/GAS6/MAP3K5/IL4/RAMP2/KDR/DAB2IP/GPER1/IL13/FGA/ANO6/CD248/MIR590/COL4A3/CDH5/RGCC/SEMA5A/ECSCR/TEK/FGB/FGG/NDNF/ANGPTL4/AKR1C3/ANGPT1/MIR101-1/MIR126
STEROL METABOLIC PROCESS	STEROL METABOLIC PROCESS	155	-0.424387	-1.56775	0.000878706	0.0136159	0.0108718	8984	tags=30%, list=21%, signal=24%	SCARF1/SC5D/SCD/PRKAA1/ACADVL/LRP5/EPHX2/CYB5R3/LIMA1/LCAT/STAR/CYP7B1/IL4/OSBPL1A/ABCA1/CH25H/ACAA2/CYP46A1/PON1/CUBN/SOAT2/NR1H4/MIR30C1/CEBPA/CYP1A2/VLDLR/CAT/CYP26B1/CYP11A1/CYP39A1/FGF1/FAXDC2/CFTR/DGAT2/CYP8B1/LEPR/ACACB/HMGCS2/CYP3A4/GPAM/CYP7A1/LIPE/CES1/ACADL/APOB/LEP
MUSCLE CELL MIGRATION	MUSCLE CELL MIGRATION	84	-0.491666	-1.66841	0.000890037	0.0137492	0.0109782	11572	tags=51%, list=27%, signal=37%	IGFBP5/PRKG1/CRK/BMPR1A/ITGA2/THBS4/TRIB1/NFE2L2/NDRG4/DOCK4/TPM1/MEGF10/HDAC4/BCL2/IGFBP3/ITGB1BP1/ITGB3/PARVA/PLAT/GSTP1/LPAR1/NRP1/FOXO4/MIR34A/MEF2C/MIR499A/PDGFA/SLIT2/LRP1/NR4A3/MSTN/PDGFD/MIR26A1/SEMA6D/PPARGC1A/IGF1/ADAMTS1/ANXA1/MYOCD/FGF9/MIR221/ADIPOQ/MIR143
POSITIVE REGULATION OF FATTY
ACID OXIDATION	POSITIVE REGULATION OF FATTY
ACID OXIDATION	15	-0.755925	-1.8135	0.000902434	0.013898	0.011097	7014	tags=67%, list=16%, signal=56%	IRS1/PLIN5/TWIST1/PPARA/FABP1/NR4A3/IRS2/PPARGC1A/PPARG/ABCD2
BILE ACID METABOLIC PROCESS	BILE ACID METABOLIC PROCESS	48	-0.567809	-1.77106	0.000907255	0.0139297	0.0111223	7678	tags=35%, list=18%, signal=29%	STAR/CYP7B1/OSBPL1A/CH25H/CYP46A1/NR5A2/NR1H4/FGF19/CYP39A1/PROX1/ABCB11/CYP8B1/KIT/CYP7A1/AKR1C1/CES1/LEP
INTRACELLULAR RECEPTOR SIGNALING
PATHWAY	INTRACELLULAR RECEPTOR SIGNALING
PATHWAY	261	-0.387846	-1.51443	0.000916803	0.0140103	0.0111867	8476	tags=26%, list=20%, signal=21%	RBFOX2/PADI2/ISL1/AHR/NR1D2/NR4A2/CITED2/TRIM68/PPARGC1B/TSPAN6/ALOX15B/PTF1A/DAB2/MAP2K6/CYP7B1/KANK2/ESRRB/SNAI2/THRA/MIR34A/USP17L2/FABP5/DEFA3/CALCOCO1/RARB/DHRS3/PGR/RORB/CRY2/PLIN5/RNF125/GPER1/TWIST1/YAP1/PPARA/NR5A2/TLR4/NR1H4/NR2F1/KLF2/ESR2/ZNF366/THRB/NR4A3/CYP24A1/NR2E1/SCGB2A2/NR3C1/CYP26B1/MIR708/LMO3/PTGIS/NR4A1/NODAL/PER1/NR3C2/AKR1C3/PPARG/ALDH1A2/TP63/RXRG/RHOXF1/GPAM/TCF21/SFRP…
ADENYLATE CYCLASE ACTIVATING
G PROTEIN COUPLED RECEPTOR
SIGNALING PATHWAY	ADENYLATE CYCLASE ACTIVATING
G PROTEIN COUPLED RECEPTOR
SIGNALING PATHWAY	117	-0.446799	-1.60382	0.00091807	0.0140103	0.0111867	7443	tags=36%, list=17%, signal=30%	ATP2B4/LPAR1/RAMP2/ABCA1/ADRA2B/PLN/GPER1/TSHR/PRKCA/PTHLH/ARRDC3/PTGER4/GNG2/LGR4/ADCY4/ADRA2A/PTGER3/GLP1R/ADM/CRHR1/S1PR1/GNAL/PTH1R/MRAP2/CHGA/CALCR/ADCY5/CNR1/ADRB3/VIP/DRD1/PTGFR/ADRB2/ADRB1/DRD2/GALR1/PF4/ADCY8/GPR12/ADRA1A/MRAP/LHCGR
NEGATIVE REGULATION OF
INTRACELLULAR TRANSPORT	NEGATIVE REGULATION OF
INTRACELLULAR TRANSPORT	55	-0.551428	-1.77265	0.000923647	0.0140528	0.0112206	6971	tags=31%, list=16%, signal=26%	ITGB1BP1/LRRK2/MDFIC/USP17L2/PLN/MAP1B/PKIA/DMTN/FERMT1/CABP1/ANGPT1/APOD/KCNE1/CRYAB/CD36/MIR27B/ADIPOQ
CELLULAR RESPONSE TO
CORTICOSTEROID STIMULUS	CELLULAR RESPONSE TO
CORTICOSTEROID STIMULUS	59	-0.542041	-1.75569	0.000930802	0.0140806	0.0112428	8644	tags=49%, list=20%, signal=39%	ZFP36L1/ISL1/ARG1/CFLAR/STAR/GSTP1/SCNN1B/ERRFI1/FBXO32/ASS1/SERPINF1/GPER1/ZFP36L2/SGK1/CRH/AGTR2/KLF9/NR3C1/FOXO1/EDN1/MSTN/ZFP36/AQP1/AKR1C3/ANXA1/EGFR/FAM107A/NPAS4/PCK1
ATP DEPENDENT CHROMATIN
REMODELING	ATP DEPENDENT CHROMATIN
REMODELING	71	0.477024	1.75279	0.000931066	0.0140806	0.0112428	7782	tags=24%, list=18%, signal=20%	HJURP/CENPA/CENPM/PIWIL1/OIP5/CENPU/CENPI/CENPK/ACTL6B/CENPL/CENPO/CENPP/CENPN/CENPW/CENPH/MIS18A/RUVBL1
CELLULAR GLUCURONIDATION	CELLULAR GLUCURONIDATION	15	-0.755359	-1.81215	0.000934377	0.0140884	0.011249	2105	tags=40%, list=5%, signal=38%	UGT2B15/UGT1A7/UGT2B4/UGT2B7/UGT2B28/UGT2B11
REGULATION OF MACROPHAGE DERIVED
FOAM CELL DIFFERENTIATION	REGULATION OF MACROPHAGE DERIVED
FOAM CELL DIFFERENTIATION	31	-0.635845	-1.78899	0.000940504	0.0141384	0.011289	8152	tags=52%, list=19%, signal=42%	ITGB3/ALOX15B/CSF1/ABCA1/CRP/PPARA/PLA2G5/ABCA5/AGTR1/PLA2G2A/PPARG/PF4/LPL/CD36/APOB/ADIPOQ
CARDIAC MUSCLE CELL
DIFFERENTIATION	CARDIAC MUSCLE CELL
DIFFERENTIATION	104	-0.468384	-1.64431	0.000945092	0.0141651	0.0113103	8297	tags=38%, list=19%, signal=30%	ISL1/EFNB2/DLL1/TTN/BMP4/SGCB/ALPK3/MEF2C/RARB/MIR499A/MESP1/TBX18/BVES/MIR199A1/PPARA/MIR590/FZD7/HEY2/SORBS2/FHOD3/AGTR2/PDGFRA/SOX6/AKAP6/EDN1/WNT8A/RGS2/BMP2/NRG1/IGF1/PROX1/MYOCD/MYL2/MYH11/MIR222/CAV3/PI16/MIR23A/ADRA1A
REGULATION OF CALCIUM ION
TRANSMEMBRANE TRANSPORT	REGULATION OF CALCIUM ION
TRANSMEMBRANE TRANSPORT	135	-0.436219	-1.59289	0.000962767	0.0143872	0.0114877	6861	tags=32%, list=16%, signal=27%	JPH4/REM1/TRPC1/CACNB4/PLN/GPER1/BIN1/CLIC2/IL13/CAPN3/GEM/TMC1/HRC/PKD2/AHNAK/RRAD/PRNP/GSTM2/CACNA2D1/ADRA2A/SNCA/AKAP6/CRHR1/HAP1/STAC/ANK2/CALCR/JPH2/DHRS7C/TMC2/RGN/DRD1/CX3CL1/CASQ2/DRD2/NOS1/PLP1/DMD/LACRT/STAC2/CAV3/ATP1A2/TRDN
POSITIVE REGULATION OF
VASCULATURE DEVELOPMENT	POSITIVE REGULATION OF
VASCULATURE DEVELOPMENT	157	-0.426231	-1.5748	0.000993306	0.0147997	0.011817	10486	tags=42%, list=24%, signal=32%	CD40/NFE2L2/ENG/APLNR/TJP1/BTG1/VEGFB/VEGFC/JAK1/FLT1/RRAS/HIPK2/ITGB1/ITGB8/ISL1/SMOC2/TNFSF12/ETS1/DLL1/RAMP2/TLR3/CHI3L1/HGF/KDR/S100A1/TIE1/AKT3/TWIST1/MIR199A1/PRKCA/C3/PRKD1/SASH1/CX3CR1/CDH5/SEMA5A/RAPGEF3/HYAL1/NR2E1/TEK/ADM/PTGIS/CHRNA7/ANXA3/CD34/NODAL/CCBE1/F3/TGFBR2/FGF1/MIRLET7G/AQP1/ANGPTL4/MIR378A/MIR130A/KLF4/BMPER/FGF2/ANGPT4/CMA1/SLC39A12/HSPB6/MIR126/CCL24/MIR27B/MIR143
NEGATIVE REGULATION OF RESPONSE
TO CYTOKINE STIMULUS	NEGATIVE REGULATION OF RESPONSE
TO CYTOKINE STIMULUS	69	-0.52014	-1.72893	0.000997108	0.0148125	0.0118272	3136	tags=25%, list=7%, signal=23%	SLIT2/IRAK3/NR1H4/MIR26A1/SLIT3/CCDC3/KLF4/IL6/MIR135A1/PPARG/MIRLET7C/CAV1/MIRLET7A1/MIR125B1/MIR27B/MIR27A/ADIPOQ
SMOOTH MUSCLE CELL MIGRATION	SMOOTH MUSCLE CELL MIGRATION	71	-0.512484	-1.71114	0.00100902	0.0149445	0.0119326	11572	tags=54%, list=27%, signal=39%	IGFBP5/PRKG1/CRK/BMPR1A/ITGA2/TRIB1/NFE2L2/NDRG4/DOCK4/TPM1/HDAC4/BCL2/IGFBP3/ITGB3/PARVA/PLAT/GSTP1/LPAR1/NRP1/FOXO4/MIR34A/MEF2C/MIR499A/PDGFA/SLIT2/LRP1/NR4A3/PDGFD/MIR26A1/SEMA6D/PPARGC1A/IGF1/ADAMTS1/MYOCD/FGF9/MIR221/ADIPOQ/MIR143
CELL CYCLE G2 M PHASE TRANSITION	CELL CYCLE G2 M PHASE TRANSITION	265	0.330597	1.45775	0.00101193	0.0149445	0.0119326	4031	tags=11%, list=9%, signal=10%	NEK2/PKMYT1/CDC25C/KIF14/MELK/TPX2/AURKB/FOXM1/PLK1/HMMR/CENPF/HMGA2/DTL/GTSE1/CDK1/CCNB2/CLSPN/AURKA/CCNA2/CDC6/CCNB1/RFPL1/ORC1/CDC25A/BLM/TICRR/BRSK2/PLK4/CDC7/FBXL6
CORNIFICATION	CORNIFICATION	108	-0.459548	-1.62538	0.00102078	0.0150312	0.0120018	6351	tags=41%, list=15%, signal=35%	KRT6A/LIPN/KLK14/CSTA/SPRR2D/KRT1/KRT83/KRT16/PPL/DSG4/KRT39/KRT40/CYP26B1/KRT77/SPRR2G/KRT6B/KRT24/KRT15/KLK12/TGM5/KRT79/CERS3/FLG/DSG3/SPINK5/DSC3/KRT6C/KRT17/PKP1/LIPK/SPRR2A/SPINK9/KLK13/DSC1/SPRR2E/KRT9/KLK5/KRT74/SPRR2B/KRT5/KRT14/PI3/DSG1/SPRR2F
CELLULAR CARBOHYDRATE
BIOSYNTHETIC PROCESS	CELLULAR CARBOHYDRATE
BIOSYNTHETIC PROCESS	83	-0.501099	-1.69785	0.00106714	0.015668	0.0125103	7382	tags=31%, list=17%, signal=26%	CSGALNACT1/HAS1/ESRRB/IRS1/PGM1/GBE1/PPP1R3G/UGP2/PER2/FUT9/B3GALT2/PHKG1/B3GNT3/GCK/IRS2/IGF2/PRKAG3/IGF1/SORBS1/GYG2/HAS3/B3GALT1/GYS2/PCK1/LALBA/LEP
SYNAPSE ASSEMBLY	SYNAPSE ASSEMBLY	163	-0.415691	-1.5471	0.00108537	0.0158601	0.0126637	9381	tags=38%, list=22%, signal=30%	SLITRK1/CHRNB2/SLITRK4/AMIGO1/ERBB4/NLGN3/FLRT3/LHFPL4/PTPRS/PCDHB16/EFNB2/CLSTN2/VSTM5/FZD5/PCDHB11/PCDHB3/MEF2C/DSCAM/SDK1/LRRTM3/OXT/SHANK3/SDK2/LRRC4B/PCDHB5/PCDHB6/PCDHB4/MAP1B/LRP4/CBLN4/GRID2/GABRB3/AMIGO2/BDNF/LINGO2/SNCA/FLRT2/EPHA7/NLGN4X/LRRTM1/SLITRK5/CBLN1/SLITRK2/CUX2/IL1RAPL2/LRRN3/IGFN1/LRFN5/EPHB1/LRRTM2/DRD1/DRD2/GPM6A/DNER/IL1RAPL1/SLITRK3/NPAS4/NTRK2/NRXN1/NLGN1/GABRA2/OXTR
REGULATION OF LIPOPROTEIN
METABOLIC PROCESS	REGULATION OF LIPOPROTEIN
METABOLIC PROCESS	14	-0.776612	-1.84532	0.00108652	0.0158601	0.0126637	1943	tags=43%, list=5%, signal=41%	PEMT/ITGB3/DGAT2/APOD/HHATL/LEP
MUSCLE HYPERTROPHY	MUSCLE HYPERTROPHY	84	-0.486792	-1.65187	0.00109079	0.0158764	0.0126767	6648	tags=30%, list=15%, signal=25%	ERRFI1/HAND2/MIR199A1/PPARA/PRKCA/PDE9A/HEY2/SORBS2/AGTR2/NR4A3/TRIM63/AKAP6/FOXO1/EDN1/MSTN/RGS2/IGF1/MLIP/KLF15/CAV3/PI16/MIR23A/ADRA1A/LEP/MYOC
NEURONAL ACTION POTENTIAL	NEURONAL ACTION POTENTIAL	33	-0.618849	-1.77922	0.00110573	0.0160474	0.0128132	3070	tags=39%, list=7%, signal=37%	GPER1/CACNA1G/SCN9A/SCN11A/GPR88/SCN7A/SCN5A/SCN4A/SCN2A/KCNA1/SCN3A/KCNMB2/KCNA2
NEGATIVE REGULATION OF COLD
INDUCED THERMOGENESIS	NEGATIVE REGULATION OF COLD
INDUCED THERMOGENESIS	46	-0.574195	-1.77346	0.00112699	0.0162663	0.012988	7826	tags=37%, list=18%, signal=30%	PLCL2/MAP2K6/ABHD6/WNT10B/NOVA2/ID1/LAMA4/ZNF423/TLR4/ARRDC3/LGR4/NPR3/NOVA1/ALDH1A1/ADAMTS5/CIDEA/ADIPOQ
CHROMATIN ASSEMBLY OR
DISASSEMBLY	CHROMATIN ASSEMBLY OR
DISASSEMBLY	138	0.385019	1.55513	0.00112727	0.0162663	0.012988	10482	tags=28%, list=24%, signal=21%	HJURP/HMGA2/CENPA/ASF1B/CENPM/FAM172BP/OIP5/CENPU/CENPI/CENPK/CDKN2A/HELLS/APOBEC1/MCM2/SMYD3/SETSIP/CENPL/CHAF1B/CENPO/CENPP/HMGA1/CENPN/CENPW/CHAF1A/IPO4/CENPH/MIS18A/RUVBL1/DNMT1/SIRT6/PARP10/SMARCA4/BEND3/NAA60/DNMT3A/SUV39H2/HMGB2/NFE2/SUV39H1
POSITIVE REGULATION OF UBIQUITIN
PROTEIN LIGASE ACTIVITY	POSITIVE REGULATION OF UBIQUITIN
PROTEIN LIGASE ACTIVITY	13	0.776236	1.93239	0.00114329	0.0164425	0.0131287	2153	tags=38%, list=5%, signal=37%	CDC20B/UBE2C/CDC20/PLK1/UBE2S
KINETOCHORE ASSEMBLY	KINETOCHORE ASSEMBLY	15	0.732756	1.91934	0.00114601	0.0164425	0.0131287	7542	tags=53%, list=18%, signal=44%	DLGAP5/CENPF/CENPA/CENPE/CENPK/CENPN/CENPW/CENPH
NEGATIVE REGULATION OF PEPTIDE
HORMONE SECRETION	NEGATIVE REGULATION OF PEPTIDE
HORMONE SECRETION	38	-0.586526	-1.75789	0.00116204	0.0165791	0.0132378	7014	tags=39%, list=16%, signal=33%	IRS1/VSNL1/KALRN/FFAR4/CRH/INHBB/ADRA2A/CHGA/CRHBP/DRD2/FAM3D/KCNB1/SFRP1/ACVR1C/LEP
LEUKOCYTE ADHESION TO VASCULAR
ENDOTHELIAL CELL	LEUKOCYTE ADHESION TO VASCULAR
ENDOTHELIAL CELL	48	-0.562427	-1.75427	0.00116647	0.0165791	0.0132378	3241	tags=25%, list=8%, signal=23%	CXCL12/JAM2/MIRLET7G/KLF4/SELP/IL6/CCL28/CCL21/ELANE/MIR222/MIR221/LEP
ACTOMYOSIN STRUCTURE
ORGANIZATION	ACTOMYOSIN STRUCTURE
ORGANIZATION	182	-0.41098	-1.55081	0.00116824	0.0165791	0.0132378	9321	tags=44%, list=22%, signal=35%	SMAD4/EPB41L4A/CCDC88A/SMAD3/CNN3/AKAP13/MYLK3/SORBS3/SRF/PXN/EPB41L3/INPP5K/TPM1/TJP1/MEF2A/OBSCN/TNNT2/MYH10/MYOZ1/ARHGAP28/CSRP2/SYNPO2L/CGNL1/FRMD6/ITGB1BP1/WASF2/CFLAR/TTN/ARHGEF10/SERPINF2/PPM1F/ROCK2/PDLIM1/LPAR1/EPB41L4B/NRP1/MYH3/ARRB1/TMOD2/LDB3/PHLDB2/ARHGAP6/CAPN3/FAM171A1/CSRP1/LIMCH1/LURAP1/PTGER4/FHOD3/FRMD3/RGCC/PIK3R1/EPB41L2/DLC1/CFL2/ARHGEF15/PDGFRA/FERMT2/RAPGEF3/EDN1/LMOD2/WN…
REGULATION OF CYTOKINESIS	REGULATION OF CYTOKINESIS	85	0.436271	1.66535	0.0011687	0.0165791	0.0132378	4373	tags=24%, list=10%, signal=21%	KIF14/RXFP3/E2F8/KIF20A/AURKB/PLK1/E2F7/CXCR5/FSD1/AURKA/CDC6/KIF23/PRC1/CIT/SSTR5/RACGAP1/ECT2/PLK4/BRCA2/RAB11FIP4
REGULATION OF CARDIAC MUSCLE
CONTRACTION	REGULATION OF CARDIAC MUSCLE
CONTRACTION	69	-0.517196	-1.71914	0.00118448	0.0167557	0.0133788	6361	tags=29%, list=15%, signal=25%	PLN/BIN1/CLIC2/HRC/KCNJ2/GSTM2/TNNI3K/ANK2/CHGA/RGS2/CTNNA3/ACE2/SCN5A/CASQ2/CAV1/NOS1/DMD/CAV3/ATP1A2/ADRA1A
HOMOLOGOUS RECOMBINATION	HOMOLOGOUS RECOMBINATION	55	0.507599	1.76941	0.00118846	0.0167649	0.0133861	6456	tags=31%, list=15%, signal=26%	TEX19/TEX11/TOP2A/RAD54L/MND1/RAD51/EME1/TRIP13/BRIP1/RAD51AP1/RAD54B/FANCD2/SYCE3/HSF2BP/EME2/MEIOB/RMI1
RESPONSE TO PROSTAGLANDIN	RESPONSE TO PROSTAGLANDIN	30	-0.632266	-1.77712	0.00119809	0.0168148	0.013426	5007	tags=37%, list=12%, signal=32%	PTGER4/GNG2/EDN1/AKR1C3/PTGFR/PPARG/TGFBR3/CCL21/AKR1C2/SFRP1/APOB
FOAM CELL DIFFERENTIATION	FOAM CELL DIFFERENTIATION	36	-0.610821	-1.79217	0.00119867	0.0168148	0.013426	8152	tags=47%, list=19%, signal=38%	ITGB3/ALOX15B/CSF1/ABCA1/CRP/PPARA/PLA2G5/SOAT2/ABCA5/AGTR1/PLA2G2A/PPARG/PF4/LPL/CD36/APOB/ADIPOQ
REGULATION OF ACTOMYOSIN
STRUCTURE ORGANIZATION	REGULATION OF ACTOMYOSIN
STRUCTURE ORGANIZATION	91	-0.469461	-1.61649	0.00120772	0.0168947	0.0134898	11623	tags=46%, list=27%, signal=34%	SMAD4/CCDC88A/SMAD3/AKAP13/MYLK3/SORBS3/PXN/INPP5K/TPM1/TJP1/ARHGAP28/SYNPO2L/CGNL1/ITGB1BP1/WASF2/ARHGEF10/SERPINF2/PPM1F/ROCK2/LPAR1/NRP1/PHLDB2/ARHGAP6/LIMCH1/PTGER4/RGCC/PIK3R1/DLC1/ARHGEF15/FERMT2/RAPGEF3/EDN1/WNT11/S1PR1/CORO2B/MET/PROX1/TAC1/SFRP1/CAV3/TMEFF2/MYOC
NEGATIVE REGULATION OF SECRETION	NEGATIVE REGULATION OF SECRETION	146	-0.43708	-1.60273	0.00122034	0.0170239	0.0135929	7014	tags=29%, list=16%, signal=24%	IRS1/VSNL1/KALRN/ADRA2B/OXT/ADTRP/SYT4/EGF/MIR199A1/CD200/MIR30C1/FFAR4/PLA2R1/CRH/INHBB/AGTR2/NMB/ADRA2A/PTGER3/SNCA/EDN1/CHGA/MAOB/STXBP6/NRG1/CNR1/ANXA1/P2RY12/GRM7/CRHBP/DRD2/FAM3D/IL1RAPL1/KCNB1/OXTR/SFRP1/NPY5R/ACVR1C/SPX/ADIPOQ/LEP/NPY2R
HEMIDESMOSOME ASSEMBLY	HEMIDESMOSOME ASSEMBLY	12	-0.791959	-1.81596	0.00126203	0.0175467	0.0140104	7850	tags=83%, list=18%, signal=68%	ITGB4/LAMC1/ITGA6/LAMC2/LAMB3/LAMA3/DST/KRT5/COL17A1/KRT14
STEROL HOMEOSTASIS	STEROL HOMEOSTASIS	84	-0.4814	-1.63357	0.00126478	0.0175467	0.0140104	8543	tags=36%, list=20%, signal=29%	LRP5/MALRD1/EPHX2/LIMA1/LCAT/CYP7B1/ABCA1/MALL/MIR34A/LIPC/NR5A2/ACSM3/ABCG8/MIR590/SOAT2/NR1H4/MIR30C1/CYP39A1/ABCB11/DGAT2/CAV1/CYP7A1/GPIHBP1/AKR1C1/CES1/LPL/CAV3/FABP4/MIR27B/APOB
CARDIAC MUSCLE CELL ACTION
POTENTIAL INVOLVED IN
CONTRACTION	CARDIAC MUSCLE CELL ACTION
POTENTIAL INVOLVED IN
CONTRACTION	50	-0.548708	-1.7341	0.00127035	0.0175755	0.0140333	6662	tags=34%, list=16%, signal=29%	KCND3/KCNA5/KCNJ8/BIN1/KCNJ2/CACNA1G/CACNA2D1/ANK2/CTNNA3/KCNE5/SCN3B/SCN4B/SCN5A/CAV1/KCNE1/SCN2B/CAV3
NEGATIVE REGULATION OF PROTEIN
LOCALIZATION TO NUCLEUS	NEGATIVE REGULATION OF PROTEIN
LOCALIZATION TO NUCLEUS	29	-0.634109	-1.76798	0.00128949	0.0177914	0.0142057	8209	tags=38%, list=19%, signal=31%	LATS2/MDFIC/DCLK1/PKIA/CLDN18/FERMT1/CABP1/ANGPT1/TRIM29/APOD/CD36
PEPTIDYL TYROSINE MODIFICATION	PEPTIDYL TYROSINE MODIFICATION	360	-0.356492	-1.43741	0.00129781	0.0178572	0.0142583	9714	tags=32%, list=23%, signal=25%	PEAK1/BTC/FES/FGFR2/IL7/JAK1/DUSP22/AXL/FLT1/WEE2/SOCS5/HIPK2/ERBB4/FBXW7/CLK1/HIPK3/FYN/MERTK/LIF/PDGFC/FER/ISL1/TGFA/IL2/ITGB3/BST1/EPHA5/TTN/IL12A/SH3BP5/INSRR/GAS6/MAP2K6/HBEGF/AREG/IL6R/IL4/MIR106B/NRP1/FLT4/AFAP1L2/HGF/KDR/PDGFA/ERRFI1/TIE1/IL5/ROR1/FGFR1/EPHA4/EGF/EFNA5/EPHA2/IL13/SOCS3/CTF1/TYRO3/DMTN/LRP4/BANK1/NEDD9/CNTN1/PECAM1/GPRC5B/PRNP/EPHB6/PDGFRA/BDNF/PKDCC/ADRA2A/TEK/TAL1/IL34/E…
RESPONSE TO XENOBIOTIC STIMULUS	RESPONSE TO XENOBIOTIC STIMULUS	123	-0.457039	-1.64016	0.00131256	0.018011	0.0143811	6874	tags=27%, list=16%, signal=23%	UGT2B15/CYP46A1/MGST1/FMO1/CYP2G1P/CYP2U1/PON3/CYP2A7/CYP1A2/GSTM2/CYP26B1/AOC2/SCGB1A1/SLITRK5/S100A12/ACSL1/CYP2C18/CYP2A6/UGT1A7/UGT2B28/ACSM2B/CYP3A4/AOC3/CYP1A1/ALDH3A1/GSTA1/AKR1C1/UGT2B11/CES1/FMO2/SULT1C3/AADAC/GLYAT
MITOCHONDRIAL TRANSLATIONAL
TERMINATION	MITOCHONDRIAL TRANSLATIONAL
TERMINATION	88	0.438395	1.67844	0.00132453	0.0180885	0.014443	19649	tags=65%, list=46%, signal=35%	MRPL12/MRPS34/MRPS12/MRPL13/MRPL14/MRPS30/MRPL55/MRPS23/MRPL17/MRPL24/MRPL53/MRPL23/MRPL47/GADD45GIP1/CHCHD1/DAP3/MRPL38/MRPS26/MRPL28/AURKAIP1/MRPL36/MRPL41/MRPL27/MRPL52/MRPL42/MRPL15/MRPL9/MRPS24/MRPL51/MRPL21/MRPL4/MRPL22/MRPL3/MRPL48/MRPS28/MRPS11/MRPS35/MRPS7/MRPS16/ERAL1/MRPS21/MRPL19/MRPS17/MRPL37/MRPL57/MRPL49/MRPL18/MRPS33/MRPL34/MRPS5/MRPS18A/MRPS10/MRPS15/MRPL11/MRPL35/GFM2/MRPL32
MUSCLE ADAPTATION	MUSCLE ADAPTATION	103	-0.452178	-1.58699	0.00132539	0.0180885	0.014443	6692	tags=30%, list=16%, signal=25%	MIR499A/ERRFI1/HAND2/FBXO32/MIR199A1/PPARA/PRKCA/PDE9A/HEY2/UTRN/SGCA/NR4A3/TRIM63/AKAP6/FOXO1/EDN1/PRKAG3/MSTN/PPARGC1A/RGS2/GSN/IGF1/KLF4/MLIP/SCN5A/MYOZ2/KLF15/CAV3/PI16/ADRA1A/MYOC
MEMBRANE INVAGINATION	MEMBRANE INVAGINATION	128	-0.437563	-1.58752	0.00133763	0.0182062	0.0145369	11511	tags=54%, list=27%, signal=40%	IGLC2/IGHV1-24/APPL2/IGHV4-34/ELMO1/IGHV1-69/ITGA2/ARHGAP25/IGKC/IGHM/IGLC3/SNX18/IGHV1-18/MEGF10/IGHV4-31/IGHV3-30/SNX33/IGHV3-23/DOCK1/IGHV3-33/IGLL5/IGHV4-39/IGHV3-20/IGHV4-28/IGHV3-21/IGHV5-51/IGHD/IGHV3-38/IGLC6/IGHV2-70/IGHV3-64/TRDC/IGHV4-59/IGHV1-3/IGHV3-66/IGHV3-73/IGHV3-48/IGHV4-4/IGHV3-11/IGHV7-81/IGHV3-53/IGLC7/IGHV3-49/XKR6/ANO6/IGHV3-13/C3/IGHV3-15/IGHV3-43/IGHV2-26/IGHV4-61/IGHV3-7…
ENERGY RESERVE METABOLIC PROCESS	ENERGY RESERVE METABOLIC PROCESS	80	-0.489684	-1.65017	0.00135847	0.01844	0.0147237	7762	tags=34%, list=18%, signal=28%	PYGL/ESRRB/IRS1/PGM1/GBE1/PPP1R3G/UGP2/PPP1R2P1/PER2/MYC/PHKG1/GCK/IRS2/IGF2/PRKAG3/MRAP2/IGF1/PID1/ADRB3/KL/PYGM/LEPR/SORBS1/GYG2/PPP1R1A/GYS2/LEP
CELLULAR RESPONSE TO
PROSTAGLANDIN STIMULUS	CELLULAR RESPONSE TO
PROSTAGLANDIN STIMULUS	20	-0.685851	-1.76128	0.00137596	0.0186273	0.0148732	5007	tags=40%, list=12%, signal=35%	PTGER4/GNG2/AKR1C3/PTGFR/PPARG/AKR1C2/SFRP1/APOB
NEGATIVE REGULATION OF
INFLAMMATORY RESPONSE	NEGATIVE REGULATION OF
INFLAMMATORY RESPONSE	134	-0.430236	-1.56759	0.00138575	0.0186738	0.0149103	8297	tags=34%, list=19%, signal=27%	ISL1/TNFRSF1B/IL2/NR1D2/GSTP1/IL4/HGF/MIR181C/ENPP3/NT5E/SERPINF1/GPER1/IL13/KRT1/PPARA/SOCS3/TYRO3/CD200/SIRPA/MIR590/NR1H4/FFAR4/FNDC4/PTGER4/CDH5/TEK/MIR30C2/PTGIS/MIR26A1/MIRLET7G/IGF1/KLF4/LRFN5/IL22RA2/CX3CL1/PPARG/GPR17/MIR205/SAA1/NPY5R/ELANE/MIR222/MIR126/MIR221/ADIPOQ
OVULATION CYCLE	OVULATION CYCLE	61	-0.526333	-1.71348	0.00138681	0.0186738	0.0149103	8078	tags=46%, list=19%, signal=37%	ETS1/PAM/MAP2K6/ARRB1/PGR/MMP7/SERPINF1/STAT5B/TYRO3/SLIT2/GAS2/PDGFRA/EREG/MSTN/FZD4/SLIT3/ADAMTS1/GPR149/PTX3/EGR1/EGFR/PTN/GABRB1/OXTR/NPY5R/TIMP4/LHCGR/LEP
REGULATION OF ANATOMICAL
STRUCTURE SIZE	REGULATION OF ANATOMICAL
STRUCTURE SIZE	471	-0.341313	-1.39506	0.00140524	0.0188715	0.0150682	8534	tags=26%, list=20%, signal=21%	PTPRS/CLCN6/LIMA1/ITGB1BP1/WASF2/KCNMA1/FER/LRRK2/SLC12A4/ADRA1B/SERPINF2/USH1C/CDC42EP2/ARHGAP42/NPPA/SVIL/CDC42EP3/ROCK2/MYADM/RILP/SCNN1B/SOD2/SCPEP1/NRP1/ITGA1/ISLR2/ESAM/DSCAM/ADRA2B/NPPB/CRP/TMOD2/MAP2/DCC/CDH4/PER2/EPS8/KCNA5/SHANK3/AKT3/GPER1/BIN1/PPP1R15A/KANK4/SPTB/WNT9B/SEMA3C/FGA/ANO6/MAP1B/SLIT2/CHRM3/DMTN/AVPR1A/KLF2/FOXC1/DPYSL2/FHOD3/LRP1/SEMA3A/AGTR2/ADD3/SEMA5A/CPS1/SEMA3E/SEMA6…
NEGATIVE REGULATION OF
TRANSMEMBRANE RECEPTOR PROTEIN
SERINE THREONINE KINASE
SIGNALING PATHWAY	NEGATIVE REGULATION OF
TRANSMEMBRANE RECEPTOR PROTEIN
SERINE THREONINE KINASE
SIGNALING PATHWAY	129	-0.449018	-1.6295	0.00141455	0.018946	0.0151276	4536	tags=20%, list=11%, signal=18%	SPINT3/WNT1/IL17RD/VWC2/PRDM16/CRIM1/SPRY1/MIR26A1/TGFBR2/MIRLET7G/GREM2/SPRY2/CAV2/BMPER/PPARG/CER1/WFIKKN2/IGSF1/TGFBR3/CAV1/SOSTDC1/SFRP1/MIRLET7F1/CHRDL1/DACT2/CIDEA
COGNITION	COGNITION	262	-0.381036	-1.48958	0.00142533	0.0190397	0.0152025	6929	tags=26%, list=16%, signal=22%	KALRN/MEF2C/SLC8A3/SHROOM4/PDE1B/TMOD2/OXT/PLCB1/SHANK3/SERPINF1/AFF2/CHRM1/SGK1/FZD9/KCNK2/CRH/JUN/CX3CR1/VLDLR/PRNP/SOBP/MEIS2/BDNF/MGAT3/GRIN2A/PRKAR2B/NLGN4X/CHRNA7/PPP1R1B/EGR2/BCHE/ARC/CUX2/GPR88/CNR1/NTF3/VIP/CLDN5/DRD1/FOS/NTF4/EGFR/PTN/BRINP1/CRHBP/DRD2/SCN2A/KIT/HTR2A/LMX1A/FAM107A/TAC1/ADCY8/NPAS4/KLK8/SLC2A4/NTRK2/MME/NRXN1/OXTR/PTCHD1/S100B/PTPRZ1/GRIA1/GRIN2B/ATP1A2/LHCGR
REGULATION OF LONG TERM SYNAPTIC
POTENTIATION	REGULATION OF LONG TERM SYNAPTIC
POTENTIATION	44	-0.580893	-1.77217	0.00145104	0.0193318	0.0154357	6718	tags=34%, list=16%, signal=29%	CYP46A1/SHANK3/EPHA4/ZDHHC2/CX3CR1/CHRNA7/ARC/CALB2/PTN/DRD2/FAM107A/SCGN/ADCY8/MME/RELN
MEMORY	MEMORY	104	-0.460547	-1.6168	0.00146018	0.0194023	0.015492	6929	tags=33%, list=16%, signal=27%	KALRN/SLC8A3/OXT/PLCB1/SHANK3/SERPINF1/SGK1/KCNK2/CX3CR1/VLDLR/PRNP/BDNF/GRIN2A/CHRNA7/PPP1R1B/ARC/CUX2/CNR1/NTF3/NTF4/PTN/BRINP1/DRD2/SCN2A/HTR2A/LMX1A/TAC1/ADCY8/NPAS4/KLK8/SLC2A4/OXTR/PTCHD1/GRIA1
NEUROTROPHIN TRK RECEPTOR
SIGNALING PATHWAY	NEUROTROPHIN TRK RECEPTOR
SIGNALING PATHWAY	32	-0.623712	-1.77323	0.00146599	0.0194282	0.0155127	4788	tags=50%, list=11%, signal=44%	ZDHHC17/PTPN11/SOS1/NGF/DOK5/AGTR2/BDNF/HAP1/NDN/SPRY1/NTF3/NTRK3/NGFR/SPRY2/NTF4/NTRK2
FC RECEPTOR MEDIATED STIMULATORY
SIGNALING PATHWAY	FC RECEPTOR MEDIATED STIMULATORY
SIGNALING PATHWAY	142	-0.437831	-1.60347	0.00150042	0.0198324	0.0158354	11511	tags=48%, list=27%, signal=35%	IGLC2/APPL2/CRK/IGHV4-34/ELMO1/IGHV1-69/IGKC/IGKV3-15/RAPGEF1/PIK3CA/IGLC3/IGHV3-30/MYO1C/IGKV3-20/IGLV3-21/IGHV3-23/DOCK1/IGHV3-33/IGLV1-51/IGLV3-19/IGHV4-39/FYN/IGLV1-47/WASF2/IGLV3-25/IGLV1-40/IGKV4-1/IGLV1-44/IGKV1-5/IGLV3-1/IGLV2-14/PLCG2/WIPF3/IGLV2-23/IGLC6/IGHV2-70/IGHV4-59/IGLV6-57/IGHV3-48/IGHV3-11/IGLV2-11/IGKV3D-11/IGHV3-53/IGLC7/IGHV3-13/IGLV3-27/IGKV2-30/IGKV2-29/IGKV3D-20/IGKV1D-12…
NEGATIVE REGULATION OF AMYLOID
PRECURSOR PROTEIN CATABOLIC
PROCESS	NEGATIVE REGULATION OF AMYLOID
PRECURSOR PROTEIN CATABOLIC
PROCESS	25	-0.656334	-1.77471	0.00150531	0.0198448	0.0158453	10137	tags=60%, list=24%, signal=46%	RTN4/PICALM/MIR361/SPON1/RTN1/CLU/MIR186/BIN1/MIR339/PRNP/HAP1/CHRNA7/IGF1/MIR298/NTRK2
NEUROTROPHIN SIGNALING PATHWAY	NEUROTROPHIN SIGNALING PATHWAY	38	-0.580415	-1.73958	0.00156183	0.0205362	0.0163974	11244	tags=55%, list=26%, signal=41%	WASF1/KIDINS220/RAPGEF1/ZDHHC17/MAGI2/PTPN11/SOS1/NGF/RAPGEF2/DOK5/AGTR2/BDNF/HAP1/NDN/SPRY1/NTF3/NTRK3/NGFR/SPRY2/NTF4/NTRK2
CELLULAR CARBOHYDRATE METABOLIC
PROCESS	CELLULAR CARBOHYDRATE METABOLIC
PROCESS	269	-0.373889	-1.46358	0.00157716	0.0206838	0.0165152	8269	tags=22%, list=19%, signal=18%	CSGALNACT1/MOGAT2/GNE/HAS1/GCKR/PYGL/ESRRB/GPT/IRS1/PGM1/GBE1/PPP1R3G/UGP2/PPP1R2P1/INPP1/PER2/FUT9/GPER1/B3GALT2/KAT2B/C1QTNF1/PPARA/PHKG1/GAL3ST3/B3GNT3/GCK/PFKFB3/IRS2/SNCA/MAS1/IGF2/TREH/PRKAG3/SLC4A1/GBA3/PTH1R/PLA2G4A/GPLD1/PPARGC1A/IGF1/PYGM/RGN/DGAT2/PFKFB1/LEPR/ACACB/SORBS1/GYG2/HAS3/PDK4/PPP1R1A/B3GALT1/MOGAT1/GYS2/PCK1/LHCGR/ADIPOQ/LALBA/LEP
NEGATIVE REGULATION OF
OXIDOREDUCTASE ACTIVITY	NEGATIVE REGULATION OF
OXIDOREDUCTASE ACTIVITY	25	-0.65507	-1.77129	0.00159638	0.0208814	0.016673	4111	tags=44%, list=10%, signal=40%	IL13/SNCA/SLC4A1/HP/MIR26A1/MIR378A/CNR1/CAV1/AOC3/CAV3/MIR27B
REGULATION OF DNA DEPENDENT DNA
REPLICATION	REGULATION OF DNA DEPENDENT DNA
REPLICATION	46	0.534107	1.81889	0.00160915	0.0209939	0.0167628	11031	tags=46%, list=26%, signal=34%	E2F8/E2F7/CDT1/BLM/TICRR/CHTF18/CDC7/BRCA2/TIMELESS/DONSON/DSCC1/DBF4/PCNA/RFC4/CHEK2/LIG3/RFC2/FBXO5/DBF4B/WDR18/RFC3
REGULATION OF OSTEOBLAST
DIFFERENTIATION	REGULATION OF OSTEOBLAST
DIFFERENTIATION	113	-0.462022	-1.64645	0.00162288	0.0211184	0.0168622	11772	tags=54%, list=27%, signal=39%	ID3/HEMGN/ACVR1/BMPR2/IGFBP5/NBR1/SMAD3/BMPR1A/NOTCH1/BMP7/JUND/IL6ST/JAG1/HDAC4/AXIN2/FGFR2/TMEM64/VEGFC/SKI/CDK6/ACVR2A/WWTR1/ZHX3/LRP5/GLI1/NPPC/BMP4/IL6R/SNAI2/HGF/MEF2C/WNT10B/HAND2/RORB/RANBP3L/TWIST1/YAP1/NOG/PRKD1/FFAR4/TNN/CEBPA/PTCH1/FERMT2/CRIM1/TWIST2/BMP6/LTF/SMOC1/DDR2/BMP2/IGF1/CITED1/HOXA2/IL6/PPARG/TP63/SFRP1/GDF10/OSTN/MIR27A
RENAL WATER HOMEOSTASIS	RENAL WATER HOMEOSTASIS	37	-0.589905	-1.75687	0.00164269	0.0213211	0.0170241	4266	tags=51%, list=10%, signal=46%	ATP6V1B1/AKR1B1/INPP5K/ADCY3/AKAP11/ADCY6/RAB11FIP2/TFAP2B/ADCY4/PRKAR2B/AVP/ADCY5/AQP1/CYP4F12/CYP4A11/AQP2/AQP4/AVPR2/ADCY8
REGULATION OF MUSCLE CELL
DIFFERENTIATION	REGULATION OF MUSCLE CELL
DIFFERENTIATION	137	-0.436349	-1.59268	0.0016604	0.0214527	0.0171292	11825	tags=48%, list=28%, signal=35%	SIRT1/MAPK11/SMARCD3/HDAC5/SMAD4/NFATC3/OLFM2/NOTCH1/MYLK3/SRF/ZBED6/ENG/SIK1/MEF2A/EFEMP2/MEGF10/HDAC4/MSX1/FGFR2/CDON/BCL2/NFATC2/BNIP2/EFNB2/DLL1/CAMK1/BMP4/SOD2/FOXO4/MIR34A/MEF2C/MIR499A/MESP1/RBPMS2/GPER1/MIR199A1/PPARA/MIR590/FZD7/HEY2/BHLHE41/TCF23/BDNF/SOX6/EREG/AKAP6/CYP26B1/IGF2/EDN1/BOC/MIR26A1/RGS2/BMP2/NRG1/IGF1/PROX1/MYF6/MYOCD/FGF9/KIT/MIR222/CAV3/PI16/MIR125B1/MIR221/SMYD1
ENDOTHELIUM DEVELOPMENT	ENDOTHELIUM DEVELOPMENT	128	-0.435016	-1.57828	0.00166265	0.0214527	0.0171292	11629	tags=51%, list=27%, signal=37%	ACVR1/SMAD4/BMPR2/ADD1/NOTCH1/CLIC4/HAPLN2/TJP2/ENG/RAPGEF1/MSN/HEY1/SCUBE1/TJP1/PDPN/BTG1/JAG1/RDX/GJA4/DLL4/STARD13/SOX18/VCL/COL15A1/HEG1/PTPRS/ZEB1/RAPGEF2/DLL1/ACVRL1/ROCK2/MYADM/BMP4/NRP1/MIR34A/KDR/TIE1/ID1/PLCB1/MESP1/FSTL1/NOTCH4/XDH/HOXA13/HEY2/CDH5/PECAM1/APOLD1/RAPGEF3/ROBO4/PPP1R16B/SOX17/CD34/S1PR1/BMP6/MET/FGF1/NRG1/PROX1/CLDN5/PTN/PDE2A/ATOH8/TMEM100/TNMD
NEGATIVE REGULATION OF AMINE
TRANSPORT	NEGATIVE REGULATION OF AMINE
TRANSPORT	26	-0.651045	-1.78198	0.00166561	0.0214527	0.0171292	6722	tags=54%, list=16%, signal=45%	ADRA2B/SYT4/CRH/AGTR2/ADRA2A/SNCA/CHGA/RGS2/CNR1/P2RY12/GRM7/DRD2/NPY5R/LEP
POSITIVE REGULATION OF REACTIVE
OXYGEN SPECIES METABOLIC PROCESS	POSITIVE REGULATION OF REACTIVE
OXYGEN SPECIES METABOLIC PROCESS	96	-0.459349	-1.58995	0.00169579	0.0217857	0.017395	7569	tags=26%, list=18%, signal=21%	GSTP1/SOD2/CRP/CLU/ASS1/XDH/TLR4/KLF2/PKD2/AGTR2/SNCA/EDN1/AGTR1/TGFBR2/PID1/KLF4/AKR1C3/PTGS2/PTX3/DUOXA2/ACE2/EGFR/HBB/CD36/LEP
CELL MATRIX ADHESION	CELL MATRIX ADHESION	222	-0.385802	-1.48783	0.0017246	0.0220995	0.0176456	9011	tags=35%, list=21%, signal=28%	WDPCP/JAG1/EFEMP2/PTEN/PEAK1/SNED1/DUSP22/L1CAM/RRAS/BCL2/VCL/CDK6/ITGB1/ITGB1BP1/PPFIA2/ITGB3/ITGA10/BST1/ACVRL1/ITGB4/DEFB118/CSF1/PPM1F/ACER2/ROCK2/NRP1/ITGA1/KDR/HOXD3/PKHD1/JAM3/AJAP1/PHLDB2/BCL6/EFNA5/ADAMTS9/ARHGAP6/CDH13/EDA/FGA/LIMCH1/PLET1/DMTN/THSD1/MUC4/TNN/SGCE/LRP1/UTRN/PIK3R1/SEMA3E/DLC1/EPDR1/FERMT2/TEK/FGB/FERMT1/GPM6B/FGG/CD34/FBLN5/ECM2/CORO2B/HOXA7/CX3CL1/APOD/CCL28/SORBS1/ITG…
NEGATIVE REGULATION OF CELLULAR
PROTEIN LOCALIZATION	NEGATIVE REGULATION OF CELLULAR
PROTEIN LOCALIZATION	108	-0.450707	-1.59411	0.0017713	0.0226403	0.0180774	8431	tags=27%, list=20%, signal=22%	ITGB1BP1/LATS2/LRRK2/LEPROT/ROCK2/DAB2/TMBIM1/MDFIC/USP17L2/DCLK1/RHOQ/PKIA/DMTN/FZD9/CLDN18/PKDCC/FERMT1/CABP1/GPM6B/MRAP2/PID1/ANGPT1/TRIM29/APOD/KCNE1/CD36/CAV3/MRAP/ADIPOQ
PRODUCTION OF MOLECULAR MEDIATOR
INVOLVED IN INFLAMMATORY
RESPONSE	PRODUCTION OF MOLECULAR MEDIATOR
INVOLVED IN INFLAMMATORY
RESPONSE	76	-0.488594	-1.6434	0.0017759	0.0226416	0.0180785	5783	tags=21%, list=13%, signal=18%	PPARA/SIRPA/TLR4/LBP/MIR26A1/PER1/MIR378A/IL6/MIR135A1/IL17B/APOD/ABCD2/CD36/MIR222/MIR221/LEP
STRIATED MUSCLE CELL
DIFFERENTIATION	STRIATED MUSCLE CELL
DIFFERENTIATION	243	-0.373843	-1.45132	0.00183804	0.0233746	0.0186637	7462	tags=30%, list=17%, signal=25%	BMP4/IL4/ERVW-1/SGCB/ALPK3/MYH3/MEF2C/RYR1/RARB/WNT10B/MIR499A/TMOD2/FER1L5/MESP1/LDB3/TBX18/BVES/MIR199A1/CAPN3/PPARA/CSRP1/KLF5/AVPR1A/MIR590/FZD7/HEY2/SORBS2/FHOD3/BHLHE41/AGTR2/WNT1/CFL2/PDGFRA/BDNF/FLNC/SOX6/EHD2/AKAP6/CYP26B1/IGF2/EDN1/LMOD2/KLHL40/POPDC3/ERVFRD-1/JAM2/WNT8A/RGS2/BMP2/NRG1/IGF1/PROX1/MYF6/CAV2/PGM5/TMOD1/LMOD1/WFIKKN2/MYOCD/DNER/NOS1/SCGB3A1/MYOZ2/DMD/MYL2/TNNT3/MYH11/MIR22…
RESPONSE TO OXYGEN LEVELS	RESPONSE TO OXYGEN LEVELS	372	-0.349814	-1.4105	0.00187297	0.0237589	0.0189706	9453	tags=25%, list=22%, signal=20%	VEGFC/ALAD/CHRNB2/CASP1/CLCA1/HIPK2/STOX1/BCL2/BNIP3L/PRKAA1/ZFP36L1/ANG/KCNMA1/WTIP/ITPR2/NR4A2/ETS1/CFLAR/CITED2/PAM/NPPC/ROCK2/PDLIM1/LPAR1/RAMP2/SOD2/MIR106B/ACAA2/MIR34A/SLC8A3/RYR1/MPL/KCNA5/TWIST1/MYC/ITPR1/TRPC6/PPARA/KCNK2/AK4/RGCC/DPP4/FABP1/APOLD1/CPEB1/TEK/CAT/ADM/FOXO1/EDN1/KCNK3/EPAS1/PSMA8/PTGIS/CHRNA7/CD34/CXCL12/NDNF/FMN2/TGFBR2/PPARGC1A/AQP1/MGARP/BMP2/ANGPTL4/B3GAT1/KCNMB1/SOD3…
NEGATIVE REGULATION BY HOST OF
VIRAL PROCESS	NEGATIVE REGULATION BY HOST OF
VIRAL PROCESS	13	-0.760446	-1.79453	0.00191879	0.0242487	0.0193617	2966	tags=46%, list=7%, signal=43%	CCL8/CRP/LTF/PTX3/MIR222/MIR221
MITOTIC DNA REPLICATION
CHECKPOINT	MITOTIC DNA REPLICATION
CHECKPOINT	10	0.786241	1.87588	0.00192647	0.0242487	0.0193617	3012	tags=40%, list=7%, signal=37%	CLSPN/CDC6/ORC1/TICRR
PHYSIOLOGICAL CARDIAC MUSCLE
HYPERTROPHY	PHYSIOLOGICAL CARDIAC MUSCLE
HYPERTROPHY	27	-0.646101	-1.78086	0.00192942	0.0242487	0.0193617	5992	tags=44%, list=14%, signal=38%	MIR199A1/PPARA/SORBS2/AGTR2/AKAP6/EDN1/RGS2/IGF1/CAV3/PI16/MIR23A/ADRA1A
REGULATION OF RYANODINE
SENSITIVE CALCIUM RELEASE
CHANNEL ACTIVITY	REGULATION OF RYANODINE
SENSITIVE CALCIUM RELEASE
CHANNEL ACTIVITY	25	-0.651379	-1.76131	0.00193085	0.0242487	0.0193617	6861	tags=48%, list=16%, signal=40%	JPH4/PLN/CLIC2/HRC/PKD2/GSTM2/AKAP6/JPH2/CASQ2/NOS1/DMD/TRDN
CYTOKINE PRODUCTION INVOLVED IN
INFLAMMATORY RESPONSE	CYTOKINE PRODUCTION INVOLVED IN
INFLAMMATORY RESPONSE	57	-0.522451	-1.68013	0.00194924	0.0243034	0.0194053	5783	tags=26%, list=13%, signal=23%	IL17D/PPARA/SIRPA/TLR4/MIR26A1/PER1/MIR378A/IL6/MIR135A1/IL17B/APOD/ABCD2/MIR222/MIR221/LEP
FLUID TRANSPORT	FLUID TRANSPORT	31	-0.613172	-1.7252	0.00194983	0.0243034	0.0194053	8200	tags=48%, list=19%, signal=39%	PDZD3/AQP6/SCNN1B/ITPR1/SLC14A1/EDN1/AVP/SLC5A1/AQP1/EDNRB/AQP2/AQP5/CFTR/AQP4/AQP7
NEGATIVE REGULATION OF POTASSIUM
ION TRANSPORT	NEGATIVE REGULATION OF POTASSIUM
ION TRANSPORT	31	-0.614306	-1.72839	0.00194983	0.0243034	0.0194053	4580	tags=35%, list=11%, signal=32%	BIN1/KCNAB1/MIR26A1/KCNE5/VIP/CASQ2/CAV1/NOS1/HTR2A/KCNE1/CAV3
REGULATION OF SPROUTING
ANGIOGENESIS	REGULATION OF SPROUTING
ANGIOGENESIS	41	-0.576786	-1.73692	0.00195818	0.0243034	0.0194053	6938	tags=37%, list=16%, signal=31%	MIR34A/S100A1/ADAMTS9/MIR30C1/KLF2/SEMA6A/RHOJ/PPP1R16B/FGF1/KLF4/BMPER/FGF2/SLC39A12/MIR126/MIR221
NEGATIVE REGULATION OF ANION
TRANSMEMBRANE TRANSPORT	NEGATIVE REGULATION OF ANION
TRANSMEMBRANE TRANSPORT	32	-0.61834	-1.75796	0.00195933	0.0243034	0.0194053	4143	tags=19%, list=10%, signal=17%	IRS2/RGS2/PID1/OSTN/LEP/MIR143
RESPONSE TO NUTRIENT	RESPONSE TO NUTRIENT	162	-0.402843	-1.49842	0.00196469	0.02431	0.0194106	4394	tags=25%, list=10%, signal=23%	STAR/GSTP1/GAS6/KANK2/OXCT1/SNAI2/SOD2/ASS1/ACSL4/MAP1B/ABCG8/NR1H4/FOLR2/CYP24A1/CAT/CYP26B1/LRAT/ALPL/TGFBR2/ACSL1/GSN/BCHE/CNR1/TTPA/AKR1C3/EGFR/PPARG/PTN/FOLR1/CCL28/ALDH1A2/CYP1A1/ALDH3A1/LPL/SFRP1/PENK/TSHB/MIR125B1/OTC/ADIPOQ/LEP
ORGANIC ANION TRANSPORT	ORGANIC ANION TRANSPORT	364	-0.346753	-1.39453	0.00201235	0.0248387	0.0198327	5495	tags=18%, list=13%, signal=16%	PLA2G5/AVPR1A/NR1H4/APBA1/ABCC6/PLA2R1/ABCG2/AGTR2/SLC51B/SLC26A4/SLC1A7/SLC26A10/NMB/FOLR2/CR1/SLC26A7/SLC16A11/EDN1/SLCO1C1/SLC4A1/SLC10A6/AVP/SLC22A11/PLA2G4A/RGS2/AQP1/SLCO1B7/PLA2G2A/CYP4A11/ANXA1/SLC4A4/CFTR/SLC16A7/SLC13A5/SLC13A2/ABCB11/ACE2/SLC17A7/SLC36A2/SLC26A3/FOLR1/GRM7/SLC22A3/DRD2/SLC6A14/RHAG/SLC16A12/SLC6A15/CYP7A1/HBA2/AKR1C1/NTRK2/CES1/HBB/CA3/CD36/NPY5R/ATP1A2/SLC7A3/SLCO1A2/…
NEGATIVE REGULATION OF
INTRACELLULAR PROTEIN TRANSPORT	NEGATIVE REGULATION OF
INTRACELLULAR PROTEIN TRANSPORT	41	-0.57491	-1.73127	0.00204271	0.0251518	0.0200827	8431	tags=32%, list=20%, signal=25%	ITGB1BP1/LRRK2/MDFIC/USP17L2/PKIA/DMTN/FERMT1/CABP1/ANGPT1/APOD/KCNE1/CD36/ADIPOQ
REGULATION OF MAP KINASE
ACTIVITY	REGULATION OF MAP KINASE
ACTIVITY	297	-0.359655	-1.42391	0.00205109	0.0251934	0.020116	8780	tags=24%, list=20%, signal=19%	SERPINB3/ERN2/TNFRSF11A/PRKAA1/HIPK3/NEK10/PDGFC/TGFA/LRRK2/NPPA/FZD5/GSTP1/MAP2K6/BMP4/MAP3K5/LPAR1/ITGA1/AVPI1/MDFIC/ARRB1/HGF/ADRA2B/PDGFA/FGFR1/DAB2IP/EPHA4/EGF/IRAK3/TLR4/SASH1/ADRA2A/DUSP6/IL34/EDN1/MAPK10/CHRNA7/SPRY1/TDGF1/PDGFD/DUSP1/FZD4/S100A12/ALK/RGS2/FGF1/BMP2/NRG1/IGF1/NTF3/NTRK3/PROK2/SPRY2/TENM1/EGFR/GHR/PAK3/FGF10/IGFBP6/CAV1/FGF2/GFRAL/KIT/HTR2A/PROK1/GH1/TF/SFRP1/SAA1/ELANE/CA…
REGULATION OF CHEMOTAXIS	REGULATION OF CHEMOTAXIS	214	-0.386092	-1.48059	0.00206948	0.0253575	0.020247	8253	tags=31%, list=19%, signal=25%	MTUS1/EFNB2/SMOC2/BST1/IL12A/CCL2/CSF1/PPM1F/GSTP1/GAS6/IL6R/LPAR1/IL4/NRP1/KLRK1/MIR34A/DSCAM/KDR/MYCBP2/FGFR1/JAM3/KLRC4-KLRK1/CDH13/SEMA3C/MST1L/ANO6/SLIT2/RARRES2/PRKD1/LBP/SEMA3A/DPP4/SEMA5A/SEMA3E/SEMA6A/PDGFRA/FGF16/MMP28/IL34/EDN1/CXCL14/S1PR1/MSTN/CXCL12/PDGFD/TUBB2B/DUSP1/F3/SEMA6D/MET/FGF1/NTF3/NTRK3/SEMA3D/PLXNA4/SEMA3G/IL6/P2RY12/PTN/FGF10/FGF2/CCL21/DEFB124/ELANE/FEZF2/EDN3
MITOCHONDRIAL GENE EXPRESSION	MITOCHONDRIAL GENE EXPRESSION	158	0.36308	1.49923	0.00210327	0.0257088	0.0205275	19210	tags=59%, list=45%, signal=33%	MRPL12/MRPS34/UQCC2/MRPS12/MRPL13/MRPL14/TARS2/MRPS30/MRPL55/NDUFA7/PUS1/DARS2/MRPS23/MRPL17/MRPL24/MPV17L2/MRPL53/SHMT2/MRPL23/MTG1/TFB2M/MRPL47/GADD45GIP1/MTG2/CHCHD1/DAP3/EARS2/MRPL38/MRPS26/MRPL28/TBRG4/AURKAIP1/MRPL36/HSD17B10/MRPL41/TACO1/MRPL27/FASTKD3/MRPL52/TSFM/MRPL42/MRPL15/MRPL9/RPUSD3/MRPS24/MRPL51/MRPL21/TRUB2/MRPL4/MRPL22/MRPL3/POLRMT/MRPL48/TUFM/MRPS28/SARS2/MRPS11/MRPS35/MRPS7/TR…
STEROID BIOSYNTHETIC PROCESS	STEROID BIOSYNTHETIC PROCESS	178	-0.405485	-1.52466	0.00217419	0.0265114	0.0211684	5544	tags=28%, list=13%, signal=24%	SCD/CYP17A1/PRKAA1/MALRD1/CYB5R3/H6PD/STAR/CYP7B1/SNAI2/OSBPL1A/CH25H/ACAA2/CYP46A1/HSD17B3/HSD17B11/DKK3/NR1H4/MIR30C1/HSD3B2/ADM/CYP11A1/FGF19/CYP39A1/HSD11B1/BMP6/AKR1B15/PPARGC1A/FGF1/BMP2/AKR1C3/FAXDC2/HSD17B2/HSD3B1/PROX1/CFTR/ABCB11/CYP8B1/EGR1/ACACB/HMGCS2/CYP3A4/GPAM/CYP1A1/CYP7A1/CES1/BMP5/NR0B1/APOB/LEP
ACTIN FILAMENT ORGANIZATION	ACTIN FILAMENT ORGANIZATION	409	-0.340869	-1.38029	0.00218748	0.0266091	0.0212463	7985	tags=24%, list=19%, signal=20%	TTN/DIAPH2/PPARGC1B/MPRIP/ARHGEF10/SERPINF2/USH1C/CDC42EP2/SVIL/CDC42EP3/PLS3/CALD1/PPM1F/MICAL3/ROCK2/PDLIM1/MYADM/LPAR1/POF1B/NRP1/GAS7/ARRB1/ESAM/SHROOM4/TMOD2/EPS8/ID1/SHANK3/TPM2/PHLDB2/BIN1/KANK4/SPTB/ARHGAP6/KBTBD13/FAM171A1/LIMCH1/SLIT2/MYO7B/DMTN/FAT1/SORBS2/NEDD9/PTGER4/SYNPO/FSCN3/FHOD3/RGCC/ADD3/SEMA5A/MYO1H/AIF1L/PIK3R1/DLC1/CFL2/ARHGEF15/GAS2/FERMT2/RAPGEF3/KANK3/RND3/SPTBN1/KHDC3L/…
POSITIVE REGULATION OF SPROUTING
ANGIOGENESIS	POSITIVE REGULATION OF SPROUTING
ANGIOGENESIS	22	-0.658455	-1.7258	0.00220318	0.0266165	0.0212523	2748	tags=45%, list=6%, signal=43%	TJP1/JAK1/DLL1/S100A1/FGF1/KLF4/BMPER/FGF2/SLC39A12/MIR126
POSITIVE REGULATION OF G PROTEIN
COUPLED RECEPTOR SIGNALING
PATHWAY	POSITIVE REGULATION OF G PROTEIN
COUPLED RECEPTOR SIGNALING
PATHWAY	24	-0.658086	-1.76691	0.00220451	0.0266165	0.0212523	6611	tags=58%, list=15%, signal=49%	TMOD2/KLK14/GPER1/PRKCA/C3/PTGDR2/MRAP2/CHGA/FGF8/KLK6/DRD2/GAS2L2/KLK5/MRAP
REGULATION OF VENTRICULAR
CARDIAC MUSCLE CELL MEMBRANE
REPOLARIZATION	REGULATION OF VENTRICULAR
CARDIAC MUSCLE CELL MEMBRANE
REPOLARIZATION	19	-0.701714	-1.78725	0.00220687	0.0266165	0.0212523	4404	tags=37%, list=10%, signal=33%	CACNA2D1/ANK2/KCNE5/SCN4B/SCN5A/KCNE1/CAV3
NEGATIVE REGULATION OF PROTEIN
IMPORT	NEGATIVE REGULATION OF PROTEIN
IMPORT	12	-0.777663	-1.78318	0.00220923	0.0266165	0.0212523	6971	tags=58%, list=16%, signal=49%	MDFIC/PKIA/FERMT1/CABP1/ANGPT1/APOD/CD36
REGULATION OF CELL SUBSTRATE
ADHESION	REGULATION OF CELL SUBSTRATE
ADHESION	206	-0.394207	-1.50632	0.00221823	0.0266578	0.0212853	7588	tags=28%, list=18%, signal=23%	CSF1/PPM1F/ACER2/ROCK2/MYADM/FBLN1/NRP1/KDR/FBLN2/PKHD1/AJAP1/PHLDB2/BCL6/EFNA5/ARHGAP6/CDH13/FGA/LIMCH1/PLET1/ITGA6/DMTN/FZD7/NEDD9/LRP1/UTRN/WNT1/PIK3R1/SEMA3E/DLC1/CCDC80/EGFLAM/FERMT2/TEK/VWC2/FGB/KANK1/FERMT1/GPM6B/FGG/LIMS2/NDNF/FZD4/ECM2/CORO2B/HOXA7/CX3CL1/PTN/APOD/CCL28/FAM107A/VIT/CCL21/OLFM4/SFRP1/CD36/MYOC/NPY2R
ACTIN FILAMENT BUNDLE
ORGANIZATION	ACTIN FILAMENT BUNDLE
ORGANIZATION	148	-0.41087	-1.50865	0.00222561	0.0266578	0.0212853	10830	tags=41%, list=25%, signal=30%	SORBS3/SRF/PXN/INPP5K/TPM1/TJP1/RDX/ADD2/FLNA/SWAP70/DPYSL3/ARHGAP28/SYNPO2L/CGNL1/LIMA1/ITGB1BP1/WASF2/ARHGEF10/SERPINF2/USH1C/PLS3/CALD1/PPM1F/ROCK2/PDLIM1/LPAR1/NRP1/ARRB1/EPS8/ID1/SHANK3/PHLDB2/ARHGAP6/FAM171A1/LIMCH1/DMTN/NEDD9/PTGER4/SYNPO/FSCN3/RGCC/AIF1L/PIK3R1/DLC1/ARHGEF15/FERMT2/RAPGEF3/WNT11/S1PR1/FMN2/CORO2B/MET/SYNPO2/CX3CL1/SORBS1/FAM107A/TAC1/SFRP1/TMEFF2/MYOC
REGULATION OF RENAL SYSTEM
PROCESS	REGULATION OF RENAL SYSTEM
PROCESS	32	-0.614867	-1.74808	0.00222854	0.0266578	0.0212853	7567	tags=47%, list=18%, signal=39%	GAS6/NPPB/OXT/AVPR1A/AGTR2/EDN1/AGTR1/AVP/CORO2B/EDNRB/DRD2/NPR1/TAC1/SPX/ADIPOQ
POSITIVE REGULATION OF SYNAPTIC
TRANSMISSION GABAERGIC	POSITIVE REGULATION OF SYNAPTIC
TRANSMISSION GABAERGIC	11	-0.78028	-1.74056	0.00224512	0.0267925	0.0213928	3924	tags=45%, list=9%, signal=41%	HAP1/TAC1/NLGN1/OXTR/ADRA1A
HEART GROWTH	HEART GROWTH	88	-0.474686	-1.61738	0.00226268	0.0268746	0.0214584	6346	tags=35%, list=15%, signal=30%	SAV1/MEF2C/MESP1/YAP1/NOG/MIR199A1/PPARA/MIR590/HEY2/SORBS2/KCNK2/FOXC1/AGTR2/FGF20/DUSP6/AKAP6/EDN1/S1PR1/TGFBR2/RGS2/IGF1/PROX1/ACACB/TGFBR3/FGF2/MIR222/CAV3/PI16/MIR23A/RBP4/ADRA1A
SODIUM ION HOMEOSTASIS	SODIUM ION HOMEOSTASIS	53	-0.544243	-1.73971	0.00226268	0.0268746	0.0214584	7338	tags=42%, list=17%, signal=34%	SCNN1B/TFAP2B/NPPB/OXT/ATP12A/AVPR1A/ATP4A/AGTR2/ATP1B2/EDN1/AGTR1/AVP/EDNRB/CYP4F12/CYP4A11/SCN7A/DRD2/NPR1/C7/TAC1/ATP1A2/SPX
NEUTRAL LIPID METABOLIC PROCESS	NEUTRAL LIPID METABOLIC PROCESS	129	-0.441831	-1.60341	0.0022908	0.0270423	0.0215922	5438	tags=33%, list=13%, signal=29%	NR1H3/SLC27A1/MTTP/FBXW7/ANG/DGKI/GPAT2/DGAT2L6/MOGAT2/ABHD6/LPIN1/FABP5/PLIN5/LIPC/ACSL4/C3/MIR30C1/PNPLA2/CPS1/FABP1/CAT/DGKB/MGLL/PLA2G4A/LIPF/GPLD1/ACSL1/RGN/AGMO/DGAT2/CAV1/GPAM/LIPE/THRSP/FABP7/LPL/MOGAT1/CAV3/FABP4/FABP9/AADAC/PCK1/APOB
ORGANIC ACID CATABOLIC PROCESS	ORGANIC ACID CATABOLIC PROCESS	251	-0.365571	-1.42221	0.00229169	0.0270423	0.0215922	10305	tags=29%, list=24%, signal=22%	ALDH7A1/HADHA/ETFB/MLYCD/ACADM/GPT2/ETFDH/MCCC1/ACAT1/HIBADH/DDO/ECHDC2/PECR/ALDH6A1/TDH/ALDH4A1/ACADVL/ALDH3A2/HDC/ACAD11/ARG1/BDH2/SHMT1/EHHADH/HNMT/ATP2B4/PCCA/AMT/GPT/LPIN1/ACAA2/IRS1/HADH/PON1/HAAO/PLIN5/ADTRP/ECHDC1/TWIST1/PPARA/GLYATL2/PON3/ACADS/NUDT7/LDHD/FABP1/AASS/IRS2/CYP26B1/ADHFE1/HAO2/HPD/CRABP1/CYP4F12/CNR1/HMGCLL1/CYP4A11/HOGA1/ABCB11/ACACB/NOS1/ASPA/AGXT/ABCD2/CDO1/TAT/ALDH1L1/A…
REGULATION OF CARDIAC CONDUCTION	REGULATION OF CARDIAC CONDUCTION	56	-0.52254	-1.68039	0.0022929	0.0270423	0.0215922	8165	tags=45%, list=19%, signal=36%	ITPR2/NPPC/NPPA/ATP2B4/ASPH/SLC8A3/RYR1/TRPC1/FXYD6/ITPR1/ATP2B2/NPR2/ATP1B2/ABCC9/TNNI3K/ANK2/FXYD2/RYR3/ACE2/CASQ2/NPR1/NOS1/FXYD1/ATP1A2/TRDN
NEGATIVE REGULATION OF CALCIUM
ION TRANSMEMBRANE TRANSPORTER
ACTIVITY	NEGATIVE REGULATION OF CALCIUM
ION TRANSMEMBRANE TRANSPORTER
ACTIVITY	30	-0.616139	-1.73179	0.00231828	0.0271502	0.0216784	6777	tags=43%, list=16%, signal=37%	REM1/PLN/CLIC2/GEM/PKD2/RRAD/GSTM2/ADRA2A/CRHR1/CASQ2/DRD2/ATP1A2/TRDN
POSITIVE REGULATION OF LIPID
METABOLIC PROCESS	POSITIVE REGULATION OF LIPID
METABOLIC PROCESS	140	-0.423394	-1.5472	0.00232195	0.0271502	0.0216784	5453	tags=26%, list=13%, signal=23%	TWIST1/PPARA/AVPR1A/NR1H4/PRKD1/PNPLA2/FABP1/PDGFRA/NR4A3/TEK/IRS2/ADM/AGTR1/AVP/BMP6/GPLD1/PPARGC1A/FGF1/CCDC3/ANXA1/PTGS2/RGN/DGAT2/P2RY12/PPARG/SORBS1/FGF2/MLXIPL/KIT/ABCD2/HTR2A/CYP7A1/CCL21/CES1/HSD17B13/AADAC/ADIPOQ
CARDIAC MUSCLE CELL CONTRACTION	CARDIAC MUSCLE CELL CONTRACTION	68	-0.500915	-1.65906	0.00232714	0.0271502	0.0216784	6662	tags=46%, list=16%, signal=39%	CACNA1C/RYR2/DSC2/FGF13/ADORA1/SNTA1/PIK3CA/FLNA/PDE4B/CAMK2D/GPD1L/KCND3/PLN/KCNA5/KCNJ8/BIN1/KCNJ2/CACNA1G/CACNA2D1/ANK2/GSN/CTNNA3/KCNE5/SCN3B/SCN4B/SCN5A/CAV1/KCNE1/SCN2B/CAV3/ATP1A2
GLUCAN BIOSYNTHETIC PROCESS	GLUCAN BIOSYNTHETIC PROCESS	43	-0.550788	-1.67048	0.00233517	0.0271502	0.0216784	7382	tags=37%, list=17%, signal=31%	ESRRB/IRS1/PGM1/GBE1/PPP1R3G/UGP2/PER2/PHKG1/GCK/IRS2/IGF2/PRKAG3/IGF1/SORBS1/GYG2/GYS2
REGULATION OF CARDIAC MUSCLE
CONTRACTION BY REGULATION OF THE
RELEASE OF SEQUESTERED CALCIUM
ION	REGULATION OF CARDIAC MUSCLE
CONTRACTION BY REGULATION OF THE
RELEASE OF SEQUESTERED CALCIUM
ION	20	-0.672608	-1.72728	0.0023377	0.0271502	0.0216784	6361	tags=55%, list=15%, signal=47%	CACNA1C/RYR2/CAMK2D/PLN/CLIC2/HRC/GSTM2/ANK2/CASQ2/DMD/ATP1A2
EPITHELIAL CELL APOPTOTIC
PROCESS	EPITHELIAL CELL APOPTOTIC
PROCESS	106	-0.445238	-1.56419	0.00233886	0.0271502	0.0216784	8036	tags=38%, list=19%, signal=31%	CFLAR/CCL2/GAS6/BOK/MAP3K5/IL4/RAMP2/KDR/PKHD1/DAB2IP/TCF7L2/GPER1/YAP1/IL13/PPARA/FGA/ANO6/CD248/MIR590/COL4A3/PLA2R1/CDH5/RGCC/SEMA5A/ECSCR/TEK/FGB/FGG/NDNF/ZFP36/TGFBR2/PPARGC1A/GSN/ANGPTL4/AKR1C3/ANGPT1/IL6/MIR101-1/SERPINB13/MIR126
MUSCLE ORGAN DEVELOPMENT	MUSCLE ORGAN DEVELOPMENT	297	-0.35779	-1.41653	0.00233979	0.0271502	0.0216784	10104	tags=38%, list=24%, signal=30%	MEF2A/EFEMP2/MEGF10/EVC/HDAC4/DLL4/SGCD/TNNT2/GPCPD1/MSX1/FGFR2/SPEG/CDON/MYOZ1/SOX15/SKI/BCL2/FOXN2/HEG1/PRKAA1/MKX/LIF/ISL1/BTG2/NR1D2/DLL1/CFLAR/TTN/HOXD10/ZFPM2/SVIL/HOXD9/HBEGF/BMP4/USP2/SGCB/POU6F1/MYH3/FOXO4/MEF2C/RYR1/WNT10B/ASS1/BVES/TWIST1/NOG/YBX3/CAPN3/CTF1/KLF5/MAFF/HEY2/FOXC1/SGCE/TAGLN/UTRN/MYL3/KCNAB1/SGCA/TCF15/ARID5B/CFL2/TCF23/SOX6/SOX8/CHODL/CYP26B1/IGF2/LAMA2/VGLL2/ANKRD33/KL…
POSITIVE REGULATION OF POTASSIUM
ION TRANSMEMBRANE TRANSPORT	POSITIVE REGULATION OF POTASSIUM
ION TRANSMEMBRANE TRANSPORT	37	-0.579422	-1.72565	0.00238546	0.0276165	0.0220507	5706	tags=38%, list=13%, signal=33%	ANO6/KCNJ2/ATP1B2/AKAP6/ANK2/FXYD2/KCNE5/KCNMB1/KCNE1/KCNA1/KCNC2/LRRC38/KCNIP2/EDN3
PROTEIN DNA COMPLEX SUBUNIT
ORGANIZATION	PROTEIN DNA COMPLEX SUBUNIT
ORGANIZATION	199	0.345562	1.45813	0.00239813	0.0276828	0.0221036	7782	tags=18%, list=18%, signal=14%	HJURP/DLGAP5/CENPF/CENPA/ASF1B/CENPM/CDC45/CDT1/CENPE/RAD51/PIWIL1/OIP5/CENPU/CENPI/CENPK/HELLS/MCM2/SMYD3/SETSIP/MCM4/TAF7L/CENPL/CHAF1B/BRDT/CENPO/CENPP/HMGA1/CENPN/CENPW/CHAF1A/IPO4/CENPH/MIS18A/PARP1/RUVBL1
KERATINOCYTE DIFFERENTIATION	KERATINOCYTE DIFFERENTIATION	218	-0.385904	-1.48396	0.00240218	0.0276828	0.0221036	6656	tags=29%, list=16%, signal=25%	KRT25/ERRFI1/KRT6A/LIPN/KLK14/CSTA/YAP1/EPHA2/SPRR2D/KRT1/KRT83/KRT16/PPL/FOXC1/DSG4/KRT39/KRT40/EREG/CYP26B1/KRT77/SPRR2G/KRT6B/KRT24/TXNIP/KRT15/KLK12/ZFP36/TGM5/KRT79/CERS3/FLG/HRNR/DSG3/SPINK5/DSC3/AKR1C3/KRT6C/ANXA1/KRT17/PKP1/LIPK/SPRR2A/SPINK9/HOXA7/KLK13/KRTAP1-1/LCE1C/DSC1/TP63/SPRR2E/KRT9/KLK5/KRT74/SPRR2B/SCEL/KRT5/LCE3A/SERPINB13/KRT14/PI3/DSG1/MIR125B1/SPRR2F/KRTAP13-4
POTASSIUM ION TRANSPORT	POTASSIUM ION TRANSPORT	224	-0.38407	-1.48073	0.00244882	0.0281559	0.0224814	6356	tags=26%, list=15%, signal=22%	KCNA5/KCNJ8/ATP12A/KCNQ4/KCNJ12/BIN1/KCNT2/SLC9A9/ANO6/KCNC4/KCNH3/KCNJ2/ATP4A/KCNK2/PKD2/ATP1B2/KCNAB1/KCNIP1/ADRA2A/ABCC9/AKAP6/KCNK3/ANK2/MIR26A1/FXYD2/HCN1/AQP1/KCNE5/KCNMB1/KCNU1/VIP/KCNS1/KCNH5/DRD1/P2RY12/CASQ2/DRD2/KCNB2/CAV1/NOS1/KCNH8/HTR2A/KCNE1/KCNA1/FXYD1/KCNB1/KCNMB2/KCNC2/FHL1/KCNA2/LRRC38/KCNIP2/CAV3/ATP1A2/KCNA4/DPP6/EDN3/KCNJ16
POSITIVE REGULATION OF CELL
CYCLE	POSITIVE REGULATION OF CELL
CYCLE	371	0.29023	1.31745	0.00247841	0.0283278	0.0226186	4072	tags=14%, list=9%, signal=13%	TERT/INSM1/UBE2C/ASCL1/CDC25C/KIF14/RXFP3/E2F8/CDK5R2/DLGAP5/AURKB/FAM83D/E2F7/HMGA2/CXCR5/DTL/NDC80/NUSAP1/GTSE1/CDK1/MYOG/CDCA5/ESPL1/AURKA/CDC6/KIF23/SPAG5/CDT1/DMRT1/E2F1/CKS2/CCNB1/MAPK15/EZH2/FOXE3/MUC1/PTK6/RAD51AP1/OVOL1/CIT/MAD2L1/CDC25A/PSRC1/SSTR5/RACGAP1/ECT2/PLK4/FOXA1/FAP/CDC7/BRCA2/POU4F1/FOXG1
REGULATION OF FATTY ACID BETA
OXIDATION	REGULATION OF FATTY ACID BETA
OXIDATION	19	-0.696714	-1.77452	0.00248466	0.0283278	0.0226186	7014	tags=53%, list=16%, signal=44%	IRS1/PLIN5/TWIST1/PPARA/FABP1/IRS2/CNR1/ABCB11/ACACB/ABCD2
NEGATIVE REGULATION OF BMP
SIGNALING PATHWAY	NEGATIVE REGULATION OF BMP
SIGNALING PATHWAY	49	-0.528655	-1.65863	0.00248677	0.0283278	0.0226186	6331	tags=27%, list=15%, signal=23%	RBPMS2/NOG/WNT1/VWC2/CRIM1/MIR26A1/GREM2/BMPER/PPARG/CER1/SOSTDC1/SFRP1/CHRDL1
PLATELET DERIVED GROWTH FACTOR
RECEPTOR SIGNALING PATHWAY	PLATELET DERIVED GROWTH FACTOR
RECEPTOR SIGNALING PATHWAY	55	-0.53159	-1.70888	0.00248896	0.0283278	0.0226186	10393	tags=45%, list=24%, signal=34%	NDRG4/RAPGEF1/PTPN11/PTEN/ZFAND5/PDGFC/FER/PLAT/NRP1/PDGFA/TIPARP/PDGFRL/LRP1/ARID5B/PDGFRA/NR4A3/CSRNP1/SNCA/TXNIP/PDGFD/F3/MYOCD/APOD/MIR221/ADIPOQ
NEGATIVE REGULATION OF
TRANSPORTER ACTIVITY	NEGATIVE REGULATION OF
TRANSPORTER ACTIVITY	75	-0.47357	-1.59082	0.0024919	0.0283278	0.0226186	6938	tags=32%, list=16%, signal=27%	MIR34A/REM1/PLN/TWIST1/CLIC2/GEM/MIR30C1/PKD2/RRAD/GSTM2/KCNAB1/ADRA2A/SNCA/CRHR1/MIR26A1/KCNE5/CASQ2/DRD2/OSR1/CAV1/KCNE1/CAV3/ATP1A2/TRDN
CATECHOLAMINE SECRETION	CATECHOLAMINE SECRETION	51	-0.537106	-1.70761	0.00252252	0.0285507	0.0227967	6722	tags=45%, list=16%, signal=38%	ADRA2B/SYT15/OXT/SYT4/CRH/AGTR2/ADRA2A/FGF20/SNCA/SYT8/FFAR3/CXCL12/CHGA/CNR1/SNCG/VIP/P2RY12/DRD2/HTR2A/KCNB1/OXTR/KCNA2/NPY2R
NEGATIVE REGULATION OF SYNAPTIC
TRANSMISSION	NEGATIVE REGULATION OF SYNAPTIC
TRANSMISSION	64	-0.495202	-1.62111	0.00252285	0.0285507	0.0227967	3592	tags=27%, list=8%, signal=24%	SYT4/SHANK3/STXBP1/GRID2/NLGN4X/CBLN1/GNAI1/BCHE/ARC/DRD2/HTR2A/ADCY8/KCNB1/NPY5R/GRIA1/ADIPOQ/NPY2R
NEGATIVE REGULATION OF STEROID
METABOLIC PROCESS	NEGATIVE REGULATION OF STEROID
METABOLIC PROCESS	26	-0.636479	-1.74211	0.00253591	0.0286341	0.0228633	8519	tags=35%, list=20%, signal=28%	MALRD1/SNAI2/DKK3/MIR30C1/FGF19/BMP2/PROX1/BMP5/NR0B1
REGULATION OF ATTACHMENT
OF SPINDLE MICROTUBULES TO
KINETOCHORE	REGULATION OF ATTACHMENT
OF SPINDLE MICROTUBULES TO
KINETOCHORE	13	0.754349	1.8779	0.00256048	0.0287938	0.0229907	3467	tags=46%, list=8%, signal=42%	NEK2/AURKB/SPAG5/CCNB1/RACGAP1/ECT2
CARDIAC CELL DEVELOPMENT	CARDIAC CELL DEVELOPMENT	74	-0.486632	-1.63199	0.00256148	0.0287938	0.0229907	8297	tags=36%, list=19%, signal=29%	ISL1/TTN/BMP4/SGCB/ALPK3/TBX18/BVES/MIR199A1/PPARA/HEY2/SORBS2/FHOD3/AGTR2/PDGFRA/AKAP6/EDN1/SPRY1/RGS2/IGF1/PROX1/TGFBR3/MYL2/MYH11/CAV3/PI16/MIR23A/ADRA1A
REGULATION OF HORMONE SECRETION	REGULATION OF HORMONE SECRETION	252	-0.366953	-1.43017	0.00257577	0.02889	0.0230675	7014	tags=25%, list=16%, signal=21%	IRS1/VSNL1/KALRN/TFAP2B/HADH/PER2/KCNA5/ITSN1/TCF7L2/GPER1/EFNA5/ACSL4/ITPR1/C1QTNF1/PRKCA/FGA/NR1H4/FFAR4/CRH/INHBB/LRP1/AGTR2/DPP4/GCK/NMB/MYRIP/G6PC2/RAPGEF3/DOC2B/ADRA2A/GLP1R/IRS2/CRHR1/EDN1/FGB/FGG/FFAR3/AGTR1/BMP6/CHGA/GPLD1/ADCY5/CNR1/ANXA1/CFTR/IL6/EGFR/HCAR2/CRHBP/DRD2/FAM3D/NNAT/GALR1/TAC1/ADCY8/KCNB1/KCNC2/SFRP1/ACVR1C/RFX6/RBP4/EDN3/ADIPOQ/LEP
CELL COMMUNICATION INVOLVED IN
CARDIAC CONDUCTION	CELL COMMUNICATION INVOLVED IN
CARDIAC CONDUCTION	55	-0.53114	-1.70743	0.00259897	0.0290854	0.0232236	6356	tags=31%, list=15%, signal=26%	KCNA5/TBX18/HRC/CACNA1G/ATP1B2/CACNA2D1/TNNI3K/ANK2/CTNNA3/KCNE5/SCN3B/SCN4B/SCN5A/CASQ2/CAV1/ATP1A2/TRDN
CELLULAR RESPONSE TO EXTERNAL
STIMULUS	CELLULAR RESPONSE TO EXTERNAL
STIMULUS	290	-0.360182	-1.42194	0.00260718	0.0291126	0.0232453	8201	tags=29%, list=19%, signal=24%	FOSL1/PIM1/FOXO3/MAP1LC3B/ATP2B1/DSC2/ITGA2/SRF/CD40/NFE2L2/ENG/SIK1/NCOA1/PTPN11/HDAC4/FAS/NUAK1/FES/IFI16/AXL/CASP1/BCL2/SH3GLB1/PDK2/PRKAA1/LRRK2/NR4A2/SLC38A3/SESN1/HABP4/GSTP1/GAS6/KANK2/MAP3K5/SNAI2/TLR3/MMP7/KLF10/SESN3/IL13/WNT9B/PPARA/TNFRSF8/RRAGD/KIF26A/AVPR1A/KCNJ2/TLR4/NR1H4/PRKD1/GABARAPL1/PTGER4/INHBB/JUN/FOLR2/CYP24A1/FOXO1/PRKAG3/WNT11/SIK2/BMP6/AQP1/ATF3/DAPL1/AKR1C3/AQP2/FOS/EG…
EXCRETION	EXCRETION	59	-0.514007	-1.66488	0.00265849	0.0296198	0.0236503	7674	tags=41%, list=18%, signal=33%	AQP6/SCNN1B/NFAT5/NPPB/OXT/AVPR1A/ABCG8/CLDN16/ABCG2/AGTR2/EDN1/AGTR1/AVP/CLCNKB/EDNRB/UGT1A7/SLC26A3/AVPR2/DRD2/NPR1/TAC1/POU3F3/SPX/ADRA1A
SPINDLE MIDZONE ASSEMBLY	SPINDLE MIDZONE ASSEMBLY	12	0.746534	1.82139	0.00266536	0.0296308	0.0236591	3466	tags=50%, list=8%, signal=46%	KIF4A/KIF4B/AURKB/KIF23/PRC1/RACGAP1
POSITIVE REGULATION OF VASCULAR
ENDOTHELIAL CELL PROLIFERATION	POSITIVE REGULATION OF VASCULAR
ENDOTHELIAL CELL PROLIFERATION	20	-0.669854	-1.7202	0.00267384	0.0296596	0.0236821	6692	tags=40%, list=16%, signal=34%	MIR499A/AKT3/FGFR1/IGF2/MIR130A/FGF2/MIR126/MIR27A
SMOOTH MUSCLE CELL
DIFFERENTIATION	SMOOTH MUSCLE CELL
DIFFERENTIATION	59	-0.513172	-1.66218	0.00268662	0.0297359	0.023743	12119	tags=61%, list=28%, signal=44%	NFATC1/SIRT1/SMARCD3/ACVR1/NFATC3/OLFM2/NOTCH1/GATA6/SRF/ENG/HEY1/EFEMP2/FGFR2/NFATC2/BMP4/RAMP2/SOD2/SGCB/FOXO4/MIR34A/MEF2C/MESP1/RBPMS2/GPER1/TBX18/HEY2/EREG/ADM/MIR26A1/EDNRB/FGF10/MYOCD/FGF9/KIT/MIR125B1/MIR221
CARDIAC MUSCLE CELL MEMBRANE
REPOLARIZATION	CARDIAC MUSCLE CELL MEMBRANE
REPOLARIZATION	33	-0.59342	-1.70611	0.00269334	0.0297449	0.0237501	7722	tags=39%, list=18%, signal=32%	NPPA/KCND3/KCNA5/KCNJ8/KCNJ2/CACNA2D1/ANK2/KCNE5/SCN4B/SCN5A/KCNE1/KCNIP2/CAV3
REGULATION OF MEMBRANE
REPOLARIZATION	REGULATION OF MEMBRANE
REPOLARIZATION	30	-0.613001	-1.72297	0.00270715	0.029832	0.0238197	6356	tags=40%, list=15%, signal=34%	KCNA5/KCNJ2/CACNA2D1/AKAP6/ANK2/KCNE5/SCN4B/SCN5A/CASQ2/CAV1/KCNE1/CAV3
POSITIVE REGULATION OF FATTY
ACID METABOLIC PROCESS	POSITIVE REGULATION OF FATTY
ACID METABOLIC PROCESS	35	-0.602464	-1.75149	0.00274345	0.0301659	0.0240863	7014	tags=49%, list=16%, signal=41%	IRS1/PLIN5/TWIST1/PPARA/AVPR1A/FABP1/NR4A3/IRS2/AVP/PPARGC1A/ANXA1/PTGS2/RGN/PPARG/MLXIPL/ABCD2/ADIPOQ
MEMBRANE DEPOLARIZATION	MEMBRANE DEPOLARIZATION	82	-0.466061	-1.58014	0.00277228	0.0303823	0.0242591	5312	tags=29%, list=12%, signal=26%	KCNJ2/FZD9/CACNA1G/JUN/CACNA2D1/EDN1/ANK2/MIR26A1/SCN9A/DCN/SCN11A/SCN3B/SCN4B/SCN7A/SCN5A/CAV1/SCN4A/SCN2A/SCN3A/FHL1/SCN2B/CAV3/ATP1A2/MYOC
POSITIVE REGULATION OF LIPID
STORAGE	POSITIVE REGULATION OF LIPID
STORAGE	26	-0.633629	-1.73431	0.00277599	0.0303823	0.0242591	1562	tags=38%, list=4%, signal=37%	PLIN2/MIR34A/PLIN5/C3/ACACB/LPL/CD36/MIR10B/APOB/CIDEA
CARDIAC MUSCLE TISSUE
DEVELOPMENT	CARDIAC MUSCLE TISSUE
DEVELOPMENT	195	-0.385398	-1.46375	0.00278122	0.0303823	0.0242591	12036	tags=48%, list=28%, signal=35%	RBPJ/SHOX2/FHL2/MIR17HG/MAPK11/TBX5/ACVR1/SMAD4/DSG2/TGFB2/AKAP13/PIM1/BMPR1A/NOTCH1/BMP7/RYR2/MYLK3/GATA6/SRF/NDRG4/ENG/SIK1/TPM1/LRP2/MEF2A/PTEN/DLL4/SGCD/TNNT2/FGFR2/ERBB4/HEG1/GLI1/ISL1/EFNB2/MEIS1/DLL1/TTN/ZFPM2/BMP4/SGCB/ALPK3/SAV1/MEF2C/RARB/MIR499A/PLN/MESP1/TBX18/BVES/YAP1/NOG/MIR199A1/ADAMTS9/PPARA/MIR590/FZD7/HEY2/SORBS2/KCNK2/FOXC1/FHOD3/AGTR2/MYL3/PDGFRA/SOX6/FGF20/AKAP6/EDN1/S1PR1/F…
POSITIVE REGULATION OF CELL
CYCLE ARREST	POSITIVE REGULATION OF CELL
CYCLE ARREST	81	0.42628	1.61269	0.00278836	0.0303943	0.0242687	4042	tags=17%, list=9%, signal=16%	INSM1/CDC25C/E2F8/E2F7/HMGA2/GTSE1/CDK1/MYOG/AURKA/E2F1/CCNB1/MUC1/FAP/POU4F1
REGULATION OF KETONE
BIOSYNTHETIC PROCESS	REGULATION OF KETONE
BIOSYNTHETIC PROCESS	17	-0.709754	-1.76297	0.00283606	0.0308475	0.0246306	5437	tags=47%, list=13%, signal=41%	DKK3/ADM/BMP6/PPARGC1A/BMP2/AKR1C3/EGR1/BMP5
NEGATIVE REGULATION OF
SUPRAMOLECULAR FIBER
ORGANIZATION	NEGATIVE REGULATION OF
SUPRAMOLECULAR FIBER
ORGANIZATION	144	-0.419429	-1.5345	0.00285471	0.0309834	0.0247391	11099	tags=38%, list=26%, signal=28%	ADD1/GMFG/TRIOBP/INPP5K/FGF13/PIK3CA/TJP1/RDX/ADD2/TTBK2/SWAP70/SPTA1/ARHGAP28/CGNL1/LIMA1/WASF2/CLIP3/TRIM54/SVIL/MYADM/TMOD2/MAP2/EPS8/CLU/SHANK3/PHLDB2/KANK4/SPTB/ARHGAP6/MAP1B/SLIT2/DMTN/NAV3/FHOD3/CDH5/ADD3/PIK3R1/DLC1/KANK3/SNCA/SPTBN1/KANK1/LMOD2/PLEKHH2/S1PR1/CORO2B/MET/GSN/TMOD1/LMOD1/CRYAB/CAV3/TMEFF2/CAPZA3/MYOC
TRANSLATIONAL TERMINATION	TRANSLATIONAL TERMINATION	103	0.388613	1.51564	0.00286901	0.0310477	0.0247904	19649	tags=63%, list=46%, signal=34%	MRPL12/MRPS34/MRPS12/MRPL13/MRPL14/MRPS30/MRPL55/JMJD4/MRPS23/EIF5AL1/MRPL17/MRPL24/MRPL53/MRPL23/MRPL47/GADD45GIP1/CHCHD1/DAP3/MRPL38/MRPS26/MRPL28/AURKAIP1/MRPL36/MRPL41/MRPL27/MRPL52/MRPL42/MRPL15/MRPL9/MRPS24/MRPL51/MRPL21/MRPL4/TRMT112/MRPL22/MRPL3/EIF5A/MRPL48/APEH/MRPS28/MRPS11/MRPS35/MRPS7/MRPS16/ERAL1/MRPS21/MRPL19/GSPT1/MRPS17/MRPL37/GLE1/MRPL57/MRPL49/MRPL18/MRPS33/MRPL34/MRPS5/MRPS18A…
FAT SOLUBLE VITAMIN METABOLIC
PROCESS	FAT SOLUBLE VITAMIN METABOLIC
PROCESS	43	-0.544105	-1.65021	0.00287296	0.0310477	0.0247904	5702	tags=33%, list=13%, signal=28%	CUBN/PLTP/RLBP1/CYP24A1/CYP26B1/LRAT/CYP11A1/CRABP1/CYP4F12/TTPA/ALDH1A2/CYP3A4/CYP1A1/RPE65
NEGATIVE REGULATION OF DEFENSE
RESPONSE	NEGATIVE REGULATION OF DEFENSE
RESPONSE	206	-0.390161	-1.49087	0.0029015	0.0312846	0.0249796	8297	tags=29%, list=19%, signal=23%	ISL1/ARG1/TNFRSF1B/HLA-E/IL2/NR1D2/VSIG4/TSPAN6/GSTP1/IL4/SERPINB4/HGF/MIR181C/ENPP3/NT5E/RNF125/SERPINF1/GPER1/IL13/KRT1/PPARA/SOCS3/A2M/TYRO3/CD200/SERPING1/KLRC1/SIRPA/FGL2/MIR590/IRAK3/NR1H4/FFAR4/FNDC4/PTGER4/CDH5/CR1/TEK/MIR30C2/PTGIS/MIR26A1/MIRLET7G/IGF1/KLF4/SPINK5/LRFN5/IL22RA2/CX3CL1/PPARG/GPR17/DRD2/MIR205/SAA1/NPY5R/ELANE/MIR222/MIR126/MIR221/ADIPOQ
STRESS FIBER ASSEMBLY	STRESS FIBER ASSEMBLY	99	-0.447402	-1.55931	0.00290731	0.0312846	0.0249796	9128	tags=39%, list=21%, signal=31%	SORBS3/SRF/PXN/INPP5K/TPM1/TJP1/ARHGAP28/SYNPO2L/CGNL1/ITGB1BP1/WASF2/ARHGEF10/SERPINF2/PPM1F/ROCK2/PDLIM1/LPAR1/NRP1/ARRB1/PHLDB2/ARHGAP6/FAM171A1/LIMCH1/PTGER4/RGCC/PIK3R1/DLC1/ARHGEF15/FERMT2/RAPGEF3/WNT11/S1PR1/CORO2B/MET/SORBS1/TAC1/SFRP1/TMEFF2/MYOC
NEGATIVE REGULATION OF ACTIN
FILAMENT POLYMERIZATION	NEGATIVE REGULATION OF ACTIN
FILAMENT POLYMERIZATION	56	-0.510179	-1.64064	0.00293268	0.0314903	0.0251438	7705	tags=32%, list=18%, signal=26%	SVIL/MYADM/TMOD2/EPS8/KANK4/SPTB/SLIT2/DMTN/FHOD3/ADD3/KANK3/SPTBN1/KANK1/LMOD2/GSN/TMOD1/LMOD1/CAPZA3
INNER EAR MORPHOGENESIS	INNER EAR MORPHOGENESIS	85	0.416447	1.58967	0.00294714	0.0315783	0.025214	5189	tags=27%, list=12%, signal=24%	GBX2/LHFPL5/COL11A1/CHRNA9/HMX2/PAX2/OTX1/CTHRC1/CLRN1/USH1G/TPRN/HPN/TIFAB/SLC44A4/SIX4/DLX5/HMX3/FOXG1/SLC9A3R1/POU4F3/GATA3/FZD2/TFAP2A
POSITIVE REGULATION OF
CHROMOSOME SEPARATION	POSITIVE REGULATION OF
CHROMOSOME SEPARATION	17	0.68693	1.84216	0.00295984	0.031647	0.0252689	2050	tags=24%, list=5%, signal=22%	DLGAP5/ESPL1/CDT1/MAPK15
NEGATIVE REGULATION OF MYELOID
CELL DIFFERENTIATION	NEGATIVE REGULATION OF MYELOID
CELL DIFFERENTIATION	77	-0.472358	-1.59363	0.0029876	0.0318761	0.0254519	8891	tags=36%, list=21%, signal=29%	GPR55/FBXW7/CDK6/ZFP36L1/KLF13/HOXB8/MEIS1/DLL1/IL4/TLR3/MYC/STAT5B/TLR4/CLDN18/PIK3R1/MEIS2/TAL1/TMEM178A/ZFP36/LTF/HOXA9/HOXA7/HOXA5/PF4/ZBTB16/SFRP1/MIR125B1/ADIPOQ
RESPONSE TO EXTRACELLULAR
STIMULUS	RESPONSE TO EXTRACELLULAR
STIMULUS	457	-0.336329	-1.37297	0.00299769	0.0318864	0.02546	7572	tags=21%, list=18%, signal=18%	SLC25A25/GSTP1/GAS6/KANK2/MAP3K5/OXCT1/SNAI2/SOD2/GPT/SLC10A1/FOXO4/NPY/PON1/OXT/MMP7/KLF10/ASS1/SESN3/ACSL4/WNT9B/PPARA/RRAGD/KIF26A/MAP1B/AVPR1A/ABCG8/RARRES2/NR1H4/PRKD1/GABARAPL1/INHBB/JUN/CPS1/FOLR2/CYP24A1/CAT/CYP26B1/ADM/LRAT/FOXO1/ALPL/MPO/GAST/HTR4/PRKAG3/WNT11/SIK2/ZFP36/TGFBR2/ACSL1/PPARGC1A/GSN/ATF3/BCHE/DAPL1/CNR1/TTPA/AKR1C3/AQP2/PROX1/CYP8B1/FOS/PFKFB1/ADRB2/EGFR/LRCOL1/PPARG/PTN/A…
POSITIVE REGULATION OF CELLULAR
CARBOHYDRATE METABOLIC PROCESS	POSITIVE REGULATION OF CELLULAR
CARBOHYDRATE METABOLIC PROCESS	51	-0.532222	-1.69208	0.00300947	0.0318864	0.02546	7382	tags=39%, list=17%, signal=33%	ESRRB/GPT/IRS1/PPP1R3G/GPER1/KAT2B/PPARA/GCK/IRS2/SNCA/MAS1/IGF2/PTH1R/GPLD1/PPARGC1A/IGF1/RGN/DGAT2/SORBS1/LHCGR
POSITIVE REGULATION OF CELL
CYCLE PROCESS	POSITIVE REGULATION OF CELL
CYCLE PROCESS	282	0.310219	1.36611	0.0030131	0.0318864	0.02546	3774	tags=15%, list=9%, signal=14%	TERT/INSM1/UBE2C/CDC25C/KIF14/RXFP3/E2F8/DLGAP5/AURKB/FAM83D/E2F7/HMGA2/CXCR5/DTL/NDC80/NUSAP1/GTSE1/CDK1/MYOG/CDCA5/ESPL1/AURKA/CDC6/KIF23/SPAG5/CDT1/DMRT1/E2F1/CCNB1/MAPK15/EZH2/MUC1/RAD51AP1/CIT/MAD2L1/CDC25A/SSTR5/RACGAP1/ECT2/PLK4/FAP/CDC7
CARDIAC MUSCLE CELL
PROLIFERATION	CARDIAC MUSCLE CELL
PROLIFERATION	50	-0.524241	-1.65678	0.00301388	0.0318864	0.02546	12036	tags=62%, list=28%, signal=45%	RBPJ/MIR17HG/MAPK11/TBX5/TGFB2/PIM1/BMPR1A/NOTCH1/GATA6/NDRG4/PTEN/FGFR2/ERBB4/GLI1/MEIS1/ZFPM2/SAV1/MEF2C/YAP1/NOG/MIR199A1/MIR590/HEY2/KCNK2/FOXC1/FGF20/TGFBR2/TGFBR3/FGF2/MIR222/RBP4
INSULIN LIKE GROWTH FACTOR
RECEPTOR SIGNALING PATHWAY	INSULIN LIKE GROWTH FACTOR
RECEPTOR SIGNALING PATHWAY	32	-0.603989	-1.71715	0.00303619	0.0320144	0.0255623	4536	tags=38%, list=11%, signal=34%	IRS1/PLCB1/WNT1/PIK3R1/CRIM1/BMP2/IGF1/GHR/IGFBP6/GH1/BMP5/IGFBP1
CHROMOSOME CONDENSATION	CHROMOSOME CONDENSATION	28	0.596493	1.81865	0.0030387	0.0320144	0.0255623	1942	tags=25%, list=5%, signal=24%	TOP2A/HMGA2/NUSAP1/NCAPG/CDCA5/NCAPH/CCNB1
FEMALE MEIOTIC NUCLEAR DIVISION	FEMALE MEIOTIC NUCLEAR DIVISION	24	0.616479	1.80462	0.00304784	0.0320437	0.0255857	2049	tags=33%, list=5%, signal=32%	MEIKIN/TOP2A/PLK1/CCNB2/AURKA/TTK/TUBB8/TRIP13
POSITIVE REGULATION OF NERVOUS
SYSTEM DEVELOPMENT	POSITIVE REGULATION OF NERVOUS
SYSTEM DEVELOPMENT	256	-0.366682	-1.43208	0.00310159	0.0325333	0.0259766	7167	tags=25%, list=17%, signal=21%	NRP1/RASSF10/ISLR2/KALRN/DSCAM/LRRTM3/CDH4/OXT/ETV5/SHANK3/LRRC4B/SERPINF1/GPER1/EPHA4/RNF112/BIN1/MAP1B/SLIT2/GRID2/LRP1/CX3CR1/SEMA5A/AMIGO2/BDNF/LINGO2/SOX8/CHODL/IL34/HAP1/FLRT2/CXCL12/SLITRK5/CBLN1/SLITRK2/EGR2/BMP2/CUX2/LRRN3/EPHB1/NGFR/LRRTM2/PLXNA4/IL6/CX3CL1/PPARG/PTN/PAK3/DRD2/IL1RAPL1/ASPA/SLITRK3/KIT/NTRK2/MME/RELN/NRXN1/NLGN1/OXTR/PTPRZ1/MIR222/MIR125B1/DCT/MIR221
CARDIAC CONDUCTION	CARDIAC CONDUCTION	144	-0.417634	-1.52793	0.00310733	0.0325333	0.0259766	8297	tags=34%, list=19%, signal=28%	ISL1/ITPR2/NPPC/NPPA/ATP2B4/ASPH/SLC8A3/RYR1/KCND3/TRPC1/CACNB4/FXYD6/PLN/KCNA5/CACNG2/KCNJ12/TBX18/BIN1/ITPR1/ATP2B2/HRC/KCNJ2/CACNA1G/NPR2/ATP1B2/KCNIP1/CACNA2D1/ABCC9/KCNK3/TNNI3K/ANK2/FXYD2/CTNNA3/KCNE5/RYR3/SCN3B/ACE2/SCN4B/SCN5A/CASQ2/NPR1/CAV1/NOS1/KCNE1/FXYD1/SCN2B/KCNIP2/ATP1A2/TRDN
POSITIVE REGULATION OF GLUCOSE
METABOLIC PROCESS	POSITIVE REGULATION OF GLUCOSE
METABOLIC PROCESS	38	-0.563925	-1.69016	0.00313909	0.0327976	0.0261876	7382	tags=39%, list=17%, signal=33%	ESRRB/GPT/IRS1/PPP1R3G/KAT2B/PPARA/GCK/IRS2/IGF2/GPLD1/PPARGC1A/IGF1/RGN/DGAT2/SORBS1
POSITIVE REGULATION OF CELL
SUBSTRATE ADHESION	POSITIVE REGULATION OF CELL
SUBSTRATE ADHESION	118	-0.431045	-1.54552	0.00321041	0.0334734	0.0267272	7588	tags=28%, list=18%, signal=23%	CSF1/PPM1F/MYADM/NRP1/KDR/FBLN2/CDH13/FGA/ITGA6/DMTN/NEDD9/UTRN/CCDC80/EGFLAM/FERMT2/TEK/VWC2/FGB/FERMT1/FGG/LIMS2/NDNF/ECM2/CX3CL1/PTN/CCL28/VIT/CCL21/OLFM4/SFRP1/CD36/MYOC/NPY2R
BLOOD VESSEL REMODELING	BLOOD VESSEL REMODELING	42	-0.549211	-1.66272	0.00322419	0.0335476	0.0267865	10089	tags=48%, list=24%, signal=36%	JAG1/DLL4/FLNA/AXL/LIF/ACVRL1/TMBIM1/FLT4/MEF2C/SEMA3C/CRB1/FOXC1/AGTR2/EPAS1/FGF8/HOXA3/RSPO3/FGF10/MIR27B/MIR143
C21 STEROID HORMONE METABOLIC
PROCESS	C21 STEROID HORMONE METABOLIC
PROCESS	36	-0.582842	-1.71008	0.00325748	0.033824	0.0270072	6718	tags=50%, list=16%, signal=42%	DHRS9/CYP17A1/STAR/CYP46A1/STAT5B/DKK3/HSD3B2/ADM/CYP11A1/BMP6/PPARGC1A/BMP2/AKR1C3/HSD3B1/EGR1/AKR1C1/AKR1C2/BMP5
HISTONE SERINE PHOSPHORYLATION	HISTONE SERINE PHOSPHORYLATION	11	0.749967	1.82743	0.0032699	0.0338832	0.0270544	1942	tags=36%, list=5%, signal=35%	AURKB/HMGA2/AURKA/CCNB1
CELLULAR RESPONSE TO FATTY ACID	CELLULAR RESPONSE TO FATTY ACID	37	-0.573104	-1.70683	0.00330161	0.0341415	0.0272606	7014	tags=41%, list=16%, signal=34%	IRS1/ASS1/NR1H4/CPS1/EDN1/FFAR3/PPARGC1A/PID1/AKR1C3/DGAT2/PDK4/UCP1/AKR1C1/AKR1C2/LPL
POSITIVE REGULATION OF METAPHASE
ANAPHASE TRANSITION OF CELL
CYCLE	POSITIVE REGULATION OF METAPHASE
ANAPHASE TRANSITION OF CELL
CYCLE	15	0.70168	1.83794	0.00333659	0.0344326	0.0274931	2050	tags=27%, list=5%, signal=25%	DLGAP5/ESPL1/CDT1/MAPK15
REGULATION OF ACTIN FILAMENT
BUNDLE ASSEMBLY	REGULATION OF ACTIN FILAMENT
BUNDLE ASSEMBLY	96	-0.446407	-1.54515	0.00335465	0.0344984	0.0275457	10830	tags=44%, list=25%, signal=33%	SORBS3/PXN/INPP5K/TPM1/TJP1/RDX/FLNA/SWAP70/ARHGAP28/SYNPO2L/CGNL1/ITGB1BP1/WASF2/ARHGEF10/SERPINF2/PPM1F/ROCK2/LPAR1/NRP1/ID1/SHANK3/PHLDB2/ARHGAP6/LIMCH1/PTGER4/SYNPO/RGCC/PIK3R1/DLC1/ARHGEF15/FERMT2/RAPGEF3/WNT11/S1PR1/CORO2B/MET/SYNPO2/CX3CL1/TAC1/SFRP1/TMEFF2/MYOC
TUMOR NECROSIS FACTOR
SUPERFAMILY CYTOKINE PRODUCTION	TUMOR NECROSIS FACTOR
SUPERFAMILY CYTOKINE PRODUCTION	154	-0.40679	-1.4999	0.00336458	0.0344984	0.0275457	8297	tags=27%, list=19%, signal=22%	ISL1/HLA-E/C1QTNF4/FZD5/GSTP1/GAS6/IFNGR1/IL4/TLR3/CLU/TWIST1/TNFRSF8/MIR657/SIRPA/IRAK3/TLR4/NR1H4/LBP/CX3CR1/PIK3R1/BPI/MIR708/CHRNA7/CD34/ZFP36/LTF/MIR130A/IGF1/ANGPT1/IL6/CX3CL1/MIR101-1/PF4/IL33/LPL/CD36/MIR125B1/MIR27B/CIDEA/ADIPOQ/LEP
COPULATION	COPULATION	18	-0.684068	-1.7194	0.00336967	0.0344984	0.0275457	9522	tags=72%, list=22%, signal=56%	DDO/EDDM3A/ACVR2A/OXT/KLK14/AVPR1A/AVP/EDNRB/CNR1/VIP/TAC1/OXTR/PI3
CELLULAR LIPID CATABOLIC PROCESS	CELLULAR LIPID CATABOLIC PROCESS	224	-0.377436	-1.45515	0.00338168	0.0344984	0.0275457	7899	tags=23%, list=18%, signal=19%	EHHADH/PLCG2/ACER2/PCCA/ABHD6/LPIN1/ACAA2/IRS1/PNPLA7/FABP5/HADH/PLIN5/ADTRP/LIPC/ECHDC1/TWIST1/PPARA/GLYATL2/ACADS/PLA2G5/NUDT7/PNPLA2/ENPP6/LRP1/CPS1/FABP1/IRS2/CYP26B1/HAO2/MGLL/GBA3/PLA2G4A/GPLD1/CRABP1/CNR1/AKR1C3/ABCB11/ENPP2/ACACB/ABCD2/LIPE/FABP7/LPL/ACADL/FABP4/FABP9/AADAC/PCK1/APOB/ADIPOQ/LEP
MONOSACCHARIDE BIOSYNTHETIC
PROCESS	MONOSACCHARIDE BIOSYNTHETIC
PROCESS	90	-0.455561	-1.56333	0.00338408	0.0344984	0.0275457	7216	tags=23%, list=17%, signal=19%	GPT/PGM1/PC/PER2/KAT2B/PPARA/ALDOB/GCK/G6PC2/ALDOC/PPARGC1A/ATF3/RGN/DGAT2/PFKFB1/LEPR/RBP4/GPD1/PCK1/ADIPOQ/LEP
POLYSACCHARIDE BIOSYNTHETIC
PROCESS	POLYSACCHARIDE BIOSYNTHETIC
PROCESS	75	-0.466712	-1.56779	0.00338408	0.0344984	0.0275457	8269	tags=32%, list=19%, signal=26%	CSGALNACT1/HAS1/ESRRB/IRS1/PGM1/GBE1/PPP1R3G/UGP2/PER2/FUT9/EGF/B3GALT2/PHKG1/B3GNT3/GCK/IRS2/IGF2/PRKAG3/IGF1/SORBS1/GYG2/HAS3/B3GALT1/GYS2
INOSITOL METABOLIC PROCESS	INOSITOL METABOLIC PROCESS	11	0.74664	1.81932	0.00339329	0.0345224	0.0275648	411	tags=18%, list=1%, signal=18%	MIOX/ITPKA
NEGATIVE REGULATION OF CELL
SUBSTRATE ADHESION	NEGATIVE REGULATION OF CELL
SUBSTRATE ADHESION	60	-0.516151	-1.67405	0.00340523	0.034574	0.027606	7857	tags=42%, list=18%, signal=34%	ITGB1BP1/ACVRL1/ACER2/FBLN1/AJAP1/PHLDB2/BCL6/EFNA5/ARHGAP6/PLET1/DMTN/FZD7/LRP1/WNT1/PIK3R1/SEMA3E/DLC1/KANK1/FZD4/CORO2B/HOXA7/CX3CL1/APOD/FAM107A/MYOC
NEGATIVE REGULATION OF SMOOTH
MUSCLE CELL MIGRATION	NEGATIVE REGULATION OF SMOOTH
MUSCLE CELL MIGRATION	24	-0.643483	-1.72771	0.00345297	0.0348605	0.0278347	11572	tags=71%, list=27%, signal=52%	IGFBP5/PRKG1/BMPR1A/TRIB1/NFE2L2/NDRG4/TPM1/IGFBP3/GSTP1/MIR34A/MEF2C/SLIT2/LRP1/SEMA6D/PPARGC1A/MYOCD/ADIPOQ
NEGATIVE REGULATION OF LIPID
BIOSYNTHETIC PROCESS	NEGATIVE REGULATION OF LIPID
BIOSYNTHETIC PROCESS	54	-0.520858	-1.67458	0.00345337	0.0348605	0.0278347	9142	tags=37%, list=21%, signal=29%	SLC27A1/FBXW7/PRKAA1/ACADVL/MALRD1/SNAI2/PDGFA/GPER1/DKK3/MIR30C1/FGF19/BMP2/CCDC3/AKR1C3/PROX1/ASXL3/CYP7A1/BMP5/ACADL/NR0B1
REGULATION OF RECEPTOR MEDIATED
ENDOCYTOSIS	REGULATION OF RECEPTOR MEDIATED
ENDOCYTOSIS	104	-0.44214	-1.55217	0.0034542	0.0348605	0.0278347	8510	tags=23%, list=20%, signal=19%	SELE/ITGB3/PLCG2/DAB2/IL4/ARRB1/CLU/EGF/MIR199A1/SNAP91/C3/SH3GL3/RSPO1/ARC/NTF3/ANGPT1/LRRTM2/DRD2/CCL21/MIR205/TF/MIR27B/MIR27A/ADIPOQ
WOUND HEALING	WOUND HEALING	488	-0.330779	-1.35497	0.0034879	0.035106	0.0280308	10903	tags=34%, list=25%, signal=26%	PPP3CA/GATA6/DGKG/ITGA2/SRF/ANXA5/PRKCH/PRTN3/CD40/SERPINA5/DOCK8/NFE2L2/TPM1/PIK3CA/SCUBE1/CD40LG/PDPN/AKAP1/GNAQ/SLC12A2/PTPN11/PTEN/FLNA/ELK3/ADRA2C/HPS5/FGFR2/DCBLD2/AXL/INSL3/SFTA3/DOCK9/MYOZ1/WNT5B/DOCK1/GP9/VCL/JMJD1C/CD59/ITGB1/FYN/MERTK/TLN1/DGKI/KLKB1/PROCR/SMOC2/ITPR2/ITGB3/ETS1/CFLAR/IFNA1/PLCG2/ACVRL1/SERPINF2/AK3/ZFPM2/PLAT/GAS6/HBEGF/MAP3K5/EPB41L4B/FBLN1/ARRB1/MIR34A/THBD/KDR/ADRA…
STEROID HORMONE MEDIATED
SIGNALING PATHWAY	STEROID HORMONE MEDIATED
SIGNALING PATHWAY	128	-0.42195	-1.53088	0.00349247	0.035106	0.0280308	8476	tags=27%, list=20%, signal=21%	RBFOX2/PADI2/ISL1/TRIM68/PPARGC1B/DAB2/CYP7B1/BMP4/KANK2/ESRRB/DEFA3/CALCOCO1/PGR/CRY2/GPER1/YAP1/PPARA/ESR2/ZNF366/NR4A3/NR2E1/SCGB2A2/NR3C1/LMO3/NODAL/PER1/NR3C2/TP63/RXRG/RHOXF1/GPAM/TCF21/SFRP1/NR0B1
REGULATION OF LEUKOCYTE ADHESION
TO VASCULAR ENDOTHELIAL CELL	REGULATION OF LEUKOCYTE ADHESION
TO VASCULAR ENDOTHELIAL CELL	31	-0.595703	-1.67605	0.00350011	0.0351127	0.0280361	3241	tags=32%, list=8%, signal=30%	CXCL12/MIRLET7G/KLF4/SELP/IL6/CCL28/CCL21/ELANE/MIR222/MIR221
FOCAL ADHESION ASSEMBLY	FOCAL ADHESION ASSEMBLY	85	-0.473678	-1.60737	0.00351291	0.035171	0.0280827	13491	tags=53%, list=31%, signal=36%	ABL1/CLASP1/PTPRK/WHAMM/TSC1/EPHA3/ROCK1/S100A10/MACF1/ARHGEF7/ACTN1/SMAD3/SLK/DUSP3/CORO1C/ITGA2/WDPCP/PTEN/PEAK1/DUSP22/BCL2/VCL/ITGB1BP1/ACVRL1/PPM1F/ROCK2/NRP1/KDR/PHLDB2/EFNA5/ARHGAP6/LIMCH1/DMTN/THSD1/LRP1/DLC1/FERMT2/TEK/GPM6B/CORO2B/APOD/SORBS1/FAM107A/SFRP1/MYOC
MOLTING CYCLE	MOLTING CYCLE	99	-0.443671	-1.54631	0.0035359	0.0353309	0.0282104	7156	tags=37%, list=17%, signal=31%	LGR5/SOS1/LRIG1/FGFR2/SOX18/BCL2/TRPV3/FST/SAV1/WNT10B/PDGFA/KRT25/EDA/KRT83/KRT16/PTCH2/TSPEAR/LRP4/LGR4/DSG4/FERMT1/FGF7/LDB2/PER1/APCDD1/SPINK5/KRT17/NGFR/EGFR/FGF10/TP63/FOXE1/ALX4/SOSTDC1/EDAR/KRT14/DKK4
CARDIAC MUSCLE CONTRACTION	CARDIAC MUSCLE CONTRACTION	126	-0.421668	-1.52124	0.00355028	0.0354043	0.028269	11038	tags=41%, list=26%, signal=31%	CACNA1C/RYR2/DSC2/FGF13/ADORA1/SNTA1/TPM1/PIK3CA/HDAC4/FLNA/VEGFB/TNNT2/PDE4B/CAMK2D/TNNI2/GPD1L/TTN/ADRA1B/NPPA/MAP2K6/KCND3/PLN/KCNA5/KCNJ8/BIN1/CLIC2/HRC/KCNJ2/CACNA1G/MYL3/GSTM2/CACNA2D1/TNNI3K/ANK2/CHGA/RGS2/GSN/CTNNA3/KCNE5/SCN3B/ACE2/SCN4B/SCN5A/CASQ2/CAV1/NOS1/DMD/KCNE1/SCN2B/CAV3/ATP1A2/ADRA1A
RESPONSE TO RETINOIC ACID	RESPONSE TO RETINOIC ACID	101	-0.442731	-1.5464	0.0035681	0.0355117	0.0283547	6726	tags=31%, list=16%, signal=26%	WNT10B/TIE1/RORB/OXT/SERPINF1/YAP1/WNT9B/BRINP3/FZD7/PTCH1/WNT6/CYP26B1/LRAT/WNT11/BMP6/TESC/DUSP1/FZD4/WNT8A/AQP1/KLF4/HSD17B2/HOXA2/PPARG/BRINP1/OSR1/ALDH1A2/RXRG/RBP4/PCK1/LEP
NEGATIVE REGULATION OF RYANODINE
SENSITIVE CALCIUM RELEASE
CHANNEL ACTIVITY	NEGATIVE REGULATION OF RYANODINE
SENSITIVE CALCIUM RELEASE
CHANNEL ACTIVITY	11	-0.766669	-1.7102	0.00357653	0.0355255	0.0283657	5965	tags=45%, list=14%, signal=39%	CLIC2/PKD2/GSTM2/CASQ2/TRDN
DNA GEOMETRIC CHANGE	DNA GEOMETRIC CHANGE	111	0.394172	1.54463	0.003601	0.035626	0.028446	9548	tags=25%, list=22%, signal=20%	DQX1/TOP2A/ERCC6L/RAD54L/POLQ/RECQL4/RAD51/PIF1/BRIP1/HMGB3/BLM/DDX11L8/CHTF18/DNA2/MCM2/RAD54B/MCM4/DSCC1/HMGA1/RFC4/DDX12P/PARP1/RUVBL1/TREX1/RFC2/DDX11/MCM6/RUVBL2
ICOSANOID METABOLIC PROCESS	ICOSANOID METABOLIC PROCESS	117	-0.424415	-1.52347	0.00360633	0.035626	0.028446	6890	tags=26%, list=16%, signal=22%	FABP5/PON1/CYP2G1P/CYP2U1/PON3/PLA2G5/AVPR1A/HPGD/CYP2A7/CYP1A2/CYP4F22/GGT3P/EDN1/PTGIS/PTGDS/MGLL/AVP/PLA2G4A/GGT2/CYP4F12/CYP4A11/AKR1C3/ANXA1/CYP2C18/CYP2A6/PTGS2/CYP1A1/GSTA1/AKR1C1/AKR1C2/CPA1
CANONICAL WNT SIGNALING PATHWAY	CANONICAL WNT SIGNALING PATHWAY	319	-0.349427	-1.39053	0.00361049	0.035626	0.028446	9960	tags=29%, list=23%, signal=23%	GNAQ/CSNK1A1L/AXIN2/PTEN/LGR5/LRP6/FGFR2/SFRP4/TMEM64/WNT5B/NPHP3/ZBED3/TLE1/TCF7/LYPD6/WWTR1/LRP5/HECW1/GLI1/ISL1/LATS2/LRRK2/NR4A2/TLE2/FRZB/MCC/PYGO1/FZD5/DAB2/MITF/SNAI2/JADE1/BICC1/TMEM170B/WNT10B/MESP1/PLEKHA4/DAB2IP/TCF7L2/TBX18/YAP1/SHISA6/EGF/NOG/EDA/WNT9B/TLE4/DKK3/FZD9/TCF7L1/LRP4/FZD7/TNN/DIXDC1/GPRC5B/SEMA5A/WNT1/LGR4/DAAM2/RECK/SOX7/WNT6/WLS/KANK1/FERMT1/PSMA8/TMEM88/SOX17/RSPO1/WNT…
NEGATIVE REGULATION OF
ESTABLISHMENT OF PROTEIN
LOCALIZATION	NEGATIVE REGULATION OF
ESTABLISHMENT OF PROTEIN
LOCALIZATION	118	-0.428687	-1.53707	0.00362134	0.035626	0.028446	8431	tags=28%, list=20%, signal=23%	ITGB1BP1/KLF7/LRRK2/IL12A/PPM1F/IRS1/MDFIC/VSNL1/USP17L2/ADTRP/MIR199A1/CD200/PKIA/DMTN/MIR30C1/INHBB/PKDCC/ADRA2A/FERMT1/CABP1/CHGA/CORO2B/ANXA1/ANGPT1/APOD/DRD2/FAM3D/KCNE1/KCNB1/SFRP1/CD36/ACVR1C/ADIPOQ
POSITIVE REGULATION OF SODIUM
ION TRANSPORT	POSITIVE REGULATION OF SODIUM
ION TRANSPORT	35	-0.596005	-1.73271	0.00362687	0.035626	0.028446	4818	tags=29%, list=11%, signal=25%	CNTN1/ATP1B2/TESC/FXYD2/SCN3B/SCN4B/SCN5A/NOS1/DMD/FXYD1
NEGATIVE REGULATION OF LIPID
STORAGE	NEGATIVE REGULATION OF LIPID
STORAGE	21	-0.663789	-1.72507	0.0036291	0.035626	0.028446	9346	tags=48%, list=22%, signal=37%	NR1H3/ITGB3/ABCA1/CRP/PPARA/PNPLA2/IL6/PPARG/CES1/LEP
WHITE FAT CELL DIFFERENTIATION	WHITE FAT CELL DIFFERENTIATION	13	-0.738821	-1.7435	0.00366529	0.0359113	0.0286738	8087	tags=62%, list=19%, signal=50%	ADIG/PER2/FFAR4/CEBPA/PDGFRA/PPARG/FGF10/FABP4
ACTIVATION OF PHOSPHOLIPASE C
ACTIVITY	ACTIVATION OF PHOSPHOLIPASE C
ACTIVITY	31	-0.5926	-1.66732	0.0036796	0.0359733	0.0287233	9960	tags=48%, list=23%, signal=37%	GNAQ/GPR55/SELE/ANG/LPAR1/ARHGAP6/AVPR1A/BDNF/NTF4/P2RY12/EGFR/NMUR1/HTR2A/NTRK2/ADRA1A
NEGATIVE REGULATION OF SMALL
MOLECULE METABOLIC PROCESS	NEGATIVE REGULATION OF SMALL
MOLECULE METABOLIC PROCESS	91	-0.44802	-1.54266	0.00369275	0.0359733	0.0287233	5783	tags=22%, list=13%, signal=19%	PPARA/DKK3/MIR30C1/GCK/FGF19/SLC4A1/PPARGC1A/BMP2/CNR1/PID1/AKR1C3/PROX1/DGAT2/PFKFB1/LEPR/ACACB/CYP7A1/BMP5/ACADL/ADIPOQ
NEGATIVE REGULATION OF CELLULAR
RESPONSE TO GROWTH FACTOR
STIMULUS	NEGATIVE REGULATION OF CELLULAR
RESPONSE TO GROWTH FACTOR
STIMULUS	99	-0.441169	-1.53759	0.00369305	0.0359733	0.0287233	6331	tags=27%, list=15%, signal=23%	RBPMS2/DAB2IP/NOG/MIR199A1/SLIT2/XDH/AGTR2/WNT1/SEMA6A/MIR573/VWC2/MMRN2/CRIM1/SPRY1/MIR26A1/DCN/GREM2/NGFR/SPRY2/BMPER/PPARG/CER1/FGF2/SOSTDC1/SFRP1/CHRDL1/TNMD
GAS TRANSPORT	GAS TRANSPORT	19	-0.682971	-1.73952	0.00375317	0.0364883	0.0291345	6119	tags=68%, list=14%, signal=59%	CYGB/MYC/HBG2/HBD/AQP1/HBZ/HBM/AQP5/HBE1/RHAG/HBA2/HBB/HBA1
STRIATED MUSCLE CONTRACTION	STRIATED MUSCLE CONTRACTION	164	-0.396171	-1.47097	0.00377256	0.0366062	0.0292286	8364	tags=30%, list=20%, signal=24%	GPD1L/RCSD1/TTN/ADRA1B/NPPA/SMPX/MAP2K6/TNNC2/MYH3/SLC8A3/KCND3/PLN/KCNA5/KCNJ8/BIN1/CLIC2/KBTBD13/HRC/KCNJ2/CACNA1G/MYL3/GSTM2/CACNA2D1/STAC/TNNI3K/ANK2/CHGA/RGS2/GSN/CTNNA3/KCNE5/SCN3B/ACE2/SCN4B/SCN5A/CASQ2/CAV1/NOS1/SCN4A/DMD/MYL2/KCNE1/TNNT3/SYNM/SCN2B/STAC2/CAV3/ATP1A2/ADRA1A
INTERSTRAND CROSS LINK REPAIR	INTERSTRAND CROSS LINK REPAIR	51	0.486058	1.67119	0.00378353	0.0366237	0.0292426	5838	tags=22%, list=14%, signal=19%	NEIL3/UBE2T/RAD51/EME1/RAD51AP1/FANCA/FANCI/SLX1A/FANCD2/SLX1B/FANCB
MITOTIC G1 S TRANSITION
CHECKPOINT	MITOTIC G1 S TRANSITION
CHECKPOINT	62	0.44885	1.62005	0.00378891	0.0366237	0.0292426	2338	tags=15%, list=5%, signal=14%	CDC25C/E2F8/E2F7/GTSE1/CDK1/AURKA/E2F1/CCNB1/MUC1
REGULATION OF MUSCLE HYPERTROPHY	REGULATION OF MUSCLE HYPERTROPHY	57	-0.503246	-1.61837	0.00380499	0.0366926	0.0292976	11623	tags=53%, list=27%, signal=38%	SMAD4/IGFBP5/SMAD3/NOTCH1/PPP3CA/IL6ST/MEF2A/CAMK2D/MIR34C/TNFRSF1B/ROCK2/ATP2B4/ERRFI1/HAND2/MIR199A1/PPARA/PRKCA/PDE9A/NR4A3/TRIM63/AKAP6/FOXO1/EDN1/MSTN/RGS2/IGF1/MLIP/CAV3/PI16/ADRA1A
CELL ADHESION MOLECULE
PRODUCTION	CELL ADHESION MOLECULE
PRODUCTION	17	-0.69858	-1.73522	0.00381061	0.0366926	0.0292976	1633	tags=35%, list=4%, signal=34%	MIR101-1/MYOCD/CAV1/MIR222/MIR221/MIR27B
CHROMATIN ORGANIZATION INVOLVED
IN REGULATION OF TRANSCRIPTION	CHROMATIN ORGANIZATION INVOLVED
IN REGULATION OF TRANSCRIPTION	87	0.407628	1.55379	0.00381945	0.0367075	0.0293096	6142	tags=17%, list=14%, signal=15%	DYDC1/HMGA2/CDC45/FAM172BP/HOTAIR/CDKN2B-AS1/EZH2/CDKN2A/HELLS/APOBEC1/ATAD2/DYDC2/CHEK1/HMGA1/CDCA4
MATING	MATING	37	-0.568318	-1.69258	0.00387579	0.0371671	0.0296765	10183	tags=59%, list=24%, signal=45%	NCOA1/HDAC4/PTEN/DDO/EDDM3A/ACVR2A/MTNR1A/THRA/OXT/KLK14/AVPR1A/THRB/AVP/DMRTA1/PPP1R1B/EDNRB/CNR1/VIP/DRD1/TAC1/OXTR/PI3
CELL CHEMOTAXIS	CELL CHEMOTAXIS	281	-0.36253	-1.4254	0.00388779	0.0371671	0.0296765	8705	tags=32%, list=20%, signal=25%	TNFRSF11A/CCL18/SBDS/PADI2/MTUS1/SMOC2/BST1/CCL8/IL12A/PARVA/CCL2/CXCR1/CSF1/GSTP1/GAS6/CYP7B1/HBEGF/IL6R/LPAR1/IL4/CH25H/NRP1/ITGA1/KLRK1/LGALS3/HGF/MIR34A/KDR/ACKR2/FGFR1/JAM3/KLRC4-KLRK1/EPHA2/MST1L/ANO6/SLIT2/RARRES2/ACKR3/PRKD1/LBP/ACKR4/CX3CR1/DPP4/SEMA5A/PDGFRA/FGF16/CXCR2/MMP28/IL34/EDN1/CXCL14/NR4A1/AGTR1/S1PR1/MSTN/CXCL12/PDGFD/CHGA/CXCL1/DUSP1/S100A12/MET/FGF1/EDNRB/CCL13/CCL23/EGR3/AN…
ELASTIC FIBER ASSEMBLY	ELASTIC FIBER ASSEMBLY	10	-0.791135	-1.7167	0.00388941	0.0371671	0.0296765	3414	tags=40%, list=8%, signal=37%	FBLN5/MFAP4/MYH11/TNXB
NEGATIVE REGULATION OF NITRIC
OXIDE METABOLIC PROCESS	NEGATIVE REGULATION OF NITRIC
OXIDE METABOLIC PROCESS	15	-0.714289	-1.71362	0.00390355	0.0372316	0.029728	7564	tags=53%, list=18%, signal=44%	ROCK2/ATP2B4/MIR199A1/SIRPA/PTGIS/CD34/RGN/CAV1
REGULATION OF SMOOTH MUSCLE CELL
DIFFERENTIATION	REGULATION OF SMOOTH MUSCLE CELL
DIFFERENTIATION	35	-0.594622	-1.72869	0.00392173	0.0373343	0.02981	12119	tags=69%, list=28%, signal=49%	NFATC1/SIRT1/SMARCD3/NFATC3/OLFM2/SRF/ENG/EFEMP2/FGFR2/NFATC2/BMP4/SOD2/FOXO4/MIR34A/RBPMS2/GPER1/HEY2/EREG/MIR26A1/MYOCD/FGF9/KIT/MIR125B1/MIR221
MULTICELLULAR ORGANISMAL
RESPONSE TO STRESS	MULTICELLULAR ORGANISMAL
RESPONSE TO STRESS	67	-0.486786	-1.6043	0.00394051	0.0374422	0.0298962	5014	tags=25%, list=12%, signal=22%	CRH/DPP4/NR2E1/ADRA2A/SCN9A/PIRT/EDNRB/ADRB1/BRINP1/NOS1/TACR1/TAC1/RELN/PENK/ATP1A2/SLC6A2/NPY2R
CELL MIGRATION INVOLVED IN HEART
DEVELOPMENT	CELL MIGRATION INVOLVED IN HEART
DEVELOPMENT	17	-0.697097	-1.73154	0.00399956	0.0377895	0.0301735	12634	tags=94%, list=29%, signal=66%	PDGFRB/TBX5/NOTCH1/BMP7/NDRG4/ENG/DCHS1/FLRT3/BMP4/SNAI2/HAND2/MESP1/BVES/TWIST1/SEMA3C/FOLR1
LYMPHANGIOGENESIS	LYMPHANGIOGENESIS	17	-0.696685	-1.73051	0.00399956	0.0377895	0.0301735	11748	tags=82%, list=27%, signal=60%	PPP3CB/BMPR2/PDPN/VEGFC/SOX18/ACVRL1/FLT4/TIE1/EPHA2/CLEC14A/FOXC1/PTPN14/CCBE1/PROX1
REGULATION OF SYSTEMIC ARTERIAL
BLOOD PRESSURE BY CIRCULATORY
RENIN ANGIOTENSIN	REGULATION OF SYSTEMIC ARTERIAL
BLOOD PRESSURE BY CIRCULATORY
RENIN ANGIOTENSIN	17	-0.697028	-1.73137	0.00399956	0.0377895	0.0301735	5395	tags=41%, list=13%, signal=36%	PCSK5/AGTR2/CTSG/ACE2/CMA1/MME/CES1
CELL MIGRATION INVOLVED IN
GASTRULATION	CELL MIGRATION INVOLVED IN
GASTRULATION	15	-0.713359	-1.71139	0.00403259	0.038008	0.0303479	3627	tags=60%, list=8%, signal=55%	AMOT/LRP5/CRB2/SOX17/NODAL/WNT11/FGF8/CER1/GPC3
KILLING OF CELLS OF OTHER
ORGANISM	KILLING OF CELLS OF OTHER
ORGANISM	51	-0.523925	-1.6657	0.00403971	0.038008	0.0303479	3230	tags=27%, list=8%, signal=25%	CFHR1/CHGA/LTF/S100A12/CCL13/CTSG/FCER2/CXCL6/PF4/MUC7/LCE3A/DCD/ELANE/DEFB132
EXPORT ACROSS PLASMA MEMBRANE	EXPORT ACROSS PLASMA MEMBRANE	56	-0.502277	-1.61523	0.00404986	0.038008	0.0303479	10872	tags=50%, list=25%, signal=37%	ATP2B1/SLC17A3/RGS9/SLC40A1/ABCC2/PDZK1/SLC35G1/SLC27A1/NPPA/ABCA1/SLC8A3/KCND3/KCNA5/ATP12A/KCNT2/ANO6/ATP4A/ABCG2/ATP1B2/SLC29A4/ABCB1/FXYD2/KCNE5/SLC4A4/KCNE1/FXYD1/KCNIP2/ATP1A2
THIOESTER METABOLIC PROCESS	THIOESTER METABOLIC PROCESS	99	-0.439792	-1.53279	0.00405973	0.038008	0.0303479	6283	tags=45%, list=15%, signal=39%	SUCLG2/DLD/ACOT1/PDP1/ACSM1/ACOT2/ACSF2/HSD17B4/THEM5/ACOT9/ELOVL5/FITM2/AADAT/HSD17B12/DLST/SCD5/ACSBG2/ACOT12/PDPR/MLYCD/ACAT1/ELOVL7/SCD/PDK2/SUCLA2/PDP2/ACSL5/ACSL4/ACSM3/ACSM4/NUDT7/ACSS2/AASS/ELOVL3/ACSM6/ACSL1/DGAT2/ACSM5/ACACB/HMGCS2/ACSM2A/ACSM2B/GPAM/PDK4/GLYAT
STEROL TRANSPORT	STEROL TRANSPORT	110	-0.432211	-1.53098	0.00406042	0.038008	0.0303479	7732	tags=26%, list=18%, signal=22%	LCAT/STAR/OSBPL1A/ABCA1/PON1/CLU/LIPC/EGF/ABCG8/PLTP/SOAT2/PTCH1/LRP1/EEPD1/ABCA5/TSPO2/MIR26A1/CFTR/CYP8B1/CAV1/AKR1C1/CES1/ABCA8/CD36/MIR27B/MIR27A/APOB/ADIPOQ/LEP
CAMP MEDIATED SIGNALING	CAMP MEDIATED SIGNALING	60	-0.510591	-1.65602	0.00408063	0.0381263	0.0304424	5162	tags=30%, list=12%, signal=26%	FFAR4/PDE7B/CRH/RNF157/RAPGEF3/GLP1R/AKAP6/TCP11/PRKAR2B/GPR62/RGS2/GNAI1/PDE11A/PDE3B/PDE2A/DEFB1/SCTR/NPY2R
NEGATIVE REGULATION OF HEART
RATE	NEGATIVE REGULATION OF HEART
RATE	10	-0.788522	-1.71103	0.00409592	0.0381982	0.0304998	6361	tags=60%, list=15%, signal=51%	PLN/AGTR2/MIR26A1/TAC1/SPX/ADRA1A
NEGATIVE REGULATION OF VASCULAR
ASSOCIATED SMOOTH MUSCLE CELL
PROLIFERATION	NEGATIVE REGULATION OF VASCULAR
ASSOCIATED SMOOTH MUSCLE CELL
PROLIFERATION	23	-0.641248	-1.70793	0.00411842	0.0383371	0.0306107	10304	tags=57%, list=24%, signal=43%	TPM1/EFEMP2/PTEN/GSTP1/SOD2/MIR34A/MEF2C/GPER1/MIR339/PPARG/MYOCD/CNN1/ADIPOQ
OUTFLOW TRACT MORPHOGENESIS	OUTFLOW TRACT MORPHOGENESIS	71	-0.488133	-1.62983	0.00413002	0.0383741	0.0306403	12036	tags=58%, list=28%, signal=42%	RBPJ/MIR17HG/ROBO1/SMAD4/BMPR2/TGFB2/BMPR1A/NOTCH1/BMP7/GATA6/ENG/LRP2/JAG1/FGFR2/SOX18/ISL1/CITED2/ZFPM2/PARVA/BMP4/NRP1/MEF2C/RYR1/RARB/DHRS3/HAND2/TWIST1/NOG/NPY1R/SEMA3C/HEY2/FOXC1/SOX17/WNT11/FGF8/TGFBR2/CLDN5/FOLR1/TGFBR3/NPY5R/NPY2R
REGULATION OF ACTION POTENTIAL	REGULATION OF ACTION POTENTIAL	50	-0.518011	-1.63709	0.00415424	0.0385281	0.0307632	6124	tags=28%, list=14%, signal=24%	TBX18/BIN1/KCNJ2/CACNA2D1/ANK2/CTNNA3/CNR1/SCN5A/CAV1/TAC1/KCNB1/CD36/CAV3/ADRA1A
NEGATIVE REGULATION OF LIPID
LOCALIZATION	NEGATIVE REGULATION OF LIPID
LOCALIZATION	58	-0.497038	-1.60545	0.0041932	0.0388179	0.0309946	7207	tags=34%, list=17%, signal=29%	ABCA1/MIR34A/CRP/EGF/PPARA/ABCG8/MIR30C1/PNPLA2/PLA2R1/AGTR2/IRS2/MIR26A1/IL6/PPARG/GRM7/CES1/NPY5R/MIR27B/MIR27A/LEP
REGULATION OF CYCLIN DEPENDENT
PROTEIN KINASE ACTIVITY	REGULATION OF CYCLIN DEPENDENT
PROTEIN KINASE ACTIVITY	100	0.39448	1.54247	0.00420202	0.0388282	0.0310029	3369	tags=18%, list=8%, signal=17%	PKMYT1/CDC25C/CDK5R2/PLK1/CCNB2/CDKN3/TTBK1/CCNA2/CDC6/CKS2/CCNB1/CCNE2/CDC25A/CDKN2A/CCNE1/BLM/PSRC1/CCNF
POSITIVE REGULATION OF CELL
DEVELOPMENT	POSITIVE REGULATION OF CELL
DEVELOPMENT	283	-0.353696	-1.3898	0.00421776	0.0389023	0.031062	7167	tags=22%, list=17%, signal=18%	NRP1/RASSF10/ISLR2/KALRN/DSCAM/MPL/CDH4/IL5/ETV5/SHANK3/SERPINF1/GPER1/EPHA4/RNF112/BIN1/FGA/MAP1B/SLIT2/DMTN/NEDD9/LRP1/CX3CR1/CDH5/SEMA5A/FERMT2/BDNF/SOX8/CHODL/IL34/HAP1/FGB/FGG/LIMS2/CXCL12/EGR2/BMP2/CUX2/MYF6/NGFR/CLDN5/PLXNA4/IL6/CX3CL1/PPARG/PTN/PAK3/BNC1/DRD2/IL1RAPL1/ASPA/KIT/NTRK2/MME/RELN/PTPRZ1/OLFM4/MIR222/MIR125B1/DCT/MIR221/ADIPOQ/MYOC
POSITIVE REGULATION OF
EPITHELIAL CELL APOPTOTIC
PROCESS	POSITIVE REGULATION OF
EPITHELIAL CELL APOPTOTIC
PROCESS	33	-0.581557	-1.67201	0.00423006	0.0389444	0.0310956	10486	tags=45%, list=24%, signal=34%	CD40/CD40LG/SFRP4/CCL2/GPER1/ANO6/CD248/PLA2R1/RGCC/ECSCR/PPARGC1A/GSN/AKR1C3/IL6/MIR101-1
INTERLEUKIN 8 PRODUCTION	INTERLEUKIN 8 PRODUCTION	90	-0.449625	-1.54296	0.00435867	0.0400552	0.0319826	7258	tags=21%, list=17%, signal=18%	MIR106B/TLR3/CHI3L1/AFAP1L2/ARRB1/CRP/IL17D/TLR4/NLRP10/LBP/BPI/F3/KLF4/ANXA1/IL6/MIRLET7C/ELANE/ADIPOQ/LEP
LIPID HOMEOSTASIS	LIPID HOMEOSTASIS	143	-0.409228	-1.49948	0.00439948	0.0403566	0.0322232	9027	tags=32%, list=21%, signal=25%	MTTP/FBXW7/PRKAA1/LRP5/MALRD1/EPHX2/LIMA1/NR1D2/ZBTB20/GCKR/LCAT/CYP7B1/ABCA1/MALL/MIR34A/TLCD2/LIPC/NR5A2/ACSM3/ABCG8/MIR590/SOAT2/NR1H4/MIR30C1/PNPLA2/CEBPA/IRS2/CYP39A1/SLC25A27/ANGPTL4/ABCB11/DGAT2/PPARG/CAV1/ACSM2A/MLXIPL/GPAM/CYP7A1/GPIHBP1/AKR1C1/CES1/LPL/CAV3/FABP4/MIR27B/APOB
REGULATION OF CELL MATRIX
ADHESION	REGULATION OF CELL MATRIX
ADHESION	118	-0.424805	-1.52315	0.00444319	0.0406835	0.0324842	10161	tags=40%, list=24%, signal=30%	WDPCP/JAG1/EFEMP2/PTEN/PEAK1/DUSP22/RRAS/BCL2/VCL/CDK6/ITGB1BP1/BST1/ACVRL1/CSF1/PPM1F/ACER2/ROCK2/NRP1/KDR/PKHD1/AJAP1/PHLDB2/BCL6/EFNA5/ARHGAP6/CDH13/LIMCH1/PLET1/DMTN/LRP1/UTRN/PIK3R1/SEMA3E/DLC1/FERMT2/TEK/FERMT1/GPM6B/HOXA7/CX3CL1/APOD/CCL28/FAM107A/CCL21/SFRP1/CD36/MYOC
NEGATIVE REGULATION OF MUSCLE
CELL DIFFERENTIATION	NEGATIVE REGULATION OF MUSCLE
CELL DIFFERENTIATION	57	-0.499761	-1.60717	0.00448143	0.0409591	0.0327043	6331	tags=37%, list=15%, signal=31%	RBPMS2/MIR199A1/PPARA/MIR590/FZD7/HEY2/BHLHE41/TCF23/BDNF/SOX6/EREG/IGF2/MIR26A1/RGS2/BMP2/MYOCD/FGF9/MIR222/CAV3/PI16/MIR221
REGULATION OF ENDOCYTOSIS	REGULATION OF ENDOCYTOSIS	203	-0.381445	-1.45315	0.00449271	0.0409878	0.0327272	8201	tags=22%, list=19%, signal=18%	LRRK2/ITGB3/DLL1/CLIP3/PLCG2/DAB2/MCTP1/IL4/STON1/LGALS3/ARRB1/CLU/SYT4/ITSN1/BIN1/EGF/MIR199A1/CDH13/SNAP91/ANO6/C3/PRKD1/LRP1/SNCA/SH3GL3/RSPO1/ARC/NTF3/ANGPT1/LRRTM2/SLC17A7/PPARG/DRD2/CAV1/GPC3/CCL21/MIR205/NLGN1/TF/CD36/CAV3/MIR27B/MIR27A/ADIPOQ
REGULATION OF CELL SUBSTRATE
JUNCTION ORGANIZATION	REGULATION OF CELL SUBSTRATE
JUNCTION ORGANIZATION	69	-0.490643	-1.63088	0.00451451	0.0411122	0.0328265	11402	tags=54%, list=27%, signal=39%	TSC1/EPHA3/ROCK1/S100A10/MACF1/SMAD3/SLK/DUSP3/CORO1C/IQSEC1/MAPRE2/WDPCP/PTEN/PEAK1/DUSP22/VCL/ITGB1BP1/ACVRL1/PPM1F/ROCK2/NRP1/KDR/PHLDB2/EFNA5/ARHGAP6/LIMCH1/DMTN/LRP1/PIK3R1/DLC1/FERMT2/TEK/GPM6B/APOD/FAM107A/SFRP1/MYOC
LYMPH VESSEL DEVELOPMENT	LYMPH VESSEL DEVELOPMENT	26	-0.614696	-1.68249	0.004554	0.041397	0.033054	11748	tags=62%, list=27%, signal=45%	PPP3CB/BMPR2/PDPN/VEGFC/SOX18/HEG1/ACVRL1/FLT4/TIE1/EPHA2/CLEC14A/FOXC1/PTPN14/CCBE1/PROX1/LGALS12
REGULATION OF PLASMA LIPOPROTEIN
PARTICLE LEVELS	REGULATION OF PLASMA LIPOPROTEIN
PARTICLE LEVELS	90	-0.447408	-1.53535	0.00462939	0.0419954	0.0335317	6307	tags=26%, list=15%, signal=22%	LIPC/LPA/MIR199A1/CUBN/PLA2G5/PLTP/SOAT2/NR1H4/ABCA5/VLDLR/MPO/AGTR1/GPLD1/PLA2G2A/DGAT2/ALB/GPIHBP1/LPL/CD36/MIR27B/MIR27A/APOB/ADIPOQ
DRUG METABOLIC PROCESS	DRUG METABOLIC PROCESS	43	-0.535823	-1.62509	0.00463651	0.0419954	0.0335317	6381	tags=40%, list=15%, signal=34%	FMO1/CYP2G1P/CYP2U1/CYP2A7/CYP1A2/BCHE/CYP4F12/CYP2C18/CYP2A6/AOX1/UGT1A7/ABCB11/NOS1/CYP3A4/CYP1A1/FMO2/ADH1A
CIRCADIAN RHYTHM	CIRCADIAN RHYTHM	207	-0.378243	-1.44546	0.00466491	0.0421504	0.0336555	10609	tags=30%, list=25%, signal=23%	GHRH/ADORA1/JUND/PHLPP1/SIK1/NR1D1/GNAQ/PTEN/FBXL3/CHRNB2/NR1H3/KMT2A/MTTP/FBXW7/TNFRSF11A/PRKAA1/AHR/NR1D2/PER3/STAR/MTNR1A/ROCK2/USP2/HCRTR2/MYCBP2/RORB/NFIL3/PER2/ID1/CRY2/KLF10/DDC/ASS1/PPARA/CRH/JUN/BHLHE41/OPN4/LGR4/PIWIL2/KLF9/MAPK10/PTGDS/ATOH7/PER1/PPARGC1A/EGR3/PROK2/PROX1/NGFR/EGR1/EGFR/PPARG/ID4/ADRB1/DRD2/PROK1/NTRK2/NLGN1/RPE65/ADIPOQ/LEP/NPY2R
NEGATIVE REGULATION OF BLOOD
VESSEL ENDOTHELIAL CELL
MIGRATION	NEGATIVE REGULATION OF BLOOD
VESSEL ENDOTHELIAL CELL
MIGRATION	49	-0.514106	-1.61298	0.00467036	0.0421504	0.0336555	9801	tags=45%, list=23%, signal=35%	MIR361/DLL4/STARD13/ITGB1BP1/ACVRL1/ATP2B4/MEF2C/MIR199A1/MIR193A/AGTR2/RGCC/MMRN2/MIR26A1/MIR483/MIR2355/KLF4/PPARG/MIR101-1/MEOX2/FGF2/ANGPT4/MIR221
REGULATION OF METAL ION
TRANSPORT	REGULATION OF METAL ION
TRANSPORT	232	-0.366573	-1.42084	0.0047106	0.0424376	0.0338848	7089	tags=25%, list=17%, signal=21%	LGALS3/MIR34A/JPH4/REM1/TRPC1/CACNB4/PLN/GPER1/BIN1/EGF/CLIC2/IL13/CAPN3/TRPC6/GEM/ANO6/TMC1/HRC/PKD2/CRH/AHNAK/RRAD/PRNP/RCVRN/ATP1B2/GSTM2/CACNA2D1/ADRA2A/SNCA/AKAP6/CRHR1/HAP1/STAC/ANK2/CXCL12/CALCR/KCNE5/MYLK/JPH2/DHRS7C/TMC2/RGN/DRD1/P2RY12/CX3CL1/CASQ2/DRD2/CAV1/NOS1/PLP1/DMD/LACRT/FXYD1/STAC2/KCNIP2/CAV3/ATP1A2/TRDN
RESPONSE TO METAL ION	RESPONSE TO METAL ION	341	-0.3408	-1.36465	0.00472404	0.0424826	0.0339207	7099	tags=22%, list=17%, signal=19%	CPNE8/RASA4/MEF2C/RYR1/SYT15/HAAO/DLG2/TRPC1/PLN/MT1E/SYT4/ASS1/CACNG2/SERPINF1/MT1DP/CAPN3/FGA/DMTN/ACO1/CACNA1G/PKD2/CEBPA/CYP1A2/JUN/CYBRD1/CPS1/PRNP/A3GALT2/CAT/SNCA/MT1A/EDN1/FGB/KCNK3/FGG/SYT8/CPNE4/TXNIP/BMP6/MT1X/DUSP1/MAOB/GPLD1/CHP2/PPARGC1A/GSN/AQP1/AKR1C3/RYR3/KCNMB1/AQP2/MT1M/SOD3/FOS/EGFR/SCN5A/CASQ2/CRHBP/DRD2/CAV1/KIT/CYP1A1/KCNA1/ADCY8/KCNMB2/KRT14/TAT/KCNC2/NLGN1/FOSB/TF/KCNIP2/…
NEGATIVE REGULATION OF
INTRACELLULAR SIGNAL
TRANSDUCTION	NEGATIVE REGULATION OF
INTRACELLULAR SIGNAL
TRANSDUCTION	469	-0.328635	-1.34307	0.00474309	0.0425779	0.0339968	10908	tags=30%, list=25%, signal=22%	DEPTOR/BMP7/DUSP3/KCTD10/DGKG/RORA/ARHGAP25/PPP2CB/INPP5K/NLRP3/DUSP9/OTUD3/SPRED1/TPT1/PHLPP1/NFE2L2/MAPKBP1/DDX3X/TNIP1/RAPGEF1/NR1D1/APLNR/DYRK3/NLRX1/MAGI2/PINK1/PTEN/PHLDA3/WWC2/OPTN/MYOZ1/EPM2A/PDE3A/TIMP3/BCL2/SEC14L1/MIR34C/TIMP2/SERPINB3/HEG1/TLE1/PRKAA1/HIPK3/CGNL1/UACA/ITGB1BP1/GPD1L/PIK3IP1/LIF/WTIP/LRRK2/PDZD3/RASA3/BCL2L2/TSPAN6/SESN1/ARHGAP42/NPPA/GSTP1/TANK/MYADM/OTUD7A/BMP4/ATP2B…
REGULATION OF CARBOHYDRATE
BIOSYNTHETIC PROCESS	REGULATION OF CARBOHYDRATE
BIOSYNTHETIC PROCESS	88	-0.459147	-1.56443	0.00476555	0.0427034	0.034097	7382	tags=25%, list=17%, signal=21%	ESRRB/GPT/IRS1/PPP1R3G/GPER1/EGF/KAT2B/PPARA/GCK/IRS2/SNCA/MAS1/IGF2/PTH1R/PPARGC1A/IGF1/DGAT2/LEPR/SORBS1/LHCGR/ADIPOQ/LEP
NEGATIVE REGULATION OF
ENDOTHELIAL CELL PROLIFERATION	NEGATIVE REGULATION OF
ENDOTHELIAL CELL PROLIFERATION	50	-0.514549	-1.62615	0.00480588	0.0429883	0.0343245	7916	tags=48%, list=18%, signal=39%	MIR361/DLL4/FLT1/PRL/IL12A/CCL2/MIR34A/MEF2C/MIR193A/PTPRM/XDH/COL4A3/RGCC/MIR26A1/MIR483/MIR2355/NGFR/CAV2/PPARG/CAV1/ATOH8/MIR222/MIR126/TNMD
NEGATIVE REGULATION OF
EPITHELIAL CELL MIGRATION	NEGATIVE REGULATION OF
EPITHELIAL CELL MIGRATION	81	-0.461032	-1.5597	0.0048178	0.0430185	0.0343486	9801	tags=41%, list=23%, signal=31%	MIR361/PTEN/DLL4/STARD13/ITGB1BP1/PTPRG/MCC/ACVRL1/ATP2B4/IL4/MEF2C/DAB2IP/SERPINF1/MIR199A1/ADAMTS9/MIR193A/SLIT2/PTPRM/SEMA3A/AGTR2/RGCC/MMRN2/MIR26A1/DCN/MIR483/MIR2355/KLF4/PPARG/MIR101-1/MEOX2/FGF2/ANGPT4/MIR221
DNA REPLICATION INITIATION	DNA REPLICATION INITIATION	40	0.510602	1.69689	0.00482849	0.0430377	0.0343639	4280	tags=30%, list=10%, signal=27%	MCM10/CDC45/CDC6/CDT1/ORC6/ORC1/CCNE2/CCNE1/TICRR/MCM2/POLE2/MCM4
REGENERATION	REGENERATION	183	-0.381378	-1.43992	0.00485667	0.0431673	0.0344675	9372	tags=36%, list=22%, signal=28%	AXL/CPQ/MYOZ1/SOX15/NNMT/SCARF1/LAMB2/BCL2/ERBB4/SRSF5/PTPRS/GLI1/ISL1/CFLAR/OMG/GSTP1/GAS6/LPIN1/MUSTN1/HGF/EYS/WNT10B/EPHA4/YAP1/JAM3/MIR199A1/CAPN3/KLF5/MAP1B/MIR590/FZD9/FZD7/PTCH1/LRP1/SGCA/WNT1/NR4A3/ADM/RGMA/ANXA3/MSTN/CXCL12/TM4SF4/TGFBR2/GSN/IGF1/KLF4/LGR6/ANXA1/MYF6/KLK6/RGN/IL6/PFKFB1/EGFR/PPARG/PTN/FGF10/FOLR1/APOD/TGFBR3/CHL1/KLK8/IGFBP1/MIR222/MIR221
REGULATION OF SODIUM ION
TRANSPORT	REGULATION OF SODIUM ION
TRANSPORT	86	-0.459819	-1.56203	0.00486018	0.0431673	0.0344675	4831	tags=22%, list=11%, signal=20%	UTRN/CNTN1/ATP1B2/NKAIN2/TESC/PER1/FXYD2/SCN3B/ADRB2/SCN4B/SCN5A/DRD2/OSR1/NOS1/DMD/FXYD1/SCN2B/CAV3/ATP1A2
BASE EXCISION REPAIR	BASE EXCISION REPAIR	39	0.520489	1.72133	0.00487762	0.0432153	0.0345058	11113	tags=38%, list=26%, signal=29%	NEIL3/HMGA2/POLQ/DNA2/FEN1/LIG1/NTHL1/PCNA/POLD1/LIG3/POLB/POLE/APEX2/RPA3/MPG
REGULATION OF CARDIAC MUSCLE
CELL DIFFERENTIATION	REGULATION OF CARDIAC MUSCLE
CELL DIFFERENTIATION	20	-0.650263	-1.66989	0.00488275	0.0432153	0.0345058	8243	tags=55%, list=19%, signal=44%	EFNB2/DLL1/BMP4/MEF2C/MIR499A/MIR590/FZD7/SOX6/BMP2/MYOCD/MIR222
VITAMIN METABOLIC PROCESS	VITAMIN METABOLIC PROCESS	124	-0.415465	-1.49198	0.00489869	0.0432803	0.0345577	7461	tags=29%, list=17%, signal=24%	CLYBL/MCCC1/SLC23A2/VKORC1L1/LMBRD1/CYB5R3/SHMT1/PSAT1/PCCA/SNAI2/TCN2/PC/PRSS3/CUBN/PLTP/RLBP1/FOLR2/CYP24A1/CYP26B1/LRAT/CYP11A1/TCN1/CRABP1/CYP4F12/TTPA/AKR1C3/AOX1/RGN/FOLR1/TKTL1/ALDH1A2/CYP3A4/CYP1A1/ALDH1L1/RPE65/SLC19A3
UNSATURATED FATTY ACID METABOLIC
PROCESS	UNSATURATED FATTY ACID METABOLIC
PROCESS	110	-0.426299	-1.51004	0.00493974	0.0435666	0.0347863	9396	tags=34%, list=22%, signal=26%	CYP2C9/HPGDS/CYP2C8/ELOVL7/SCD/EPHX2/ALOX15B/GSTP1/FABP5/FADS3/CYP2G1P/CYP2U1/AVPR1A/HPGD/CYP2A7/CYP1A2/GSTM2/ELOVL3/EDN1/PTGIS/PTGDS/MGLL/AVP/PLA2G4A/ACSL1/CYP4F12/CYP4A11/AKR1C3/ANXA1/CYP2C18/CYP2A6/PTGS2/ABCD2/CYP1A1/GSTA1/AKR1C1/AKR1C2
LYMPH VESSEL MORPHOGENESIS	LYMPH VESSEL MORPHOGENESIS	21	-0.651012	-1.69187	0.00499386	0.0439669	0.0351059	11748	tags=76%, list=27%, signal=55%	PKD1/PPP3CB/BMPR2/PDPN/VEGFC/SOX18/ACVRL1/FLT4/TIE1/EPHA2/CLEC14A/FOXC1/PTPN14/CCBE1/PROX1/LGALS12
POSITIVE REGULATION OF MUSCLE
CONTRACTION	POSITIVE REGULATION OF MUSCLE
CONTRACTION	36	-0.571066	-1.67553	0.00501823	0.0441044	0.0352157	6722	tags=42%, list=16%, signal=35%	ADRA2B/OXT/GPER1/CHRM3/EDN1/CHGA/RGS2/PROK2/ACE2/MYOCD/KIT/OXTR/SPX/ADRA1A/NPY2R
NEGATIVE REGULATION OF
CATECHOLAMINE SECRETION	NEGATIVE REGULATION OF
CATECHOLAMINE SECRETION	13	-0.727008	-1.71562	0.00506764	0.044461	0.0355004	6722	tags=69%, list=16%, signal=58%	ADRA2B/SYT4/CRH/AGTR2/ADRA2A/CHGA/CNR1/P2RY12/DRD2
NEURON FATE SPECIFICATION	NEURON FATE SPECIFICATION	26	0.587272	1.76594	0.0051067	0.0447258	0.0357118	6347	tags=46%, list=15%, signal=39%	ASCL1/NKX2-2/MNX1/ESRP1/POU3F2/ISL2/TLX3/HOXC10/FOXA1/POU4F1/LHX3/DMRTA2
NEGATIVE REGULATION OF
CYTOSKELETON ORGANIZATION	NEGATIVE REGULATION OF
CYTOSKELETON ORGANIZATION	142	-0.415205	-1.52061	0.00515948	0.0450315	0.0359559	11099	tags=39%, list=26%, signal=29%	ADD1/GMFG/IQCJ-SCHIP1/TRIOBP/INPP5K/FGF13/PIK3CA/TJP1/RDX/ADD2/TTBK2/SWAP70/SPTA1/ARHGAP28/CGNL1/LIMA1/WASF2/CLIP3/TRIM54/SVIL/MYADM/TMOD2/MAP2/EPS8/SHANK3/PHLDB2/KANK4/SPTB/ARHGAP6/KAT2B/MAP1B/SLIT2/DMTN/NAV3/FHOD3/CDH5/ADD3/PIK3R1/DLC1/KANK3/SNCA/SPTBN1/KANK1/LMOD2/PLEKHH2/S1PR1/CORO2B/MET/GSN/TMOD1/LMOD1/CAV3/TMEFF2/CAPZA3/MYOC
POSITIVE REGULATION OF SYNAPTIC
TRANSMISSION	POSITIVE REGULATION OF SYNAPTIC
TRANSMISSION	142	-0.414964	-1.51973	0.00515948	0.0450315	0.0359559	7769	tags=30%, list=18%, signal=25%	CLSTN2/CCL2/VAMP2/RASGRF2/SLC8A3/CYP46A1/OXT/SHANK3/STXBP1/CACNG2/GPER1/EPHA4/ZDHHC2/CRH/CX3CR1/RIMS3/NR2E1/HAP1/GRIN2A/CRHR2/LAMA2/CHRNA7/ARC/CNR1/CALB2/LRRTM2/DRD1/EGFR/LGI1/PTN/DRD2/FAM107A/TAC1/SCGN/ADCY8/NTRK2/MME/RELN/NRXN1/NLGN1/OXTR/GRIN2B/ADRA1A
VASCULAR ASSOCIATED SMOOTH
MUSCLE CELL MIGRATION	VASCULAR ASSOCIATED SMOOTH
MUSCLE CELL MIGRATION	28	-0.627459	-1.7488	0.00520157	0.0452949	0.0361662	6938	tags=43%, list=16%, signal=36%	MIR34A/MEF2C/MIR499A/LRP1/NR4A3/MIR26A1/ADAMTS1/MYOCD/FGF9/MIR221/ADIPOQ/MIR143
ARTERY DEVELOPMENT	ARTERY DEVELOPMENT	87	-0.453129	-1.54488	0.00520975	0.0452949	0.0361662	10345	tags=44%, list=24%, signal=33%	BMPR1A/NOTCH1/SRF/ENG/LRP2/HEY1/JAG1/EFEMP2/DLL4/NDST1/LUZP1/HOXA1/ACVRL1/BMP4/NRP1/TFAP2B/HAND2/AKT3/NOG/ADAMTS9/HPGD/HOXA13/HEY2/FOXC1/PKD2/LRP1/WNT11/FGF8/MYLK/PROX1/NGFR/PDE2A/FOLR1/MYOCD/MIR205/APOB/LEP/MIR143
VENTRICULAR CARDIAC MUSCLE CELL
MEMBRANE REPOLARIZATION	VENTRICULAR CARDIAC MUSCLE CELL
MEMBRANE REPOLARIZATION	23	-0.633745	-1.68794	0.00521665	0.0452949	0.0361662	6662	tags=39%, list=16%, signal=33%	KCND3/KCNJ8/CACNA2D1/ANK2/KCNE5/SCN4B/SCN5A/KCNE1/CAV3
PROTEIN COMPLEX OLIGOMERIZATION	PROTEIN COMPLEX OLIGOMERIZATION	223	-0.373558	-1.44131	0.00525709	0.0455202	0.0363461	7733	tags=22%, list=18%, signal=18%	VSTM5/KCTD16/BOK/LRRC8C/SOD2/RYR1/KCND3/KCNA5/KCNJ12/RNF112/KRT1/KCNC4/ITLN1/KCNJ2/PKD2/PRNP/KCTD12/SNCA/KIF25/STEAP4/ALDH1A3/HCN1/ARC/KCTD14/RYR3/TRPM1/AQP2/AQP5/SYCP1/KCNS1/AQP4/ACACB/TRPM6/KCNB2/ALDH1A2/TP63/KCNA1/ADCY8/KCNB1/GLRA3/KCNC2/KCNA2/TRPM3/KCTD8/GRIN2B/KCNA4/KCTD4/SCARA5
ISOPRENOID BIOSYNTHETIC PROCESS	ISOPRENOID BIOSYNTHETIC PROCESS	27	-0.617271	-1.7014	0.00526067	0.0455202	0.0363461	3317	tags=22%, list=8%, signal=21%	ALDH1A3/AKR1C3/HMGCS2/ALDH1A2/CYP1A1/RPE65
CELLULAR RESPONSE TO INSULIN
STIMULUS	CELLULAR RESPONSE TO INSULIN
STIMULUS	218	-0.371759	-1.42957	0.00529681	0.0457543	0.036533	8699	tags=24%, list=20%, signal=19%	PDK2/PRKAA1/ZFP36L1/SRSF5/FER/CFLAR/EIF4EBP2/INSRR/STAR/GSTP1/VAMP2/GPT/LPIN1/FOXO4/IRS1/ERRFI1/SESN3/RHOQ/ZNF106/KAT2B/ECHDC3/SOCS3/TBC1D4/RARRES2/NR1H4/INHBB/TNS2/PIK3R1/GCK/CPEB1/IRS2/FOXO1/IGF2/KANK1/FFAR3/MSTN/SIK2/GPLD1/PID1/KL/PDE3B/CAV2/PPARG/SORBS1/IRS4/PDK4/SLC2A4/LPL/IGFBP1/RPE65/PCK1/ADIPOQ/LEP
TRANSMISSION OF NERVE IMPULSE	TRANSMISSION OF NERVE IMPULSE	67	-0.481638	-1.58734	0.00531829	0.0458611	0.0366183	6633	tags=36%, list=15%, signal=30%	DMRT3/CACNG2/GPER1/JAM3/NFASC/AVPR1A/CACNA1G/S1PR1/AVP/SCN9A/CLCN1/SCN11A/GPR88/DRD1/SCN7A/SCN5A/SCN4A/SCN2A/KCNA1/SCN3A/KCNMB2/NTRK2/KCNA2/CLDN19
REGULATION OF CARDIAC MUSCLE
CELL PROLIFERATION	REGULATION OF CARDIAC MUSCLE
CELL PROLIFERATION	42	-0.537711	-1.6279	0.00533557	0.0459315	0.0366745	12036	tags=67%, list=28%, signal=48%	RBPJ/MIR17HG/MAPK11/TBX5/PIM1/BMPR1A/NOTCH1/GATA6/PTEN/FGFR2/ERBB4/GLI1/MEIS1/ZFPM2/SAV1/MEF2C/YAP1/NOG/MIR199A1/MIR590/HEY2/KCNK2/FGF20/TGFBR2/TGFBR3/FGF2/MIR222/RBP4
ALCOHOL BIOSYNTHETIC PROCESS	ALCOHOL BIOSYNTHETIC PROCESS	149	-0.396528	-1.4581	0.00535985	0.0460617	0.0367785	4111	tags=13%, list=10%, signal=12%	SNCA/MAS1/PTH1R/BMP6/FGF1/BMP2/CFTR/ACACB/HMGCS2/FGF2/CYP3A4/GPAM/CYP7A1/CES1/BMP5/PCK1/APOB/LHCGR/LEP
MODULATION BY HOST OF VIRAL
PROCESS	MODULATION BY HOST OF VIRAL
PROCESS	29	-0.59642	-1.6629	0.00538967	0.0462391	0.0369202	7951	tags=31%, list=19%, signal=25%	CCL8/PC/CRP/ZNF502/LTF/PTX3/CAV2/MIR222/MIR221
RELAXATION OF CARDIAC MUSCLE	RELAXATION OF CARDIAC MUSCLE	17	-0.689936	-1.71375	0.0054482	0.0465826	0.0371944	10297	tags=65%, list=24%, signal=49%	PIK3CA/PDE4B/CAMK2D/PLN/HRC/KCNJ2/GSTM2/CHGA/RGS2/GSN/ATP1A2
SEGMENT SPECIFICATION	SEGMENT SPECIFICATION	17	-0.689874	-1.71359	0.0054482	0.0465826	0.0371944	8097	tags=47%, list=19%, signal=38%	IRX2/DLL1/RIPPLY1/HOXA2/IRX1/MEOX2/OSR1/MEOX1
MODULATION BY HOST OF VIRAL
GENOME REPLICATION	MODULATION BY HOST OF VIRAL
GENOME REPLICATION	18	-0.665706	-1.67325	0.0054718	0.0466935	0.0372829	405	tags=22%, list=1%, signal=22%	STOM/CCL8/MIR222/MIR221
LYMPHOCYTE MEDIATED IMMUNITY	LYMPHOCYTE MEDIATED IMMUNITY	333	-0.344945	-1.38021	0.00547971	0.0466935	0.0372829	11401	tags=43%, list=27%, signal=32%	C5/IGHV1-24/KLRD1/CRK/IGHV4-34/INPP5D/IGHV1-69/IL23R/C1RL/STX7/PRF1/PARP3/IGKC/IGKV3-15/NLRP3/CD40/XCL1/IGHM/IGLC3/CD40LG/IGHV1-18/JAG1/RFTN1/IGHV4-31/IGHV3-30/SWAP70/IGKV3-20/IGLV3-21/IGHV3-23/IGHV3-33/IGLV1-51/IGLL5/IGLV3-19/IGHV4-39/IGLV1-47/IGHV3-20/IGLV3-25/IGHV4-28/IGLV1-40/ARG1/IGKV4-1/TNFRSF1B/HLA-E/IL2/IGLV1-44/IGKV1-5/IGLV3-1/IGHV3-21/IGLV2-14/IL12A/RAET1G/IGHV5-51/IGHD/IGLV2-23/IL18RAP…
REGULATION OF BMP SIGNALING
PATHWAY	REGULATION OF BMP SIGNALING
PATHWAY	86	-0.457159	-1.55299	0.00551182	0.0468877	0.037438	12182	tags=48%, list=28%, signal=34%	FBN1/NEO1/RBPJ/SMAD4/BMPR2/NOTCH2/ITGA3/NOTCH1/SKOR1/ENG/LRP2/MSX1/SFRP4/SKI/HIPK2/FST/ACVRL1/BMP4/TFAP2B/RNF165/RBPMS2/ZNF423/FSTL1/NOG/HOXA13/CDH5/WNT1/VWC2/CRIM1/CRB2/MIR26A1/GDF5/GREM2/BMPER/PPARG/CER1/GPC3/SOSTDC1/SFRP5/SFRP1/CHRDL1
POSITIVE REGULATION OF CELLULAR
COMPONENT BIOGENESIS	POSITIVE REGULATION OF CELLULAR
COMPONENT BIOGENESIS	498	-0.321333	-1.3184	0.00555939	0.0472126	0.0376975	7824	tags=21%, list=18%, signal=17%	ARHGEF10/SERPINF2/CDC42EP2/CLSTN2/VSTM5/CDH17/CDC42EP3/PPM1F/ROCK2/LPAR1/ABCA1/NRP1/PHLDB1/LGALS3/KDR/WNT10B/LRRTM3/OXT/IL5/EPS8/ID1/CLU/LRRC4B/DAB2IP/RHOQ/PHLDB2/BIN1/TPPP3/EPHA2/PALM/PRKCA/LIMCH1/MAP1B/NAV3/TLR4/HRK/GRID2/RASIP1/SYNPO/CDH5/RGCC/WNT1/PIK3R1/MIRLET7I/AMIGO2/ARHGEF15/TPPP/FERMT2/RAPGEF3/BDNF/LINGO2/HYAL1/TEK/TAL1/SNCA/DOCK11/HAP1/FLRT2/FERMT1/LMOD2/WNT11/MSTN/LDB2/SLITRK5/CBLN1/CH…
ADIPOSE TISSUE DEVELOPMENT	ADIPOSE TISSUE DEVELOPMENT	34	-0.582855	-1.67806	0.00559971	0.0474381	0.0378775	8543	tags=38%, list=20%, signal=31%	LRP5/KLF7/CSF1/SLC25A25/OXCT1/NR1H4/ARRDC3/ARID5B/SOX8/EBF2/PPARGC1A/DGAT2/LEP
POSITIVE REGULATION OF B CELL
ACTIVATION	POSITIVE REGULATION OF B CELL
ACTIVATION	129	-0.418944	-1.52036	0.00561309	0.0474381	0.0378775	11640	tags=55%, list=27%, signal=40%	CD81/IGLC2/IGHV1-24/IGHV4-34/INPP5D/IGHV1-69/IGKC/CD40/IGHM/IGLC3/SH3KBP1/IGHV1-18/IGHV4-31/IGHV3-30/IL7/CHRNB2/IGHV3-23/BCL2/IGHV3-33/IGLL5/NFATC2/IGHV4-39/IGHV3-20/IGHV4-28/IL2/BST1/IGHV3-21/IGHV5-51/IGHD/IGHV3-38/IGLC6/IGHV2-70/IL4/IGHV3-64/TRDC/IGHV4-59/MEF2C/IGHV1-3/IGHV3-66/IGHV3-73/IGHV3-48/IL5/IGHV4-4/IGHV3-11/PELI1/IGHV7-81/IGHV3-53/BCL6/IGLC7/STAT5B/IL13/IGHV3-49/IGHV3-13/IGHV3-15/IGHV3…
RENAL SODIUM EXCRETION	RENAL SODIUM EXCRETION	21	-0.647195	-1.68195	0.0056142	0.0474381	0.0378775	6712	tags=57%, list=16%, signal=48%	NPPB/OXT/AVPR1A/AGTR2/EDN1/AGTR1/AVP/EDNRB/DRD2/NPR1/TAC1/SPX
NEGATIVE REGULATION OF LIPID
CATABOLIC PROCESS	NEGATIVE REGULATION OF LIPID
CATABOLIC PROCESS	23	-0.631361	-1.6816	0.00564374	0.0476078	0.038013	4228	tags=35%, list=10%, signal=31%	ADRA2A/GPLD1/ALK/CNR1/PDE3B/HCAR2/ACACB/CIDEA
RESPONSE TO INTERLEUKIN 6	RESPONSE TO INTERLEUKIN 6	47	-0.527716	-1.6341	0.00569555	0.0479645	0.0382978	10121	tags=51%, list=24%, signal=39%	IL6ST/ABCC2/PTPN11/JAK1/PTPRT/ST3GAL6/FER/C1QTNF4/IL6R/CHI3L1/YAP1/SOCS3/CEBPA/PTGIS/TDGF1/MIR26A1/PPARGC1A/PID1/CITED1/IL6/MIRLET7C/MIRLET7A1/MIR125B1/PCK1
REGULATION OF HORMONE
BIOSYNTHETIC PROCESS	REGULATION OF HORMONE
BIOSYNTHETIC PROCESS	20	-0.645519	-1.65771	0.00574259	0.04828	0.0385497	5437	tags=40%, list=13%, signal=35%	DKK3/ADM/FFAR3/BMP6/PPARGC1A/BMP2/EGR1/BMP5
REGULATION OF SYSTEMIC ARTERIAL
BLOOD PRESSURE BY HORMONE	REGULATION OF SYSTEMIC ARTERIAL
BLOOD PRESSURE BY HORMONE	34	-0.582279	-1.67641	0.00577748	0.0484923	0.0387192	5453	tags=38%, list=13%, signal=33%	AVPR1A/PCSK5/AGTR2/EDN1/AGTR1/CTSG/ACE2/AVPR2/CMA1/MME/CES1/OXTR/EDN3
NEGATIVE REGULATION OF PROTEIN
POLYMERIZATION	NEGATIVE REGULATION OF PROTEIN
POLYMERIZATION	70	-0.476814	-1.58702	0.00593099	0.049698	0.0396819	7998	tags=31%, list=19%, signal=26%	CLIP3/SVIL/MYADM/TMOD2/MAP2/EPS8/KANK4/SPTB/SLIT2/DMTN/FHOD3/CDH5/ADD3/KANK3/SNCA/SPTBN1/KANK1/LMOD2/GSN/TMOD1/LMOD1/CAPZA3
MITOTIC G2 M TRANSITION
CHECKPOINT	MITOTIC G2 M TRANSITION
CHECKPOINT	33	0.523966	1.67809	0.00595915	0.0498509	0.0398041	7829	tags=33%, list=18%, signal=27%	HMGA2/CDK1/CLSPN/CDC6/ORC1/BLM/TICRR/CHEK1/DONSON/BRSK1/BRCA1
REGULATION OF VASCULAR
ASSOCIATED SMOOTH MUSCLE CELL
DIFFERENTIATION	REGULATION OF VASCULAR
ASSOCIATED SMOOTH MUSCLE CELL
DIFFERENTIATION	19	-0.669093	-1.70417	0.00598641	0.049996	0.0399199	7274	tags=63%, list=17%, signal=52%	ENG/EFEMP2/NFATC2/SOD2/GPER1/HEY2/MIR26A1/MYOCD/FGF9/KIT/MIR125B1/MIR221
